# Supplementary material for: Classification of Protein Kinases on the Basis of Both Kinase and Non-Kinase Regions
Source: PLoS One. 2010 Sep 15;5(9):e12460. doi: 10.1371/journal.pone.0012460 (PMC2939887; doi:10.1371/journal.pone.0012460)
Supplement: Text S3 — Fasta sequences and KinG information on E. histolytica kinome. (0.27 MB TXT) [file pone.0012460.s003.txt]

*************** E. histolytica kinome sequences ******************

>14.m00282(agc_8)
MASSAVQSRSSLDGDEPSNEIDIVPKTLESINRGFTPLMTICDPTDKKPAIPIDFKKIALIGRGNIGRVYLVQKKGTKEFYSMKVMEKKIIEERKKEQRVESERNILKSLNHPFLVHLVWDFETPFYYIFVMTYCAGGDFWRLLNKQPEYLHMEGVVYRDLKPENILLHESGHIMLSDFDLSKHSDVEDHARIKSSLFGEDEVVVEPSNFRSNSFVGTDEYLAPEIIAKDGHSASVDWWTLGVLMYEFLYGCNPFAASSIQETYSKIQKGEFTFPKMHRYKVSKDAKDLIKELLDVDSEDRLGSKYGASEIKQHDFFSNIKFALIRNMTPPIIPRLNGRRDTSYFYQYKPYDDDVPDDWGYASEQSIELNTMEFHSLQQDEIKTQ
>5.m00460(agc_other)
MSITPSQHTLDASLEAKMKIVAQREQQTQYLEERKNRKEILENYLKNSNLSEKDKNELREELNEKESEYMRFMRAKLSPKDFETIKVIGRGGFGEVKLVVRKGSNEVYAMKLMKKKDMIERKQIEHVRAERDILAQTHFTNDWVVKMYYSFQDEEYLYIVMEYLGGGDMMSLLIKEDIFTEEMARFYIAELFLAIDSIHKLSYIHRDIKPDNILIGYDGHIKLTDFGLCTGFHRIDTSITLKSLIEKAQKEQIKVDLGVTTMKQMHDYKHRSRDLVYSVVGTPDYTAPEVFERVGYGKECDYWSIGCILFEMVCGFPPFLSDDAVQTCLKIVNYPESYKFPSRLDLSDEVKDLIHHLICPVNKRYSSIEEIKAHPFFKGFDFSCVEKNTPPYLPKLSSMFDTSNFEDFEEEESFDAKISPQDTKNLAFVGYTYKGFLNVCNPNKKKVSHSGVTLEQIFTSHENTKTN
>587.m00022(agc_other)
MERQMSAQVETELSSKSVTASIRTKMTIEAQAGLREQERKEREERSKTLENYLSKSTLSDKEKNSLRAELAEKENEYNRCKRAKLKKSDFETIKVIGRGGFGEVRLVVKKNSNSLFAMKMMRKKDMIERGQTGHVKAERDILAQTHFTNDWVVKLYYSFQDNDYLYLMMEYLAGGDMMTLLIRENIFSHEMARFYIAELLLAIDSIHQLNYIHRDIKPDNILFDNNGHIKLTDFGLCTGFHKDHESSYFEIVDKASKLNLSDLKSQKLSKELAHNYKNKKRNLAYSVVGTPDYTAPEVFLQKGYYKECDYWSVGCILFEMLAGYPPFVSDDSVQTCLKIINCNETLQFPDDVEIHDDAKDLIKKLVCLKEKRLADIKLIQQHPFFKGFNWDTIFEQTPPYLPKLKSPFDTSNFDDFELNEDDVEEKPVNINNPKDLAFVGYTYKGFLNVVNTPSKKRHAQGITLSQIFSTHIAN
>134.m00121(agc_other)
MSIPLAKSHNRPVSFRPTQMQTVQSMGKSEYGSLDITPRGEYFNTSTPTPVIEPNQIKVIDVKSELQIDLSTLKCVIIHIVTVQLDLTTKYLFKKPTDIHELDLFIHSVYDPNSTLHQKLNVSGTRDKTSLSIISMDYLPTDNHPSYKISLSPLSKNSTPPLDSWELSENHPKSFGKSMSRSGSVALSPISLTPPKGVIVSPKQVPGLSSTPTDKINLSFNSSTLRTSPQTKLLLKDKREYSQPITNSSSKLKQTSMFISQSIIKNTFNNETCEAPKTLTPPTETEKLLSERNEWEKELPQLPSRKDGYPLRDVGLKQYLSEVIALEGATDICYIYEWFVEKKQSIPFMSLRHPRVCGYLMKQSYIFGTWTERYVIIKDNVLVYFPSDRCIQRLEFPSDILQLIGSEIELNENIISINLINGMSYTFRVDEGNVNEWMLALNYAQQKKRRQRKYSEYSETPRKGTDTIKDDSEEKHIINKFYALKEEARRIGLVYEEMNDKNSEQMKIFQLFRQLERLSYDDICSKTFINQYLHKLQDITTNNASDLLVFHYFQQFNEFISLTAVVKKILETPETPIIQPRNRQSSTGRRNQASLGMSPLNSPKTYDKAGVRVAICRMCEREIEFDVLAKHTFYCKMCFELCSNEPSCKLRLQILKDQLLKQKQIQQGGINYDGVIELTEELSNITKLSSKVLEQMNSAITMLEEITTHSVDVCLSAFAGMISKIVKRRLLLMKNYVSNHSIDMWTYTSLWDGNVQVEEASNGSVSLKDFDVLNKFSSGAYSRLYLVKKKTTGDIYAMKVSRKADMVRKNVVDGVLAEKQILQKSVNQSVVKLYYAFQDKCSLFLVMEFCPGGDLACLIREVGRLSEVTVKIYSAEIVLALEYIHSLGCIHRDLKPDNILIDANGHLKLTDFGLSVFGYKSEQNSFLDSRLLCTPDYVASEVINERLYSTVSDYFSLGCMIYEMLVGVPPFNDKTPEAIFKRIRMNDYHWPTETSDDEDIISDNAYSIVNALLLPEEKKRLGAKGSEEVKNHPFFERIRWNTLLSESREDIFVPRLDSACDTGYFSRETKEFSPALGEDSIGFGNFDCTSVNRLAEKNISVLEEERDEIDYENSTECTSSSTTSDSINESTFIA
>137.m00095(agc1)
MKIEKKLNLKSKICITMSLLNETTTPTKLSKKKKSIFNSDCITFTPIGSGSSTPRRESILSSLPNDELKEVSIENVISELYFDQLTLTTSIVHIININLPKTHIVLHKFMHELNELDKYVTAVYGITAPYLPKKSFYPLHNEEITQYLQEVICLDKFFDSIYVKEFFRENHQISQCMSLHHPQMSGVLMKEGYLLKRWKERFVVVKNSYLFYFVSEKSMVRLEQPRCIVSLSGAILSTNGLVIKITTKERQSFNFSCTDETTLNQWLVALNAVICFKPSPQKQQRMTKKYTLLGVDELSTPIQSTKENKTVTPRRSTEFLISRVNCLKDEADKIIESYEHQPDKESLVMVLKQFKQIQSVDLSSTSLIDYYNSKIVQFGDDPLLFRFLQIFKEIRELSGMRPNVPKLCTSPLGRYSLQPKSSCSSSQTSPRTLTSQFTTQCRLCNNTYYVDELTKHSYYCKLCNEICLKQTTCKTRLLAIAEEINKQKRYHKGSIEYSGLAEKALKCSQIEVINQNNIDYMNDAEQLLEQSINQKSDVCYKTFALIVIKLIKLRRQMFINILKGDYGENGNMWEFLSVVSNELVIEDPQSKWQQVGLDDFEVIKKFSEGAYSKLYLVKKKTTGDVYAMKVSKKSDMKRKNVIDGVLAEKKILQLSNTRSVVKLYYAFQDSSNLFLVMEYCPGGDLRCILRNLNYLEESVVRIYTAEIILALEYIHSLGCIHRDLKPDNVLIDKNGHLLLTDFGLSVVGLCNEQHGIKESRLLCTPDYVAPESLRDYYYCQASDYFSLGCMVYEMLLGIPPFHCDSPNQIFELIKEGIYDWPEDVNISEECKDFVNGLLTVDYNQRLGAKSIDEIKNHKWMKPISFDSLLSESREDIFVPELENELDTGYFDIDVDRNNTLIKDEDWTGDNTFYSFDCVNTNQVIDQNIEIVERRSSAVNLCDDDDESSQETTSEQDDNNNDMTRSMSMFNFHHK
>139.m00125(agc_other)
MRHSETPRNAIIIAPFDRSNKTKTATPSVSPDNTLRERVSCDVRRVNQTALNVISITFLKCELQIDISSIFSPGVVGMYFFNVQYDTHTSAIQKRYSQFYFLDNYLHMKYPKIKLPSLPPKEILHSGSHPDVIHKRSKELSNYLENVVKLPNILNDMVVIEWFTQPPDHHLISFSKQKKAGYVFKESSVFKRWKKRYCVLASNVIALFENAKDLLVYEDPIDVYCLKGCNVKPVLDKGPNVMTISRNNLTLCCLYVENDDDFLGWLSSIQDTTLIRSKISDQPIRTKLKITNHSTKPRTRPMSPLTLASTTMKRATETKRFSRIYDNDASNTYKNIITMIYERFRNEMNEIFPYFLVDCKEIKPEHFSFFEELRSLQLNDFLEGKKVEDMFQKLLVISKEYTTSASVQRITWVYINIHKLYKLYCFEGHTAIQQLQEKQTIPRLIPTSAIDSSKLLVCRLCEHQYKLSQFCDHTRLCEVITRGYLKETTCLQRIEMVMNYLRESYQCQMVKDTFKYTQLTELVPNFKTPLSIDKLQKIIEAIRTLCVDVTDIPLLTFARAIGDLLTSYQNLLKEYAESKGSKNLWSFISVLSSKGNKQELLQLSTGTAVSVTDFDIIKKFSAGAYSRIYLVKKKSTGDVYAMKVMKKDDMIRKNVVDSVLVEKNFLSKAHNISVVKLYYAFQDDINLYLVMEYCPGGDLATLLEHIGSFNEYVAHVYSAEILLSLHYIHALGCVHKDIKPDNILINRNGHLVLTDFGLSSYGLVSQETAGKTGIFCTPDYAAPEILISNSYSFASDYFALGCMLYEFVVGYPPFNASTPEAIFMKIQQGVYEWPEDVDVSDDCKDLVSKLLCPEPEKRPVFKQIENHPFFSDIHWDTLFDESREDIFVPQLDGDNDTGYFEDERGMKQSHMKKDDLIGKPFNKDEEKTKRNKKNEVLIKRKESPIPDGGEFGNFDVRNIDNLIEENRKSYAKEFARFEMEDL
>53.m00193(agc1)
MNETHVPVLTIHTNFRKNRQSCFSPSSITQSIDYNTEDVVVNTLVKEREISYTNIIISSVKSEIMIDTINTIPIIVHTISFTCNSRIDTIQKTANDLYELDAFFKSKNPVNGFPLFPKRSISYPMRDTALCEYLQAVINISGVCDSEYFKQWISTSLPNSIISIRRPIISGELKKEGYILKRWVARYVLVKRNYLIYFVSDKEFSKLTLPTILDLKGANIKVSDMKEKTFHIKLSSGAVYHFKTKTKELLGEWIVALQSSTVIIQRRRDRRQSVYSEETSHKPVTPILSLQELLTIQSTNNEIINECMKIVQTHKEDTSLIHLCKRLESIDLLDAIELNQIISQIKEISLNHPEDVQLLKLLRLLSSNEIKRIETRSKNHSHQSSRSQSRKQSISSLDMSLINSNESSTTVTPRSGVVCRICEATVLAEHLARHTYYCKTLNEICMKATTDAERLKGIVEEAKRISELKKTDCFKRLIEVSDAAIRIMGESLQKQYDNLKVYNEVSADLVGSYQHDVCGYVFAFYVQKLIHHKTDILGKYIENPNNPRQLLNVLGAGVRLDETWNNIGLKDFEIIKRINGGAYSSVYLVRKKVTNDIYAMKIMKKADMIRKNVVDGVLAEKTILQRAQTPSVVKMYYAFQDTHNLFLVMEYCPGGDLRCLLSNVGYLDETTAKIYSAEIVLALEYIHSLGCIHRDLKPDNVLIDKNGHLLLTDFGLSTVGSKIEQTVEDSRLVCTPDYVAPESIVSFQYSRCSDYFSLGSMIFEFICGIPPFHEETPDAIFQNIRTGKYSWPSSINPSNELKSIVSGLLTVEVKKRLGYKSVQEIKSHPWFEGINWNTLLNESREDIFVPELDNETDTGYFEVDNQTDNNTFSTDFNETKGSSVLSRMKGDHCEKFNKFNGISFHHLVEENMSIANEVTTSENDRESNNNTDSDSQISVESFEEENNETDNPTDTKQDAKSDHC
>282.m00060(agc_8)
MNLSADQSRSSDDEDDEVPIRPHTTEGVTNGPSVLLPTIPTMKKRKAVTTDFKKVKLIGRGNIGRVYLAQKKGTKEFYSLKVIDKKLVTQSKQQHIESEKGILERLKHPFIVHLEWDFETPFYYIFVMTYCAGGDFWRLLNKQPGNCFREVVAKFYLAEIICALEYLHMEGVVYRDLKPENILLHESGHIMLSDFDLSKHSDVEDHARIKSSLFGEDEVVVEPSNFRSNSFVGTDEYLAPEIIAKDGHSASVDWWTLGVLMYEFLYGCNPFAASSIQETYSKIQKGEFTFPKMHRYKVSKDAKDLIKELLDVDSEDRLGSKYGASEIKQHDFFSNIKFALIRNMTPPIIPRLNGRRDTSYFYQYKPYDDDVPDDWGYAAEQKLYTPKKNQMKLTSLDDITSSIDKMKEGN
>3.m00665(agc_8)
MATNPEQSIASDAVCQSQSDLPQIVTVDSFRKVKLIGMGNVGRVYLVQLKGTNHYFAMKILIKKQMEERNKTNRVTTEREILLTTRHPFIVHLYWSFATETCFYFIMDYCSGGDFYHTLKETPHRCLQEETAKFYLAEVLLALEYLHLNGIIYRDLKPENVLLNGNGHIMLSDFDLSKTGPSKGSTMSQALLNVKEQFKKEPSFITNSFVGTAEYLAPEVIVGYGHSGSVDWWTFGIFMYEILYGRTPFFSRNRDQVFSQILDGEVLFPKNWTYPVSSSARDLIKKLLVTDPERRLGTKKGAEEIKSHKFFRSVKFQLIRNIPPPIVPEVHGPEDTHHFNDLKDDGEIEKLEELAKNTQPTLVTPQQPQDKAPAQIILGDTLPK
>11.m00309(agc1)
MPKEGWLAKQGGGWKNWKHRWFVLDGTTLTYYKDQLRMKKMGEIDLMLAFAIVPNEELKLKNFPYIFSISTPSRVYNISASSSKERDEWIESLLNSKNKKETLIEKEEEEKPISIEDFDIITLLGKGAFGKVLLVRYKRTGEKFALKMVEKKKVIEMEELEHTMTEKNILQKVKHPFLVNLYYSFQSATHLHYVIDYCPGGELYYRLIQEKSFCESRTQFYISQVILALECLHQMNIIYRDVKLENVLICEDGYLRLTDFGLSKENVSGNETTATFCGTPEYLSPEVVLAEPYTNVIDWWGVGIMTYEMMHGQAPFISDNIQQLYQKILYSPVIFPTTSPVSAVCKDFITKMLEKKICDRLSTPEKIKTHPWWNSFDWDALYQKKIPAPFKPDMSQDGKTNFGEEFINEKFDLNEEINNSTSNGIRQDIFGEFTFTRDEPK
>11.m00327(agc_3)
MEEKTQGWLMKEGGSWKSWKKRYFELNNDSLYYYKEQDKKTLMGIINLSLATHITAVDNYHKKYENIIRICTPSRTFHLSAANEEDRLLWLTSIICHSQQSNIYKSKITTETVTQKDFDVKCLLGKGAYGKVFLVEMISTHEIFAMKTIEKKQIIEYEEIEHTMSERRILSKLHHPFLVNLYYSFQTPTHLFYIIDYCPGGEFYYYLQKNGKVSEEDAKFYSAQILLAIEHLHSSNIVYRDIKPENILIGADGYLRLTDFGLSKENVTKENTTSTFCGTPEYLAPEVVVGKDYSEPVDWWGFGILIYEMIHGHAPFTSEDIQQLFQKIIHDPVIFPNVSYPTADCKRCIQELLVKDPEKRLTDPNRIKSHCWFKGFDWEGLFKKKLTPPFVPVLKDKTDTSNFNEDIINETAKIDEGEVVDSKDYFNDFTYCK
>3.m00681(agc_5)
MSDVLKRGVMIKEGSKVKNWKKRWFVFHNNGMLDYFTDKKETDQKGSVDMNRASSLRKTEDKKRIMLEILLETKVFRLAFDSETTRDEWTTVFQKFIDEKCSKSDQSSNALKPKLEDFETLKLIGKGTYGKKAVVETNEVEHTMAEREVLGTIDNPFIVHMHYSFQTENKLYFVMDFINGGELFYHLQNERRFSIARAKFYAAEILLALEHLHLHGIIYRDLKPENVLLNADGHVCITDFGLSKTGMKGEGDMTSTFCGTAAYLAPEILLGEKYDSAVDWWSFGILTYEMMVGIPPFYSEDEREMYQNIVNEAVRYPPNTPSSIKTFIDALLEKNPTRRLTDTTIMKHHPFFQGLDFDRLMKKEVVPPYIPQVHSADDVANIDPYFLGETDAAIAEEKNSNTSGGQEFKFDGFTYISKKD
>304.m00063(agc1)
MSTNHVVKKTGWLVKEGGKWKSWKRRFFVFEQTTLSYYKDQLLFSKMGEIPLELATCIEPVRRYKKHDYVFKIVTPSRTYYINCADEKDMNDWISCLKEISDRINVSLDKSEDKYVSSEDFDIISLIGKGAFGKVYLVKNKETQTLFAMKVIQKKQVIERDEVQHSLEEKNILAKIKHPFLVNLYCSFQTSVNLHYVIDYCPGGELYSLMKKEQTMNEKRTKFYAAQLVLALEHLHNQGIIYRDVKPENILICADGYIRLTDFGLSKMGISDNSKTATFCGTPEYLAPEVIQNVAYTNAIDWWGLGVLIYEMLYGTVPFYDENIQRLYHNILYNQVTFLEHTEISLECRDIISQLLKKNPIERLHETDAIKSHPWFHDLHWDNLFAKKVLPDYLPQLSSPTDLRYFYKEITEQSLSLGGEVVSNELFTDFTYSTTQNQL
>4.m00671(agc_3)
MSVKTGWGIKEGGSWKTWKRRMFKLSEGKIEYFKDEGMTKKMGDIELSKVTHVLAVDQYKKRKNLIRIITPSRTYHISVNEESDRDSWVEAIRGMIGDNKEKKTQEEKEENKISMEDFDIITLLGKGAFGKVMLVKYKKEGKIYAMKTVEKAQIIDSNEVEHILSEKVVLSQINNPFLVNMHYSFQTPTHLVFILDYCAGGELFSYLQKHPAGLPEVDVKFYAAQIVLALEHMHSTGIIYRDIKPENILFEKDGYLRMTDFGLAKSTKKGTTNTFCGTPEYLAPEVVEGLDYNEYIDWWGLGILIYEMLFTQSPFLAETMEELYENILQREPKYPSTKPITEECMNFINSLLIKEPSKRLTDPDQIKTHPWFNGFNFDDLYKKKLTPPYVPKIQSQTDTSNFDDEITQEEVDLKTGVEVVADNRFFTDFTYVQK
>203.m00119(agc1)
MSTQEYDQLYSQTGKKIGFDDFSLVKVVGRGSFGKVLQVKKKDDGKIFAMKILDKSKVMKTKQQKHTNDEKKILQHVNHPFIVQLYYAFQTPEKLYMVMEFINGGELFHRLDLEECINEEQTKFYTSELCLALIHLHSLGIVYRDLKPENILIDASGNIKLTDFGLSKQLSSEDDQTSTFCGTPDYLAPEILTAKGYGIEVDWWSLGVVVYEMLSGYTPFAADDDGNQNETYQNILNKEPEFLPSISSDAQDFITCCLKKDPTQRIKDDQIKGHQWFAGIDWDLLLQKKVPVPWKPKVSGADDVSNIDEEFTNEDAQKMTPSENVALKGDEFAGFTFQDDAALNGQL
>4.m00660(agc1)
MGNSNHKPEKKNNKGKKEKGKRKNEKIKDETNEKEAIEEPTPNEEKEPCTDTKPNEDNQIVKGKEGEKEEYIELYNEGKKKVTQDDFELLKVIGRGSFGKVMMVKKKDDGRIFAMKILRKDIVKERKQVDHTKAEKNVLMQLHHPFIVKLYYAFQTTDKLYMVMDFVNGGELFYHLKNENCFSEERAKFYAAEIATVLIHIHSLGIIYRDLKPENILLDNTGNIVITDFGLSKQLAAGEETQTFCGTPDYLAPEILKGVGHGPGVDWWSLGILIYEMIVGIPPFYDDDVSLMYQKILKSQPHFPRNISYDAKSVIMGLLEKDPAERLGGEDVIHMAWFDSIDFEKLKRKELTPPWIPPVKSQTETSQIDEEFVQEAAVDTPPSEEQEQNKDNTFEGFTFVQTNAMEEQQ
>87.m00164(agc_3)
MEFAETQTCTQACTQECTQNCTQVDAPTQKLRKPSVWATLRADDGGVITVLQLSKDKYTIGRSGNNDVIISNNVSCSRKQCSIRRTDDGEIFFEDESSNGTMVNGTLEHNNSTVVTLPCELCIGSKLKTYIFIDNEVVSFSEKYSIIKTLGQGTTAKVILYKEKGFENEESDEHSVAVKVIDKKNKAISEEVMKPILEEVETLKKLQHQYVVKVNGMYNHETTMYIVMEYVSGGSLQQLIENERSKKIKNSDEKDQVFGLIELNRCRKLFGQIMIALEYVHDNGIIHRDIKPDNILLTKDGNAKLADFGIAKKATIEGCSTFVGTLDYLAPEISTSNSYDQASDIWSCGVMLYNMLFLFPFKKPKNMYELQITDDTPLEIELLLRCILQENPISRPNAAQILHYTFLLPILSELHYQTKSIYVSQNAMEECPFTQREEKFNTIYPEQQTSSIVSYGNEFLSKPAHTNDSFECPYSKKIKDPNERARRKTKPLLEEDDQFIHKKKKTSLLNIFHDNKKKHGFSPRSSTSTVVDTGMDEIQFDHFKTFQQNELSDPSFIQPFSKEEIEKTPVLSMNEQIEENSFSLKSFQTTIDNISEIGLSNDTRLFQGL
>41.m00205(agc_6)
MAKRENNFIFGDTLGEGSFGAVILTTDKDDNKQYATKILDKQQIIKLKKHATVKRERDIMSMCHSPYIVKLFYTFQNPTSLFYVLELCPNRDMKYYFLKYGSFSEKVTQFYISEITMALKYLHSLNIIHRDLKPENILLDRNMHIKITDFGTACVQTPNDPPRKSSFVGTPEYVAPEIINGQIGFSKAVDMWSLGCMLFQFLTGEFPFRGKSDKLTFDAINACAPSYPHNMPVNAKDLCQKLMVLDMNNRIGVKSTDELLSHPFFTGIQFDSLLQQTPPPFEAGMAIPKIEDFIYPGLLKEGEKVILYRTVYKRKGISNTKRDLIYTDLPRLFYCVSKTPNIKGEIPLTKDTSYFIKSGSQFIIRVPGRDYQLEDCLGEPQVWINAFDATCHKWK
>143.m00086(agc1)
MFSFSSKTAISSKSQQYIPTKPMAAPRRVEQLSVNSPLKKEIESKPKKDDEKKPTQLSLDMFDIGKPLGQGKFGNVYLVKYKKDNYVCALKVIFKRQLQQYRREIQMKREIELQSQLNHPNILKLFGLFEDKDRWFLVLEYCKKGELYGLLQQAGRFDERRAARYIKATTEALKYCQEMNCIYCDLKPENIMIDHNDQVKLADFGWSVQAKTKRNTYCGTLDYLCPEIVLEKYYDGSIGQWCLGVLTFELCTGEPPFQSNSREEVMKKVRNVKYSFPSYLTNDCKDFINKLIQYDPSKRMSFAECLVHPWIVKNTTN
>35.m00259(agc_3)
MDSVKSGFLVKQGGSWKSWKKRWCVLTPTGMIFYFKDKKDVNSKGCVDVNSASDVLLEDEKKKNCFGIVTPNRTFFMAAESKAERDSWIQAVSRFVRNKNLSAMSGNSLQSSQEGIQSNSNNNLTQNLGDGNTNSHSSEPHKVGVDDFEMLSLIGKGSFGKVMQVKEKATGQIYAMKILNKTHIIDNNEIEHTMAEKNVLSKSKNPFLMQMHYSFQTPDKLYFILDYVNGGELFAHLQREHRFSIERTRFYAAELLIGLKYLHDAGIVYRDLKPENILLTDEGHVCITDFGLCKEGLTEKDQTNTFCGTPEYLAPEILLGNGYGFAVDWWSYGTLIYEMLLGLPPFFDNDVQTMYQKIVSDDVRFPKNTPPAIREFISALLQKDPEDRLTNPDIMMKHPFFKNMDFEMVKAKKIKPPFIPNVTSKEDLAMISEEFLEETQEAIDEEKQYVPRNGGVDFSGFTYVGK
>64.m00188(agc1)
MLVKKIDTGKIYAMKILDKKAVVETNEVEHTMAEREVLGTIDNPFIVHMHYSFQTENKLYFVMDFINGGELFYHLQNERRFSIARAKFYAAEILLALEHLHLHGIIYRDLKPENVLLNADGHVCITDFGLSKTGMKGEGDMTSTFCGTAAYLAPEILLGEKYDSAVDWWSFGILTYEMMVGIPPFYSEDEREMYQNIVNEAVRYPPNTPSSIKTFIDALLEKNPTRRLTDTTIMKHHPFFQGLDFDRLMKKEVVPPYIPQVHSADDVANIDPYFLGETDAAIAEEKNSNTSGGQEFKFDGFTYISKKD
>83.m00188(agc_6)
MAKRENNFIFGDTLGEGSFGAVILTTDKDDNKQYATKILDKQQIIKLKKHATVKRERDIMSMCHSPYIVKLFYTFQNPTSLFYVLELCPNRDMKYYFLKYGSFSEKVTQFYISEITIALKYLHSLNIIHRDLKPENILLDRNMHIKITDFGTACVQTPNDPPRKSSFVGTPEYVAPEIINGQIGFSKAVDMWSLGCMLFQFLTGEFPFRGKSDKLTFDAINACAPSYPHNMPVNAKDLCQKLMVLDMNNRIGVKSTDELLSHPFFTGIQFDSLLQQTPPPFEAGMAIPKIEDFIYPGLLKEGEKVILYRTVYKRKGISNTKRDLIYTDLPRLFYCVSKTPNIKGEIPLTKDTSYFIKSGSQFIIRVPGRDYQLEDCLGEPQVWINAFDATCHKWK
>295.m00033(agc1)
MFSFSSKTAISSKSQQYIPTKPMAAPRRVEQLSVNSPLKKEIESKPKKDDEKKPTQLSLDMFDIGKPLGQGKFGNVYLVKYKKYDYVCALKVIFKRQLQKCEMGIQMKREIELQSHLNHPNILKLFGFFEDKNRWFLVLEYCKKGELYRLLQQAGRFDERRAARYIKATTEALKYCQEMNCIHRDLKPENIMIDHNDQVKLADFGWSVQAKTKRNTYCGTLDYLCPEIVLEKYYDGSIGQWCLGVLTFELCTGEPPFQSNSREEVMKKVRNVKYSFPSYLTNDCKDFINKLIQYDPSKRMSFAECLVHPWIVKNTTN
>9.m00402(agc_3)
MEEKTQGWLMKEGGSWKSWKKRYFVLDNDTLYYYKEQDKKTLMGTMNLSLATHITAVDNYHKKYENIIRICTPSRTFHLSAANEEERLAWLTSIICHSEKTNICKPRISSVPVTQKDFDVKCLLGKGAYGKVFLVEMISTHEIFAMKTIEKKQIIEYEEIEHTMSERRILSKLHHPFLVNLYYSFQTPTHLFYIIDYCPGGEFYYYLQKNGKVSEEDAKFYAAQILLAIEHLHSSNIVYRDIKPENILIGADGYLRLTDFGLSKENVTKENTTSTFCGTPEYLAPEVVVGKDYSEPVDWWGFGILIYEMIHGHAPFTSEDIQQLFQKIIHDPVSFPSASYPSADCKECIVMLLEKDPEKRLTDPNRIKSHCWFKGFDWEGLFQKKLSPPFVPVLKDKTDTSNFNEDIINETAKIDEGEVVDSKDYFNDFTYCK
>12.m00331(camk_1)
MKSFKKTFASAFKEKSAKLSKIVTEGISGLKGKQAKMVMKKKERKRQMELTKKKNLHKRLPPNFKEKKDFIEEEKKYLLFPKDDERRNRIIEDFFLLGEELGRGAFAVVRKARAIPTGELCAVKVIDKRLVKPEETKLLIREIEIARAAQHVAIMKVFDVFESDINISIVMELLPGGTLFSRVSKCESGIPEVEARWVIYQVVSALYYLHSHCIAHRDIKPENILMVGDAGLTCRLGDFGFAKCFQNEPLKTPCGTQDYAAPEILMGATEYSYQVDMWSVGVMLYVCLCGYLPFDGDTIAENVEQMQSGEIVFDSDDWKHISNEARDFVIRCLYPDPRLRMNAEQALCHPWFKGIAQPTITEGIVPVEQPVAVTQEEIDKQKAAGIIIDWDDNGDEEDPSGLPAAHIPPTRPVPVYHSD
>128.m00110(camk_2)
MSQCYRVGQFIIGKKLGEGMCGKVYLAFHEKTGVKVAIKIVDKTKLMRKPEMKRKVEREIAFLKIINHRNVMQLYTVYETTRYLFLVMELLEGGELFDYISSKGKLEIEEVLVYFQQLIFAVEHFHSRHICHHDLKPENLLLTKDLQTIKVCDFGMSSYCGNNKLREYCGSPHYTAPEVCKKEAYDGLISDIWSCGVILYVMAFGLMPFDGDTLEELIEKVKVGKFAYPEDIEVPEEVKDLINRMLRVNPKERITIKEIKEHKFFQSNNPIIENVPSVIEEAGEPIKNIDSNIMAILCYLLNNVHITEIRENLFDPRPNTIRAFYRLLEQHRKNAQGDPFAFSRNSPGPQSLKNTIFAIPGSSPSDVAFSPAFNDLANRIKVEIPHVKTPKPSPSPMMINQEANNSISMGQSPIMFSVPREAEWGFVAANNVSTTEIIELDCSVQTARNKVEKAFNELAINWKKEGEVYECDYKYLEEEDVNVMFEVSIEEGEINEISAGFGIVTTIRFVYTQGDIVSFSDVYNLITKLVTDVDY
>99.m00169(camk_2)
MTQIHKVGPFLIGNKLLGEGATGKVFLSFHEESNVKVAIKIIDKASICSRPEKKRKVERELAILRIIHHPNIIDYYASYETTKLLFVVQELLSGGELYTYVEKKKKLSLEESVKFLLQILSALKYIHKWQICHRDVKLENILLSHDCSTAKLCDFGMATYTGGMPLRDSCGSPFYAAPELFTQPTYDGCIADIWSLGVVFYVMIFGLMPFPGETDEEFVENVTKLTYQIPFELPPPIHEALTGMLCGDVKQRLTLDRVKSLIEPFSQITTPARPIPSKKIKYSIFDSLQDLSISINDTVVRNIPNSLENDGIIGNEPNKIEDVETIAGGPITIVDTKVMQMLSSLLTPLHISKIREALFAPNPNTVRAFYRSITEHTQNSLKTLTSSNLKIKTINTNTTLFAVSPLLSDPSSYKKSVSPAFCELLKKKRSCSPVNIKYKETVSPPSSVNIPHEINVFFSPTEGPFIHQATIDMTPSKTITKINEILKELGIVFEHQITVDNIEKCLYHYDIDDSLNKNKATFSQIIFTILISVGDTSDIDVSFEDKTIIKFELSEGSVLVFGDLWNVIKRQLLEYDSFPIE
>207.m00060(camk_1)
MSDSAWGVLECTTPKYPSIPLYDTTSLFGRNNPSMKIRNLTISSRHFIIQIKQEGNEKKYICIDTSTNGTYINNEIMGKRMATKEIKLYDEISMLDPQKDEGSISYIFIPFEEQKKEKIEGGPQNKYDIGRYLGSGNFARVREVIEKDNKQKYAIKIIDRQKMKEIGENEKAVLNEYSIMKNLHHINIIQLHDVFLTQQYFYLVFELVEGGDLFKLTLNKGCLNEKECRIVIKQIFYGLKYLHQNKIIHRDIKLENILLTSNGIIKITDFGLSKDTKKSIAETICGTPMYVSPELLSGKNYNEKTDIWSAGVVLYTIACGFQPFRSENETEDGKGGNRELFDLILNGYYQFISPYWDNISLELKDLISHMLIVNPKQRYDIEECLSHPFITSTKRDNLDLNQPAIKREYDR
>68.m00246(camk_2)
MNLGNVYIMFSITNKAHRRKSYCINKNITHKKSVDSLKSKNELTKPIKEEKESNEKKKFSITDFDIGKPLGHGTFGNVYLAKLKGANYVCALKIIFKTKLQESRIGIQIQREVDIQSQLNHPNILKLFGFFEDIKRWFLVLEYCKNGELSRLLQQAGRFDERTAARYVKPIAEAIAYCHSINCIHRDLKPENIMIDHNNQVKLADFGLSVQTKTKRKTYCGTLEYLSPELVEGKSYEYSIDDWAIGVLTFELCTGSVPFYSSNKEYTVKKICHSDYNFPIYLSEDCKDFIRSFLVIDPNKRLKAVDCLNHPWIIKNTTN
>20.m00281(camk_1)
MSKEVGDYLLKKEIGKGAFSVVYEAIKKSTNEEVAVKVIDTAKSDPQKLQGEIKILKMVDHPYIIKLYDVFDGNDGKLYIITDLVKGGELFDRISDKTFYPEDKAKIVVKRLISAIGYLHSMNIVHRDLKPENILLKSPDDDTDVRIADFGFSKMITEDAQILLTACGTPVYVAPEVLNAKGYGMEVDMWSIGVITYVLLCGYPPFFGDTLGEILSAVCAADYDFQEEYWSEVSNEAIQFISNLLVLEPSLRLTAEEALQDPWLAVYYFMNKLIDVPIQQPAEVVLGTASVLGIKYEGGVLIAADTLGSYGSMALFKDLERVIKLGKYTIIAGSGEYSDFIELK
>220.m00061(camk_1)
MSSETPTISITIHEARNLPQNKGKLLGFYVRCKNNFNGKIFQTSTKEGTNTPSWNETFEINESKKIKNEKELYFHVWMNSFFKESIGTLKIQISKNKFEDKWYMLELDKKWIKEINKAEIRISINQLKFKEEEIKKEEIKEEKDSLINSKDNENLNFEEFKSKYNIIGTSELGEGAFSIVVAGEIIKTKERVAIKKITKKDIPEDQLEMIKREIQLMRQLHHKNIVKLFDVYENNEILYLILEYVEGGELYDRLVQGALNERQAACVLYQLVSAITYLHKNNIAHRDLKPENILCVYKNKLYIKIADFGLSKDFSTSLLQTCCGTPSYVAPEIIKGDCYTCQCDIWSIGVITYLVLSGNLPFYDENEEVIFDKILDGHYDFSSSIWQTISVKAKDFIMKCLNENPNERPTSFDLLKHSWLSNAQVRLDTEEEMGDENNKFMFEQACGYVSKQGKTMG
>281.m00055(camk_1)
MSNYTAGTSITSPSGDVYLVHGLISRGGFSSVYTAHLHPDRTQIYAIKVIDKRKIHGKMVEHIEREISIAKDVHHPYILGMKDVIETQVQYLMIMDYVEGGELFEVLKTEGILSLRQNITILTQICEAVSYLHERCICHRDIKPENVLCTNCEEPFDIKLADFGLAVRFDEEPMTTSCGTLHYAAPEIVGTAKTYTEACDMWSIGVLAFVLLTVSFPFDGTVEEVKQKICEGNVDWNRMKGKDTCEEAIDFVEKLLVVDSSKRMTAQECLEHPFLHLLDVETDIDIPLDIIDDFEL
>4.m00666(camk_1)
MSHISAKITILEAKNTVSHKGEGIDSYFKLKANFLAVALKTRTAEKSSTPKYNETFTIEVPDSQKKGVSRTIVLIGYKPKRFSDKVLGEVEINLEKNEDVDGWFELKKKKEDKKGKVSVHVIVKFAGQKEAKKEETFEEFPDRSEFDKKYTKENEIGQGAFSVVYKGIRKEDGVSVAVKQVNKTSQSSDQLKLLRREIDVMRKLSNHPNVVKLYDVYEDEKTILMVIEYMSGGELYDQIIQRGSFTEADASDIVYQILSALCYIHSNGIGHRDLKPENLLCATPKGDIVKIADFGLSKDNSDGNTAMTTCCGSPSYVAPEVLEGSSYDHECDIWSLGVITYVLLSGYLPFFGETQDELFQKIMSGDYTFNYSCFKGVSEEAKDFINKCLVVDPQERATAAQLMEHPWVHPENRNLPSMKSAALHPTASMNELSSGFNPKNRQNPGA
>484.m00039(camk_2)
MTYPWGCLKSETIGYEDILLFDSFTLLGRNYQKCFSFNSYISATHLQIQRRIIDGISIITARDFSSNGSYVNGDLFDETQIHCYDEISLFHPKKENSIHYCFIENEVEEDDKQNGGPQYDYEIGNYLGSGGFSIVREAISKESNNLYAIKIIKNSSVKKTTMFQNEINIMQSLEHPNIIKLEKVYITNKHIFLIMERLNGGDLYERIINNTFSQEHSKVVIYQILSALKYIKVHNIIHRDIKPENILFVNKLDYFIKITDFGLSRRIDTTSHLASTVCGSDLFIAPEILKKLYNGTPYDGSKVDVWSSGVLLFVMVCGYPPFSRTNNQYIESILKGEIIFKEDWNNRNPLLIDLIKRMLVVDVNQRISIENCLLHPFFK
>143.m00082(camk_2)
MNEEEIQRYRNFKFVYERPEHRNIPYCDVYECESKENGHYLCHIIKKYHLKSVEQIPFIEKEINILNSLQHTNILELDSYFPVQSRNEFWCVFKGTNYEFSRYGTLCIERITNTNVGAFLFDILSAMQYIVHSKMLLKPRINPKQFFGFHSPDSPFPVLKYLYEEQFDEGENNANFAYCAPECFVGKTSDVSYLWSLGIILLRFWFGYKEASSPEEYLRSIEIIKKEGISKRFVKDENKRWVLSMLLSYDEKQRKQGDGIILSGIFLEQNFEQRIHQGNADDYEIIKEIGKGAFGKVFLCNKINTKEEVAIKCGDQWIARENKILMLCQHENIMKVFDYFKGNNIFGFNGEHHFLVMEYCNKGNLEDILKKRTIKENEFCSWTKDLLNGLYYLHRVKHIVHRDLKLGNLLLQESRRSNIPILKISDYGLSREIDEDMMSCVGSTQYKSPQILFGLKYSEKTDLFSVGVILYKMVTQQFPFGEEVYEIKDNVLDRKEVEFEIPVEESKKDFIAKLLEIEEEKRMNWEEILKHPFYKELMNNKFHSDSSLFESLTSSFDVTSF
>208.m00080(camk_1)
MSFLRNIINGIKSSFLTDPSIPKSRYVILNKLHSARFSKVYHCRLRESGKEVCVKIYQVGEKERNNEVLETQILNEISILRRVNHPCILGCLNVYLTSHRAVMEMEYMNGGDLFDYLVKNGIQNEQVVRQVAIRLMSAVKYLHSVSITHRDIKLENMLLEKPNDISSVKLSDFGLSVETEKETLMTEQVGTSYYMAPELYRRLPYGNKIDCWSCGVVLYSLLCGTFPFAGEDQELVSNILRGKVTFPNDIKISDDCKDFILGLLTVKASSRLSSQQAIEHPFIDGNEILGSILTEHGNLCNCHSESLLSQLTTTTTNDSSQDQNSASYE
>395.m00030(camk_1)
MWGKFVCEQFHKEIPFNKGEMIIGRKAYEFLSSIVKVSVIHCIIKRSELPNLTVTTITDKSTNGTYLNGERLEKNLETYLSCFDEITFLNKITQPDYITFDYYDSTIIDLINKQCSLFKKYQLGKYIGKGSFGVVREIMELATNTKFAIKIINKEKAKNSLNQIHRECNTMKKINHPNSVKFKELFETNEMIFVIMELINGTTLEKVLKENSLSHQEKNDIIIELLQLLKYLHSIDIVHRDIKPENLMITRIKDEIHIKLIDFGFGKELTGTIHAATLCGTPLYAAPELFEDKKTGYDARKIDIWSAGVIIYIILTGRHPFCSNDYKIKELLDNIQHNSYSSFPCFNLLTDSQQLLLKGMFDSDVSKRFSASECLECLQRKRQKEISDVFCSSKKDII
>2.m00588(camk_1)
MNKKWGVLCSLGRVPSLLLIENETMIGRSNKFCCLSKEKSISHKHCIITRVTTPNENLSHCFITDNSINGTFINRKYLGKGVQEEIHCFDTLTLLDPGLKEHISYVFIDNEFKQKQIEEGGPFEHYEVKGYIGEGTFGIVRRVIEKETQEEYVMKEITRTKGSAEESGRRESEVLRKTNHENIVKMKGVFKTNQYLYIIMEYVRGGELLDALKKEKRMSEAKIKTIMYQIFSALKYLHENNIIHRDLKLENVMLCGVNLKVKLADFGFGRIIDQTQAAKTHIGTTTYFAPELFKDGDYNGTKVDMWAAGIMMYFLATGKHPFEQLVTFDKLNCKWSDFMKRVISGKRDDCIEFKNCSPEFQDLVNGLLEMDQKKRLSAQQCLCHEFFTSRKLLKICTRTNELEQRRMN
>37.m00222(camk_1)
MKLINDRMSQFTIIIIDNYEDKRIKTFSLEKALNGIKIGRHKSCDIVLSSLMISNFHCTIKVQSKEMKNIIIYDTSSNGTQYKDEDIGKGNNVIIPFDDKISINMAPNDFYNITFSTECINIPSEVIVKGVDLMCYDRYNIIKRLGDGQYSKVYKAIIKSTNSVVALKILNQTRERFTLDEISRRELEIMKKIQHENVVSFRECFETKQNTIFEVDFCEGADLFSRIITTGKMDEHEGAFIFMQLLEGMNYLHSQHIIHRDLKPENILLKENKPYPTIKIADFGMAKIAQYGTTSCGTTQYAAPEVILPTSGRLQYTKECDIWSIGIILYIILSGTHPFSMEDENLLYKQIKDAQFNFKDAIWDVVSKEPKELIKSMIIVDPLKRASIAAMLDCEWIKKNSVYFPDKKKRSSEGEEPETKKIDTTIQIDSREKV
>157.m00095(camk_2)
MEGPDLTVYKIGDYIIGKKLGHGSTAVVFLGIHIMTGMKYAIKIIEKSSYKQEKIKSQIYREIIFMKIIRNSYIVQLHQVYENSTHLFIVLDYMEGGELYDLIHTQGTLDITTSIKLFCQVLRCISYLHSKGICHRDIKPENILLDSGHTNIKLIDFGYSLFSLNEKLKERIGTPGYIAPEVFNGVDYDPFLADVYSCGELLHVMLYGNHHYFFDGIQTNFPDNHGSGDLLSKMLQKDPSKRITLQQVMKHPFVKAALDNTKETSIAMYNGPVILTPQKDLLEIICYILPNINELSIRDYLASPNPNTIKEMYRLLENQFFNSSNETNTFKIKSENILLAIPTADNNILIDKTTRGTTRKVVCESYENENEMKLKINQICDELRIKEWTFSTINGKSKIPFEVIYSTKDGCHQVLFQTCFGCSMFTDICCVFHTLLNK
>1.m00608(camk_2)
MENYTLAPLSQVTKFTIQDELYKDSKIEIHKATERSGLRHRQVRIVAIKMIKVDENKIEENKRREVYSKYMETIDNPHVLQYFNSFYTTIRGSLEYWIIMEYCSFKSIDEYWKSNAIIQQDQNLFFISDIAIGLEYIYETLNHQHLHLYPCNILLSRDPASIFPKVKLSNFGLCDQFEQTIPNELELCDVDYAAPEYLNWYSHSKSDVWSFGMLIFKLLVGRLPFELMQMDSFSAIPAQVFIDVSSFIQNEMACDLLSKMLQYDPDERISMQEVLTHPFIQMCKNYKYGTQGKRENYKPLKQLDHGQFGQVFLAENTDHTQFAIKEISQRIDSLIREASCMRLCKHPNLVEYKDFFEWNHSMIAEIRGEQSPEGKYVYLVMEYCNAGNLEIYIKNKPTPLSNEEISYFLGEICSGLWYLHFNKRLIHRDLKPANLLLKSSSSKYPLLKIADYGFSRGIDGMMKSMVGTPLYEAPEIRKNQPYTAKADLYSLGVILYYMATKEFPFTDIPDVFQNAMTNELPAEFRDDIIINDQLKHLILHLITHHEKDRLSWKEVYKHPYVIQSLNLSKRIRSANDEVNSF
>248.m00070(camk_2)
MNKERVNITLASESEINRYTLQEVIHSNKDSVIQNAIEKSPQGARTVVIKRHLINMNKKDIVLQYSEALRLLQQCEHINIIKIYNCFFCYFNGSLQFWIVMEKCTQMDLLSFIRSNTSFGVNEQTMFFMCDISYAIEYLSKNYSLFQYSLTPEHLLLTRDPSSPIPLIKLTNLFSLVTDLEELFYKNCYYNPPEYLKKKIFDNSVIWSIGVIFFMLVHGHHPLEIGKTDIMYNILHMKPIEFPSTNDELFKDLIKRMLVYDPNKRISLDQFFSHPFIEKCRKFKWGKPSDPSIYHPIKIVGKGSYGTVIYALRIINGDKTPVAIKEIPYTGRDSIIREARVMRMCKHPNLVDYYDYFELPYSICEGGKQGKYSYLVMEYCDRGTLETYLHAKKRPLQDFEILHFLSEICSGLWYLHFNKHLLHRDLKLDNFLLKTPTQINQKLPRLKITDYGFSRIFGTESQLITSFLGTPIYASPEILNEKGYTVKSDLYSVGVILYVLATNQFPFSDDKDVFLEKMRREEPLQFPPDVIIDPMLKDLICHLITHKEADRCSWEEFFQHPYVQRAVPIHSLPTHNDFRQFKEQEIDMM
>20.m00275(camk_2)
MAAPRRVEQLSVNSPLKKEIESKPKKDDEKKPTQLSLDMFDVGKPLGQGKFGNVYLLQQYRMEIQMKREIELQSHLNHPNILKLFGLFEDKDRWFLVLEYCKKGELYGLLQQAGRFDERRAARYIKATTEALKYCQEMNCICCDLKPENIMIDHNDQVKLADFGWSVHTNTKRNTYCGTLDYLCPEIVLEKYYDGSIDQWCLGVLTFELCTGEPPFQSNSREEVMKKVRNVKYSFPSYLTNDCKDFINKLIQYDPSKRMSFAECLVHPWIGLDISFSTNHPNFAIGCLVVCEYPSGKELLTLTYRKIITIPYISGFLGFREVEVYHELLNDCKEKYPELYPQVVLVDGNGYYHPRRFGSATHVGVYCDIPSIGVAKTVLCVDGIGKKEINIITSQIKPGESTTVSTSNGEALCEVIRSRGGSINPIIVSCGNKVSLSTAVIICKECCLHKIPEPIRLADLISRKLLRDEGLLPHMN
>11.m00358(camk_2)
MNAFQTRGYLLISGEENYGGTSVVRKYKKDKLFYAIKEIKDDSDYPMEKIDNEISIMLSLKHPNIIELKEWFISQNEMNVYKCLVMEWCEDSLQHYVNRNSYGLSIDEMHFFVSDMMNALKYLVLEKKILHRDLKLANFLLKRSKEYPFPIVKLCDFGSAISITPKISGSFSSLLFSAPEVNKEEYTSKIDIWSLGCCIYWMATGHPIYPIDDVNEFHTSLEKEEPIQFNEIPDGSLKSMLTQMLVFDSEQRISWEKLFNTLFVEECHKEKIDVEGSKENYQIINELGKGSFGSVVKAWDKRNQKYVAIKKIYRNDIDNSLLKQMAMKEIRIMKLFHHPNICAFFDYYVDVQCYLVMEYCDSGDIQQLIDIRRRQGANPLLSNEEIFSFTNDILNGIKYLHVEKHFAHRDIKPSNILLAHSLISKYPVVKISDLGLTKRDNYIDPLRTNAGTPAYMAPEIHNGNYTYQSDLWSIGCVIYYMCTGSLIFPKNNFRLFFSEKRLPPFGSLKVKPSIIDLMKHLIVYDVNKRWGWKEIETSPFMYEYNGENVKLIHQIEEEAQVEDDMVKDGKNTIEVVTKMKMNIKQMSVEEMMGVLYTIGKLCNISIEESPCDINVNVHPIMTLFECTRDITFEALNMMETCPTDKDWKLLLNYSRSMFRVLNKLLPSTEQKYIHQSLFSFLYIIKYKKKIN
>26.m00299(camk_1)
MEREEKLKMEIKKRLSKTTYKIQGYWDELEMAKVISVLETVDSPFLINYRNFVYSLEPLSQDKIPFLMKKVARKGELTFESDPMPYTLMDLINDEKDKKLSMDKAMTIIAQIWLALNSLRNISDYIHVFSLHPSNIILTVIPESNPPMFQVQLTRYIPFIFKSTLTLEEKEYISPQQLHYIERETQKIDPRCEIYTFASLICKIFTNQLPYNPSLNIQQLITSYRNINKVIQIPQMNEFPEVKTLVEHLILQNSNWEYTYTDPFLIQARKCTFNELRSKAEDYSVIDEIGSGASAFVYQAIQKTRRGERVVALKELKVDKEMLEFIQNEVEIMKLCKHPNIVELYDNFINDGSSLFKKNDKGKFAEIVMEFCDGGTLKSFKENEYPFDPFPENMISHTLVGILKGLYYLHTEHHIIHRDLKPENVLLKVDPNNRHLPLVKIADFGLSRVLDKQEMATSYVGTPVFMAPEVYLRQLYNYKCDIWSLGAMYYYLRTGMFPLGDSRSRFENNLKKKTTPPYQEVFWGTIPQIKDFISHLIVFDTSKRYGWSSIHKHPYIKTLFGKNNQFY
>204.m00101(camk_1)
MSISHVEKEKKLIKKTKETMETATWKPVRKRSNSTRSGIRLGMRKGTPSPSSTPQIQSPVVIESKEAPCVIESHKMDVKIHEPNQKTDEILQGKSRYADVQRQFTFCEVVGRGGFSVVHRAIYKKTHEVVALKIIDKKIVRKDQLETLSREIGFVKWCEHKYLLQVYDILEDDDYIYEVLEFAPGGNLFQRITKKPLTEQQAQWVGYQVASAVYYLHTQGICHRDLKPENILLMEKDGGFNIRLVDFGLAKKFTDDILKTPCGTFDYAPPEMLLHAPQYTQLCDIWSFGVTIFVSMCGYYPFDGNSLAENIEQMQSGDINFDDDEWEFISVECKDFIRRCLVADPTRRMNIEGVLTHQWLCGASVYSNPYFANLLKELSQQTMDKVVAPKKITIDRN
>90.m00150(camk_1)
MTSWGRLVCFTPGLPSLEIYDETIVLGRNNHKTKIHEACISGNHCSIKKIITDGAPIQYLLTDTSTNGTYVNGEKVGRGKTVTIRSYDEITLLDKKVAKCAIYMFESYIEKNEELVDGGPQDKYEFLDLCGVGNFAVVRKVKEIQTGEVYAMKMIDLQKAQGVSKRENAILDECEILKRLDHPNIIKLKEVYQTTKYLYMVIELVTGGELFDQIVAETHFTEAKCRIIIRQIFSALEYLHSQNIIHRDLKPENILCVKAGTDEIKITDFGLSRIINPETLAKTMCGTPLYVSPEILSGKPYNGSKVDVWSTGVVLYVMACGFPPFVEGENDGNRMLFDNILAGKFEFRSPFWDNKSLELKDLIKHMLVVDPEERYSIEDCVNHPFMKMKISDEQLKRTVSDIVMEEPKDKKGIEELSKYSYIPK
>32.m00220(camk_2)
MAEEKKVIAELQCNTKGYPSILITEKKTTLGRCNSACEISNDTISYTHCSIITSSIVELVGRPTQRRYYFVDTSTNGSYINYEKAPAKEAIEIMCFDEISLLRPKKDEGAVSYCLIDKEIMKQENEKCHVFDYYKLSNLVGSGGTGTVRKVYKGKEVYAMKILHYSDLTDKKKSQIERECEVMSKLNHPNIVKYYQSFSGIFNKYIVMEFIDGYDLFHIVFTNNLLKEEFIKKIMFEILTALLYLHSIGIIHRDLKPENIMIQKESYQVKLTDFGFGRTVDETHRADTMCGTDVYAAPEIYRGLVYDGCKADVWSAGVVFFVMATKEYPFMHKSDNNPDKMMVSHIVKGERYHYDEFEQRSDLFKDLINNMLNIDPQKRFTVKQCLSHEFFSRKRDKTKNKLPTESKKSLK
>9.m00409(camk_other)
MNEHLYSLIIFNGNEEIGRITIKKEQFVYGRNEVEFLRKYIWISRQHFQIEIKGEKEKKEYVLTVKTNVITFHNNKQIKRDTEIFINSLDVISIPIPKTSIRQNILFISKDFEEKEMCCCFYTKYQIIKFIGSGSFGKVFQIKRKSNNKINAVKIIDITQKKKSEIAQRESEVLEQIHHQNIIKKYETIQSQRFMYIIMEYIEGLTLEQYLQLKQHHTFNENEIKIIIKQVFNAINYLHSNKIIHRDLKLENIMIRGKTNEEYKKLNIVVMDFGLGKILETKEYTLTKCGTSNYTSPQILQSGPYDGFKTDIWCCGVMLFYMSIGMFPFNQEGVNSSLMLRVNIRNGKICHQKEFNMISLELQDLIKNMLIVDEQKRFTIQQCLNHEFVSLKHQKT
>98.m00130(camk_2)
MDLWGILKCMTPGHKDIPLQKWIEPIGRANKECDIHEPNISSKHCTIEKRMIGNETIFFITDVSSNGTWVNHSLIDKLEQVPLTCYDEITLLDPNLQKKKCISYMFVDIEFEKKESALGGPQSRYEILDFLGIGGFGVVRKVKRISDGTLWAMKKINISKARAKGEDKMIRNECDVLRQVNHPSIIKLGEVLETRDFVYIIMEFISGGNLLRGVRLANEHEREIHKQELDTLKEKMADCVNKHKVDDYNILEEKYLNLKEEIDYTAFSEDVCRLIVKQILEALKYLHSKNIIHRDLKLENIMWTGKNYEIRVTDFGLGRVVGDDFIAGTICGTTLYAPPEFYKRQPYNGPKADIYSCGIVLYNMICNSFPFDCSLNPSELARAISEGKIIKRKKLESSSIELIDLLNNMLCVDPEKRFTSEQCLNHEFFKRKHEASSSLIEISKPSF
>324.m00036(camk_1)
MSFLRNIINGIKSSFLTDPSIPKSRYVILNKLHSARFSKVYHCRLRESGKEVCVKIYQVGEKERNNEVLETQILNEISILRRVNHPCILGCLNVYLTSHRAVMEMEYMNGGDLFDYLVKNGIQNEQVVRQVAIRLMSAVKYLHSVSITHRDIKLENMLLEKPNDISSVKLSDFGLSVETEKETLMTEQVGTSYYMAPELYRRLPYGNKIDCWSCGVVLYSLLCGTFPFAGEDQELRKSDISKDIKISDDCKDFILGLLTVKASSRLSSQQAIEHPFIDGNEILGSILTEHGNLCNCHSESLLSQLTTTTTNDSSQDQNSASYE
>492.m00043(camk_2)
MFSFSSKAAIPSKSQQYIPTKPMAAPRRVEQLSVNSPLKKEIESKPKKDDEKKPTQLSLDMFDIGKPLGQGKFGNVYLVKYKKYNYVCALKVIFKRQLQQYRMGIQMKREIELQSHLNHPNILKLFGLFEDKNRWFLVLEYCKKGELYGLLQQAGRFDERRAARYIKATTEALKYCQEMNCIYCDLKPENIMIDHNDQVKLADFGWSVHTNTKRNTYCGALDYLCPEIVLEKYYDGSIGQWCLGVLTFELCTGEPPFQSNSREEVMKKVRHVKYSFPSYLTNDCKDFINKLIQYDPSKRMSFAECLVHPWIIKNTTN
>113.m00145(camk_1)
MSKEVGDYLLKKEIGKGAFSVVYEAIKKSTNEEVAVKVIDTAKSDPQKLQGEIKILKMVDHPYIIKLYDVFDGNDGKLYIITDLVKGGELFDRISDKTFYPEDKAKIVVKRLISAIGYLHSMNIVHRDLKPENILLKSPDDDTDVRIADFGFSKMITEDAQILLTACGTPVYVAPEVLNAKGYGMEVDMWSIGVITYVLLCGYPPFFGDTLGEILSAVCAADYDFQEEYWSEVSNEAIQFISNLLVLEPSLRLTAEEALQDPWLAVCFYF
>192.m00083(camk_2)
MFSFSSKAAIPSKSQQYIPTKPMAAPRRFAQLSVNSPLKKEIESKPKKDDEKKPTQLSLDMFDVGKPLGQGKFGNVYLVKYKKYDYVCALKVIFKRQLQKCGMGIQMKREIELQSHLNHPNILKLFGFFEDKNRWFLVLEYCKKGELYGLLQQAGRFDERRAARYIKATTEALKYCQEMNCIHRDLKPENIMIDHNDQVKLADFGWSVHTNTKRNTYCGTLDYLCPEIVLEKYYDGSIDQWCLGVLTFELCTGEPPFQSNSREEVMKKVRNVKYSFPSYLTNDCKDFINKLIQYDPSKRMSFAECLVHPWIVKNTTN
>103.m00187(camk_2)
VKFVNRYTIIEPISFLFIDTLTFNTINSKTQLFDKYKFGKLLGCGSFGKVFQVITTNEKSQKRALKIIPIKNKVQMIKNEREFEITKSIKHPNIVEVIDMMESEHWSFIVMELIETGCLLDYLYKHQLTNTQLKSIMKDVLEAISFLHKNFIVHRDIKLENVLIEQHELSIIAKLTDFGLGRIVGKDFQAETLCGTRQYVSPEIYKRVIYKQKINNENHQEMEESLKRKLSYDASKSDIWACGIMFYEMILRRSPFDGTLNESDKALGYKRIKLILNADFNKDDKYLKLSQEIRDLLENMIVADPHKRLSAEECLQLEYFTRRTITAPTLVPNKIESPLH
>126.m00115(camk_2)
MSNMTWGILIGLESTTPNILLKEEVENIGRERIDKEKYIISSNHFTITRRQQNNESQCFILTDTSSNGTFLNDENKRLEKKSETVINSFDVIYVVKVCQQENTIIEPISFLFIDTLTFNTINSKTQLFDKYKFGKLLGCGSFGKVFQVITTNEKSQKRALKIIPIKNKVQMIKNEREFEITKSIKHPNIVEVIDMMESEHWSFIVMELIETGCLLDYLYKHQLTNTQLKSIMKDVLEAISFLHKNFIVHRDIKLENVLIEQHELSIIAKLTDFGLGRIVGKDFQAETLCGTRQYVSPEIYKRVIYKQKINNENHQEMEESLKRKLSYDASKSDIWACGIMFYEMILRRSPFDGTLNESDKALGYKRIKLILNADFNKDDKYLKLSQEIRDLLENMIVADPHKRLSAEECLQLEYFTRRTITAPTLVPNKIESPLH
>100.m00137(caseinkinase_1)
MTEFMFVVANKYKLEKKLGSGSFGDVYLGTDVELHNEVAIKLELLKCKHPQLKDEFELYQKLIGDKKEEHEGISGIYYYGQEGDFNVLVMDYLGPSLEDLFNYCGRRFSLKTVLMLLNQMLKRLQFVHSKGYIHRDIKPDNFIMGNGEQSHVCYLIDFGLSQRYLNQNNEHISYSEDKSLTGTARYASLNNHLGIEQSRRDDMESLAYSVIYLLRGSLPWQGLHVAKGENRYNKIYSKKVEIPVSQLCENLPSEFGSFLSYCRNLKFDEEPKYDFWRHIFQQVAQNNSIIFDYEYDWIIKRKAEKELV
>2.m00498(caseinkinase_1)
MMDMKIANKYRLVKKLGSGSFGDIYMGVNTFNEEEEVAIKMESTKARCPQLRYEYNLYKILMETGESGTKATGIPAVKWWGMQDDWNLMVMELLGPSLEDLFTYCGRKFSLKTTIMLADQCIKRIQEVHDRFFIHRDIKPDNFVMGMRNMSNTVYVIDFGLSKKYRDNKTMKHIKYAEDKAFVGTVRYASINNHRGREQSRRDDLEALGYMFVYFMKGSLPWQGIKGKKVDKNTQILAKKESTPLSELCEGLPEEFATYLDICKKLGFDQTPDYLQLRMLFWRIAKREGIEFDGQFDWIQYKGDKTPQGNMPEMVDIERHGSGNGDSGSKSGSVE
>3.m00686(caseinkinase_1)
MGENKIANKYLLVKKIGSGSFGDVYLAFNKSEPNELVAVKMERQDIARSQLNYEYKLYQYLNQGQSTLGIPSVIYWGLYGSYNVMVMDLLGPSLEDLFNFCGRKFTLKTTLMLIDQCIKRIQFIHSKDFIHRDIKPDNFVMGRNERSNTVYTIDFGLAKKYRDGRTKKHIEYNEDKNLVGTVRYASINNHLGREQSRRDDMESLAYMFIYFMKGNLPWQGIKGTTKKDKYMKILLKKQSSINNELCQGLPPEFEKFLSISRSLKFEEEPDYLSMRKLFWSIAKRENIQFDGEFDWIHYKNQK
>207.m00083(caseinkinase_1)
MEFRVAEQYRLVHKIGGGSFGEIYSAVDVTDNSKRAVKLEKNDRKPQQLAFEHRVYSLFIDEIGFPKIYHYGTEGDYNTLVMQLLGPSLEDLMKAKHQLTLLSVCLIAEQLLSRFEVIHSKSIIHRDVKPNNFLLDNNTIYVIDFGLAKRYRRFETRQHIQMKDGYGLVGTARYASIHAHLGMELSRRDDLESLGYLFVYLLKGSLPWQDLSSSPDGKYTGIGDMKMKIIPSELCNGLPHEFVDYLEYTKQLQFNEKPDYTALRSMFHNLLVTINPDKEDWHIESI
>21.m00246(caseinkinase_1)
MARNAEFIIHDRYKLEKKLGGGSFGDVFQGTDLETGQSVAIKIELKKCKHPQLKAEAQLYAYLAEGETNPPGITKVYYSGEQDDYNIMVMEFLGPSLEDLFQYVGHPFSLKTVLMIVDQCLRCIEHVHKKGYIHRDIKPDNFVMGSGKNVHFVYIIDFGLSKKYIENGKHIAYSEDKSLTGTARYASINNHKGYEQSRRDDLESLAYMFIYFLKGKLPWQGFNRQNNTEKFDKICKKKMEIPLEELCENLPVEFASFLSYARSLRFEEEPKYQFWREVFQNVARENGIEYDGEFDWYLTKQK
>116.m00121(cmgc_5)
MALASIHSAFCPIDRTALIFSYTRRPFSILKAQTTRLISTYVHISPNFHCLDIPTLILTEPKTPMHNYGLDNSNYELIVRVGDILGTSTSFEGKEYSMNPNVITQYKVISKLGQGTFGQVFKCKDLQHDREVAIKILKNKKAYFRQGMLEITALLLLNKFYDTKKQIVEILDHFLYCNHLCIVTELLGSSLYELMKLNKKSGFSLPTIQTLNKQILECLVVCKQACIIHCDIKPENILLTGISSKLKLIDLGSCCFDNYSLYSYIQSRFYRAPEVCIGYRYNCAIDMWSFGCMVAEMFFGIPLFVANSELGLLRKQIKFLGMLPAEMLINGTKTENYFNRYDHLDGTVEYILKDDEEFEEEYCVELPEEKDYFKKKSLKELVYLHNIILDVSKIPVDPATLRLTLFDFLSKCLTYKPEDRLTPQEALAHPLFNAKLKSEKDIKKKVKVPKTNKKKEDRLQELGYNSNRINTNSPLDYYKAFLKQLEQGHIPLITEESPFEEEMTPENLSLVFQKERMIPQTKIEKQCHTPRRIRAVSFDGQTINKPIHRSRSKSCGHSGSLGTIEATESKSKKKSYKIPTLNKVNGDDSGSSMSSSSSSELSNSTGSSPRRRIFSVISPRKTESPQESPRSSTKLSFLIPSFMRKRSNSSSGRSSDNEGSIVESSKKIEK
>13.m00349(cmgc_5)
MKPEHPYNPFVTTPRNSLRRRPIYALTLDISLTYKNENIQQITQKSKKVLSRMIEPFHNGGKDNANYELIISVDDNIGSAFSKEGETCCFIPQSRYVVISALGSGTFGQVLKCRNCQDNSLVAVKILKSKPVFFRQGMLEIAVLTVLRDLVDPDNKYHTVKMLDYFLFHGHVCIVTELLSINLYDMLRSNKNNGMGLTFNRHVLRQLLESLHGLTTMNIIHCDVKTENVLLVQNTSDIKLIDFGSACFERSTLYTYIQSRHYRAIEIILGLPYSCAIDMWSFGCVAAELFLGIPLFPGENEYNQLAKIIDMLGPIPDYLLRKGTKTEKYFNMIQKGNEITFKIKPPEQFEKENNCKLQENRKYFRYKTLEQICQHVPMHRNAFVHDNDQVWRALLHDFLKKTLEYDPAKRLTPSEALTHPFIKSKTKQELLTLPLPLVPQDVPLEDVVRKVYGGQYTLNYLQSRDRFFSVPHNYFTAFIRSLKCGYVMNILHINPFHFKPLKVIGRTTFSWHNMAEDESLISWGSSNSDSEDPSRARSASSLQSPSTSQSPRLSLRPPPNDPRRLTTMVRDFGYFVSHERYNNY
>81.m00173(cmgc_5)
MSHSPDPKYEHQSQRTEKLSKITGRHASIDKIEPFLVASTEEEAIKNGQLIRKSDQIKKMSGCRPLAYQVDDEKGENNKKINVLKKKFGDDHNVHGVIPYVLKMMKKSKGIAGKKSNLQLSEDSLLTETLYVHIDGVLIRNEEEPISSNSTINYLKILSKVDPSLDVSELTKLKAITIPATPKYNEEKDNMNHDLILYSDAIIESPKCLTPSKCKKSQTKYKVINLLGQGSFGQVVKCLDLTTKQFVALKVLRNRPAYFRQGMLEIAVLQLLNEKFDIDGKGNTVRLFDHFLYYNHVCIVTELLGINIYELMKQNGCRGFGLNVSRTFISQILESLNILYNNNIIHCDLKPENILLVELNITYIHLVSYTKQIKLIDFGSACFENNTLYTYIQSRHYRAPEVILGLPYSTSIDMWSLGCITAEFFLGIPIFPGNSEYNQLYKIISMIGPPPTEMLETATKATKYFRKRKGLNGRIIYEFKTKSEFEYDNGVVIESNREYFDYTSLEDFCNRVPLRVSARDEPRKVEYRKAFYDFLRRILVWNPHQRLRPIQALHHPFITREIFNGSFEVPRCVSPLREHPPSSIQSIDDTLMALYPNPVIAQSQKIRSFSPTSYYELYLNALNNGIVLNIQNSNPFSHVPMTPPVLEQMIADQKLKEHFDQIRRNASSVDTIKKFPDELVVQQYDDINTQSLNHMDKEKHRTKRIITGFNSNNIATSVGSTSFIENTKINQNTMDYNPDIAKSWSKTTEMRIPDSTNDGNIINKGEINHILNNINNSPTEHSLKNAQMKEKRKTSQLDQVNNEDEK
>210.m00085(cmgc_5)
MPFTKKNPKKVGLAKIAPKPISKPKEESDSSSDGYENSDGEYVEKPKYYRLGGYHPVVIGEEYNGYIIQKKLGFGHFSTVWLVEHKENKIQGALKIVKSAKTYTETALDEIKIMKKINECDPERKENVIHILEDFKHNGPNGQHICMVMELGGSNLLDLIKYYDYKGIPINDCKEIAKQILKALDFIHTKCGIIHTDLKPENVLLSFTIPKNGKEPIPKIIESKLADFGNANWINKRFTDDIQTLEYRSPEVILGLHWGCPVDIWSHGCMIFEMLTGDYLFKPKQGKTFTLEEDHLAQFIELLGYFNKKYLNIAPNTPKYFTRNYELKHIPNNELHLWKTKEVLIEKYKFLPEVAEPIASLIEGMLIYDENKRFTAKMCLEHPWFK
>2.m00585(cmgc_5)
MYYREMAEKNNCINNRYIINEYLGRGGFSKVMKCYDQLSGCQVALKMISDKGFDDRREIEIMKILASATDPRANIAIKYLDSFTFNKRDYMVIELGGINLYDFLYDNREIPYSLSFIRSVARQTVQFLSYLHSRGIIHCDIKPENIMLKKDAYEVVTITDDTCANPDIVKYQHTRIPIHDEIKVIDFGLATFSENRLHFSTVGTRPYCSPEMLLQDGWSYATDLWSVGCTLLEMYIGYQIFTGKSEREQLLKMEMVLGKFPHILSHDSHYFSKSGYVICETPHNFDPSPLHRLIDHSRHPQFLDFCTQLLCLNPEKRITCTNALNHPFLNYID
>17.m00331(cmgc_5)
MEPYDDETDSLSDMDEEDDVEDINDYHYGGYHKVEIGEVFNKKYIVKTKLGWGHFSTVWLVEFQNNGKFEQGALKVVRSAQKYTETARDEIEILKTISNNDPLRECYCLHLIDSFQHRGLNGIHMCIVTEVGGSNLLSLIKLYHYHGIPLEITKEISRQVLVALNYLHTKCSLIHTDLKPENVLLNFVIDHNHIKRRNQVPPANNIKVMLADFGNANWIEKRFTNDIQTRQYRCPEVMLGLHWGCPADVWSHACMIFELLTGDFLFAPKQTTHYSKVEDHFAQFIELLGPIPRNMIDNSPYKRKYFTNDYGLKKIPNNQLSYWPLDMVLRDKYKFSEHDSKQISSLLLPMLDYNELTRASAAQCLTHSWFN
>48.m00203(cmgc_5)
MSCISQVQKPLTLLLTHEIQNTYLCCKEQKKNTQNKAKTRIDKDGHLLWRINEVLANRYQLIKGLGKGSFGQVIQSIDLVTGEQVALKVIRKDKNFYEQAKLEVQILYLLNSRDQTNNSKIVRLKDTFNLSGHFCMVFELLSYNLYDFLMKKNGSLGLSLVRRFAFQILSALHFLQQPDIRVIHCDLKPENIVLVSPNKADIKIIDFGSSCTPSTHMYKYIQSRYYRSPEVVMGLPYSHPIDMWSLGCILPELLTTEPLFPARSEVELLVMMGALLGMPPNSMIKESHRARKLFIPHENDENYDFHPTLQPLYNKKKKLRNIIGVDIGGPLTRTPGERMERDELEKFCDLCLRMLSFDPNKRITPREALAHPFFQSGIIKEINPLFKREEQKMEEEPLVNVETVNDSSRPMSR
>128.m00114(cmgc_5)
MTIVTSSKIWKQPEMYNHEKDNNISESVTKKLTTGFIHNYQKCNPQIDFNTFIVRRILTIPSTPLPNNQDDNECYNLIVRVDDILGADFSTSELNGLKKNSQYRVIGLLGQGSFGEVFRCLDLQTNQLVAVKVLKNQLVYLRQGMLELAILTLLNGYYDPIGEFHTIRMMDHFMFKSHLCIVCELLSINLYDALKMNDYKGLPYNFNQSVCKQLVCSLQLLRENGIIHCDIKPENIMLLASSSKVRLIDFGSACFQDSPLYTYIQSRHYRSPEIIIGLPYSPAIDMWSFGCVVAELFLGIPLFAGSSEHNQLSKIIQLIGMPSTTLLKKGSRTDEFFWRRRPSPKIVQHENGEVSAVETCEDEYFVLKTRYEYEKSMNTHITANKNYFNESTLEGVIKSCMNDIEMNEEEADVLIDFLKKIFVYDPNERMTPTEALNHPFIKSIDRNNPIKEMKEIKEIERIRCVKLTGEEAKEIVFPNKHDNIEIYNAENYYRTYVTALQHGIVLNILDPNPFSLPTLAVFHPQLGFAILLHKNIVSKNEGEFVPLPFNKSKRVTVEQKEEKTPIMTFFDGSTVVTATPVYNEQMMSLYEQAQKSTDDYMLTYNFDSMYN
>203.m00120(cmgc_5)
MSHRRKNFIIFKQTSPFTFVNFTQYYTSDQMSIEDEESNDERFVLQSTVNMIDVLRKCNDKLDFTSFFSRPITSPSTPTGNMNRDNENNDLILSTEQLLGTGVDPTQTTGKLINSRYRIISLLGNGAFGQVVKAHDEQNNKEVAIKVLKNKASYMRQAMLEIAVLHLLNKHFDPDCKYHTLRMYDHFVFYNHVCIVTELLGMNLYELIKQKQYNGLNLRLTVNILKQLVESLDILYKNNIAHCDLKPENILLVDNTSNIRLIDFGSSCFENSTLYTYIQSRHYRSPEVLLGIKYTTAIDMWSFGCIAAELILGIPIFPGSSEYNQLERIIKMIGMPPKKVLDQGTKTRKFFKLEMNGWVFKSRDEYEMENNVRLEPNRQYHHYTDLENFTERLSKVIKNPQTLKLARKTYLDFLQRTLCWDPDLRLTPTQAMQHPFLLNKPLHPNYQPPHLPEPCRNYPGDSALSADDALKIVCPPSIMPSKFKYQTYTTQVYYQVFIAALEKGIVLNILNANPFALQPMTPPVLLWEEVENRKKRNEKQRERSKKRRPEHQTETYNGRQIVQQAQSMNGSSWKGSDGSYSSPFGKDMHKSFGQSWSKNHPMIMPQDK
>277.m00055(cmgc_5)
MSTTTHHHRKRFIKSDYRMNYLCSQDSFFTPFTKENRSMSPGNDFESSVRQATITYIDVLKRCNPNLDFSSVITKRALTSPSTPAHNDYHDNCKYDYILYTDEVIGTGVPGVVSYGKKQGTRYRVLCLLGQGAFGQVVKCFDEVNKTFVAIKVLKNRPAYYRQAMLEIAVLQVLNEKFDVDGRGHTLRLLDHFVFHNHVCIVTELLSINLYELMKQNNCRALFVQLARSILQQLLEALVILFRNGIIHCDLKPENVLLIDVSRNIKLIDFGSACFENSTLYSYIQSRHYRSPEVILGLPYSSAIDMWSFGCMAAELFVGIPIFPGNSEYNMLFKFINMLGMPPRNLLDKGSKTSKFFRRKRPSEMKNKDDVWAFKSKREFEEDNNIYTEPNREYFTYKTLEDIAMKVAFRVSSADEPHKLEMRVAFLDFLKRALQWDPEVRMRPDQALQHPFITKTPLPSNYTLPPTTEPLRSFPPGTQLTTEEVLQKIAPNPAAAQKLRTMGYNATTYYQVYADGLSKGIVLNILNSNPFFLQPMTPPALIRINQQEEEKKRRLLEENKGNILYQGIGSSTIQQEVMKNRSLFKEHSKKEEHKKQRRQTGDVFSNKGMETLSPRAEDFLVAQSMKIDQQQATSYAGSNITLPGSTSDGSMAGSWSTQAGMLLPGGTTGSINPYD
>142.m00170(cmgc_5)
MFKPVRYTTVNNIKESGICEMATIRYCEVLKETNPQLILPTIKRPLTFPSIPTHNNGLDNEGYEYIAYADGLIGSAYSREGNSCAFNKNSTYRIISSLGKGTFGQVLKCENLYNHQIVAIKVLKNKPCYFRQGMLEIAMLHAANLHNQNNDKHIVRILDHFLFNRHICIVFELLGMNLYDVLRTNKNKGMGFSFTQTIGYQILQALFTLKRESVIHCDLKPENILLIDNRSTIKVIDLGSACFEGSTLYTYIQSRHYRAPEIILGLPYSCSIDMWSFGCVIAELLLGIPIFPGENEYNQLVKIIEMVGMPSTQILDKGSKTTKFFKKIPNNFGSWEYVLLTPQEYSQVNGVPFIENKRYHRYRSLQEFCSGITMHRNGEKKSNDDIYRVRLCDFLQKIFVIDPAQRMTPEQAAQHPLMLSKMQQRGFDWTGNIWGRKIEISMSMDNVIETIFNPLNNGIVLNVLHINPFHFKPLKCGLPTKNINSSEDESENDLPSIVNMREVPPRSRSRSMGCFEVEENKITPQENEELPPIDCAPQIQSSRKMVMTPIKNIANAPLRPPKSNPRHGSFSMSPKGTPRQPANITVVL
>16.m00336(cmgc_5)
MKSHHLSPSWFNIYIEEGSTENIRHKPDTRALTKQLTGRIRETYWHIYPTQHKNTTNSGFDNEEYDLIIKEGDILGSATSYEGRYYSANPETVSRYQILNRLGNGMFGQVFKAKDLSKEREVAIKILKSKGTYFRQGMLEISIFLWFLNDIYDKDGTKNTVRMLDHFLYCNHLCIVFELLGTNLYQMLQKNEYHGLNIIKVKKFMTQLLECLDGLYNARIVHCDIKPENLVFDQTTNGIKVIDFGSACFDNYTLYTYVQSRHYRAPEIILGLPYNNAIDMWSAGCIAAELVLGIPLFPGSSEFNQLFKITDMLGLPPKNILEQGSKTLCYFNKLGYDENAHYIMKQPFEYEMENRIRLEPNKKYFRFKTLKELIMRIPLKLGGGMKEEITNLTEIRLSLIHFIEGMLQYDPMKRWTPSQALYHPFLTGQQFTGHWEPPLSASQPRPPEDDILSGITSDEFAKKCFGNDITLHGLNTAEYYDICTSALQMGEVVNITCPNPFQLPPMTPDSFRKAFENIHKRERSGSGSRITRRRSSLLRNQENPYRAQLKQPHTPRSNGISPMKLFKKYMKEMISLKMV
>18.m00324(cmgc_5)
MNFFSKKSSSAFTSYFSNEEEGLHSPNKKYLTKYLTSKIFDVFYHCSPRLTDPTTGMSPLYLTAPSIPRHNSNYDNENYDLIVKLNDVLGSATSFEGPYYSANPDTVSRYKITDRLGQGMFGQVFKARDLMKNKDVAIKVLRSKFSYFRQGMLEVAMLSLLNDAYDKDGSSNTVRLVDHFLYHSHLCIVTELLGKNLYQAIQARNYKGFPVNIIRNYMKSLLQCLSVLEDASIVHCDVKPENMLIDPVSKKVRVIDFGSACFSTYTLYTYIQSRHYRAPEVILGLPYSCGIDVWSAGCICAELILGIPLFPGSSEYNELYKITDMLGQPPDYILEQGTTTQNFYNKMPTVGGRIKYIFKQPFEYEMENAVELEPDKRYFRYRTLDELIMRIPMKLSDNPLEDKGSVSETRQSMLHFIHGLLQYDPESRWTAKQALDHPFITQAPFTKNWQPKPRKVKPVKPSLISGIEFQKRCFPGLKLSHRLNTQEYYDIFTASLQKGEVVNISSSNPFQLGPMTPSSFREVYAIKSKTSPSPINSGSFSRRSCLVKTPGPKPPNMTNSPFTSFINSPRGMYMSPSLRINSRGDYDDDVSAMSFCRSKFSSAVPMKQKTKMDYGGMSVNMGFLPSTGHGQEKEVVKGVPPEANIPIIPVPIRRNEPEQEPGTTEYAPVFIFDDL
>338.m00045(cmgc_5)
MSSLFVSVTITPCAPMARVEGVIKKMTIGYSNTMQHCHKTNNQILTQPSIPMSNYGLDNETGDLIIRTDDIIGSATSMEGIQFSMDQKSLTRYRVIQLLGQGTFGQVVKCIDLSTNKYVAIKVLKNKPAYFKQSLIEVTVLHFLNDYYDKSPHSRILKMLDYFMYYGHICIVTEMLGLDLYELMRRNRNHGFSIQTIRKFVQQILRALLVLSKGNIVHCDIKPENVLLVGQTSKVKLIDFGSACFENYTLYSYIQSRHYRAPEIVLGLPYSCAIDMWSVGCMTAEFFLGYPLFGATSEYNLLFKMIEMLGTPPIEMLERGTKTHKFFYNEEGTYLFKEQFEYEYENNCKIPPNKSYFKYKTLKELISLNQMRVSNAEPVSADNVRDSLYDFLKRCLAYDPKERLTPDQALNHPFITDRPLEEYILPPRLYPYVEYGKTVTLEQDEFINIMLKEIPELRYIRGCYNTQQYFKIYKTALDHGHVVNILADSPLRGTITPPSLSSVFIPLPDPSLDYVHRQQALPRHFLATSVKVDQPTSRFQTPVKTESKEETGTGLLKSNPRRIVPILHDDKKKGVSLPTSLESSPGKTTSCVSKLHKLMKMEEKIEKEREKQLEKERKKEEKQRKKEEKKAGKAHSRGSSKEQSIERTEEKPKNLITSTKITRNSSNINLTGSFKDIYSIGNVHDGTINEVTLAVPKRSDSMGSIKKKKWGFSFFHREKKDKKDSASQQDSFNSHDSEM
>377.m00034(cmgc_5)
MESAFTKYTPTEPQLPPMCITLTKFLTTRIQETYNVCKRENPTNIKNCLTNPFEARHNYGLDNERNELIVYRHDIIGTFNSFEGKEFSMSPYTISRYEVIEKLGQGTFGQVFKCYDHINNRFCALKILKNKKAYLRQGLLECATLSMLNTYFDSNNDRIVKMYDHFMYCDHLCISFELLNQNLYQYAKERRHIGLELNDIQKKLIQLLEAVECCSKAGIIHCDVKPENILMTENGELKLIDLGSSCFENYTLYSYIQSRHYRAPEVVFNNRYNNAIDMWSVGCIIAELFLGVPLFPADSEFDLIVRFVEMLGMPSDEIIKNGKIADRYFKLVKRTNKYRLKESFEFEWENNIKLPPHKNYLYYSSLHDVIMKNPMKLSLNTKENNFIIRECLLDLLQRILVYDPKERLTPNQALNHPFFTFKNINDITPKDFYEWTPPEREFPFKVYGHSVSADPEDMLSDAFENKVIINKKLTNSEYYNVFFTLLQAGHVANITIDNPFEYGSITPKQFIRVFNHQFSKPSIPKVSTDVPRSFVAQIYSVPDSFNSVPIKKEENPLTIKHCNQSKIIIHRMTDNK
>63.m00154(cmgc_5)
MNKRGIFRRIETIPLSNQLSPKTSGITKQLTASILTTFNRCLPNEELIITSPSIPMLNQQRDNEINDLIIRKGDIIGTLTSLEGPECSMDISKLTKYRVIEPLGQGTFGQVFKCVDLLDKEKEVAIKVLKNHTAYFRQGLIEVSVLMILNTFYDQGHNNKILMIKDHFMYYNHICIVTELLGKDLYHLMKENKNKGFSITTIRKFLFQILRALRTLSHANIVHCDVKPENILLQGATSNIKLIDFGSACFENFTMNTYIQSRHYRAPEIVLGLPYSCAIDMWSVGCIAAEFFLGIPLFAGTSEYNLLFKMIDMLGMLPNEMLENGTRTKEFFNLRGGNYEFKEQFQYEAEKNIRLIPNRHYFSYHSLKDLIEKNPMKVSSSEIDEVKEIRASLYDFLLRCFVYNPKDRLTPDQALAHPFILGTAIEGYKIPPREVPYKEYGKVMTMKGKEYVDLAFNGIEENICDNQMYYKAFMHAFYNGQIVNVLTESPYVGSITPESFIKVFNEKGGFPKKAQLMKSITPRQVKVVIIDDNKQEFSSSTESPNSGSKSSSPQLDNEKEKRKSKVGKIKDLFRKLTPSHSPRASPRFSPRISPRTSLNSPHGSSSNSSNSPNSTSVNDKSQQFVPESIKNLIQANSQLYLYVLMILILMEKNQRRKSK
>88.m00150(cmgc_5)
MKQSSCFCSFIPNKNCVYDIIGRGSIHLTKEVTSRIVNTMRRCNSNFQTESILQPTLTKPETPISNGGLDNENQELIIRKGDIIGSYNSIEGRRYSMRKSVVTQYKIIEKLGQGTFGQVFKCQDLNNGKMVALKILKNKKAYFRQGLLEVTTLTIVNTIYDKGCSHIVEMIDHFLYCGHLCIVQELLGQNLYQMLKEVRLRGMKLSNIKKITRQILEGMSSLNKAGIVHCDLKPENVLINNKDIKIIDLGSACFSNYTLYSYIQSRHYRAPEIALGMKYSTSIDMWSVGCIVAEMFLGIPLFPANSEYDLLYRFVQTLGMLPFSLLSTGNKSKCYFKKSTSSLGVIQYRLKEQFEYEWENNCDLPPHKEYLPVKLLKDIIFKCQLRVESPLTLKTKQTLFDFLSGCFQYDPKLRFTPKQALAHPFITNGSLKDFVLPPREFPYKVYGHVVTAEPSQMIADTYKDISITNLDLSRSQYYDVYMTLLRAGHVANITIDSPFRYGSITPPQLSQVFKKGIFDNLPLYNSQITPREISTNEFKTLKSLYPSRLSSSELVLIDQGAIDTKGSITKLKSSSSLKEENTKRFSGFKKIEVNKHENALREEKSKKKLLSKELRIDKERRNESYLHISQSNNNSDNLITIPIPLKKVSLSTELSCDSLNTTLDVPKSSDIMNSQQQSKLSSANTISVPKLSPTDSPQDNNNLKKRRFSWSDGHSFNFSFFKKKKKCSSKSSEECDKSDKTRKEKEGQITNKK
>88.m00164(cmgc_5)
MKKRRIINLKILNMSGDIDIFGDDSSIDIPITKEQHQFNEAIESITDKDGYFQIITHCSWKKWRSCKWVSTRKEVGQGTFGTVYLAKKITTTTKEEEVALKIIRKNERMVKLSQKEAQLVKEVMSLKGIYIVQLITEFMYKDHYCIVLEKMDMSLRELLSHKPNEEGIDIFHIQRYGKQLFEALHVLHTKCEIYHCDIKPDNILIDLHSDTIKLADFGTALHPYELTIDSELGSRYYRPPEVMVGYPFDGSFDNWSSGVTLYELFTHSFLFTGESNNDMLYQIIQLKGSFPQKMIREGKFSSNHFTQDFKFIHYETDVFGKELARRISYSQQPIRISSKLIHSLKESNEHLSLIYIFAQLLEKLLVIDPTKRFNSIQAINHTFFTQTKE
>160.m00103(cmgc_5)
MKRTKIEFIHLKKLMSSLFVSVTITPCAPMARVEGVIKKMTIGYSNTMQHCHKTNNQILTQPSIPMSNYGLDNETGDLIIRTDDIIGSATSMEGIQFSMDQKSLTRYRVIQLLGQGTFGQVVKCIDLSTNKYVAIKVLKNKPAYFKQSLIEVTVLHFLNDLYDKSPHSRILKMLDYFMYYGHICIVTEMLGLDLYELMRRNRNHGFSIQTIRKFVQQILRALLVLSKGNIVHCDIKPENVLLVGQTSKVKLIDFGSACFENYTLYSYIQSRHYRAPEIVLGLPYSCAIDMWSVGCMTAEFFLGYPLFGATSEYNLLFKMIEMLGTPPIEMLERGTKTHKFFYNEEGTYLFKEQFEYEYENNCKIPPNKISNAEPVSADNVRDSLYDFLKRCLAYDPKERLTPDQALNHPFITDRPLEEYILPPRLYPYVEYGKTVTLEQDEFINIMLKEIPELRYIRGCYNTQQYFKIYKTALDHGHVVNILADSPLRGTITPPSLSSVFIPLPDPSLDYVHRQQALPRHFLATSVKVDQPTSRFQTPVKTESKEETGTGLLKSNPRRIVPILHDDKKKGVSLPTSLESSPGKTTSCGSKLHKLMKMEEKIEKEREKQLEKERKKEEKQRKKEEKKAGKAHSRGSSKEQSIERTEEKPKNLITSTKITRNSSNINLTGSFKDIYSIGNVHDGTINEVTLAVPKRSDSMGSIKKKKWGFSFFHREKKDKKDSASQQDSFNSHDSEM
>174.m00081(cmgc_5)
MMKKSKGIAGKKSNLQLSEDSLLTETLYVHIDGVLIRNEEVFDPSLDVSELTKLKAITIPATPKYNEEKDNMNHDLILYSDAIIEPPKCLTPSKCKKSQTKYKVINLLGQGSFGQVVKCLDLTTKQFVALKVLRNRLAYFRQGMLEIAVLQLLNEKFDIDGKGNTVRLFDHFLYYNHVCIVTELLGINIYELMKQNGCRGFGLNVSRTFISQILESLNILYNNNIIHCDLKPENILLVELNITYIHLVSYTKQIKLIDFGSACFENNTLYTYIQSRHYRAPEVILGLPYSTSIDMWSLGCITAEFFLGIPIFPGNSEYNQLYKIISMIGPPPTEMLETATKATKYFRKRKGLNGRIIYEFKTKSEFEYDNGVVIESNREYFDYTSLEDFCNRVPLRVSAKDEPRKVEYRKAFYDFLRRILVWNPHQRLRPIQALHHPFITREIFNGSFEVPRCVSPLREHPPSSIQSIDDTLMALYPNPVIAQSQKIRSFSPTSYYELYLNALNNGIVLNIQNSNPFSHVPMTPPVLEQMIADQKLKEHFDQIRRNASSVDTIKKFPDELVVQQYDDINTQSLNHMDKEKHRTKRIITGFNSNNIATSVGSTSFIENNKTNQNTMDYNSDIAKSWSKTTEMRIPDSTNDGNIINKGEINHILNNINNSQTEHSLKNAQMKEKRKTSQLDQVNNEDEK
>321.m00064(cmgc_5)
MSSLFVSVTITPCAPMARVEGVIKKMTIGYSNTMQHCHKTNNQILTQPSIPMSNYGLDNETGDLIIRTDDIIGSATSMEGIQFSMDQKSLTRYRVIQLLGQGTFGQVVKCIDLSTNKYVAIKVLKNKPAYFKQSLIEVTVLHSFLNDYYDKSPHSRILKMLDYFMYYGHICIVTEMLGLDLYELMRRNRNHGFSIQTIRKFVQQILRALLVLSKGNIVHCDIKPENVLLVGQTSKVKLIDFGSACFENYTLYSYIQSRHYRAPEIVLGLPYSCAIDMWSVGCMTAEFFLGYPLFGATSEYNLLFKMIEMLGTPPIEMLERGTKTHKFFYNEEGTYLFKEQFEYEYENNCKIPPNKSYFKYKTLKELISLNQMRVSNAEPVSADNVRDSLYDFLKRCLAYDPKERLTPDQALNHPFITDRPLEEYILPPRLYPYVEYGKTVTLEQDEFINIMLKEIPELRYIRGCYNTQQYFKIYKTALDHGHVVNILADSPLRGTITPPSLSSVFIPLPDPSLDYVHRQQALPRHFLATSVKVDQPTSRFQTPVKTESKEETGTGLLKSNPRRIVPILHDDKKKECFFHQTNQKET
>169.m00119(cmgc_5)
MKKRRIINLKILNMSGDIDIFGDDSSIDIPITKEQHQFNEAIESITDKDGYFLGRNGEVVNGYQLEKKVGQGTFGTVYLAKKITTTTKEEEVALKIIRKNERMVKLSQKEAQLVKEVMSLKGIYIVQLITEFMYKDHYCIVLEKMDMSLRELLSHKPNEEGIDIFHIQRYGKQLFEALHVLHTKCEIYHCDIKPDNILIDLHSDTIKLADFGTALHPYELTIDSELGSRYYRPPEVMVGYPFDGSFDNWSSGVTLYELFTHSFLFTGESNNDMLYQIIQLKGSFPQKMIREGKFSSNHFTQDFKFIHYETDVFGKELARRISYSQQPIRISSKLIHSLKESNEQLSLIYIFAQLLEKLLVIDPTKRFNSIQAINHTFFTQTKE
>288.m00064(cmgc_3)
MTMHSNHKNNPLAIFGEQKGLTLVSEKNEYKVDDIVGFGTFGIVVVAKDSKGEIVALKRVVQDHHYKNRELPIMELLHHVNVLELKDSFFSKIPNNKDDYILNIVMDYMPYNLYQVISEKKLENIQIKSFSFQLIRSLTYIHSLGICHRDIKPQNVLIDLDNNTLKLCDFGSAKQLDPKGSSISYICSRYYRAPELIFDCTHYSTAVDIWAFGCVVAEMVMRKPLFRGDNSTDQLKKIMKVLGNPSAEQIYAMNRNTSVFRTPQVTGIGIDSVLSVYSYPQGLIELLNSVLKYNPYQRPTGIQLMGHPFHAEARVGITFTESELKEAQSKKVLLN
>1.m00732(cmgc_3)
MEKNVVKKENKTSLLSIFGEQEGIILESEIKRYRVLKIVGRGTFGIVVGVIDEEQHIFAIKRILEDPRQKNRELGIMKELKHPNVIELLDHFYTILPNYKEPCLNLVTECYPESLHQMLHDYAAEQLPIPLRHARLFTYQLCRGLSYIHSKGICHRDLKPQNILVNRQNLELKICDFGAAKVLEANQPNTAYICTRYYRAPELIFGCVDYTTSIDIWSVGCIIAELLTGQILFRGMTTSDQLVKIFSIIGSPSVEQVLAMNPNSPYTKIPRVNGKGMNEVLMYTDSPDNAYELLESILQFDPSKRPSAMEVMLHDFCKDMFRELMKRDGIGEWTNYTVDEWSLADQRNLVGRLKEFCMLEKRRKERYSKK
>147.m00106(cmgc_3)
MDKQSKRGHSKVNPLVIFGNQEGLVLENEDTKYRISKIVGSGAFGIVAFAVDLNTNEVVAIKRVIQDRRYKNRELQMMEMLKHQNVLELKNYFYSKVSCTEDLCLNVVMDYFPQNLHQLMHDYRRRLPIGYTRLFSYELARALGYIHSFGMCHRDIKPQNIMVNRDTGDLKLCDFGSAKLLTPDESNISYICSRYYRAPELIFGATRYSTAVDVWSFGCVVAEMIVGQPFFQGESASDQITRIMKILGSPTVDEVKAMNNESPYTRVPHVGGVGIEAALRFMNPPFTAVLMLIKVMQYTPEKRPTAVQLITDNFHKDLFTEGLLLPNGNPLPILTNYDENEWKRGEEKGVKAKMENFVEMEKKRINSQQAVAPVPKPSEENA
>370.m00041(cmgc_3)
MSKRLLKRVSQTEVFQNYGIQEGIILDNETNKYRISKVIGYGAFGIVFLATNIKTGEVNAIKRVSQGKRFKNKELRIQEILHHQNVIKLKDSFLSKLSNSSSFCLNLVMDYLPQNLYQFMRSLKKKVPTIYIRLFSYELIRGLAYLHSLNIIHQDIKPENILVNKNTGDLKICDFGSAKNILDSSEPNVSYICSRHYRAPELVFRTSKYNSSIDIWSYGCILAEMFLGKPLFPGSSTSDQVVKIIKIIGTPTEEEMKAMNNEIPPPILPKVDGIGIENTLSSFKPPVQAITILTHTLQYSPEKRLSASKLLTSEFHKELFNEGVLLPNGNPIPILTQYDEDEWKRGKENETIDKMKEFVEGEKKRILSQNSIRKDKETKDIISDAK
>234.m00046(mekk_ste11)
MFSIANSIGRGAYGEVFQGMNADSGEFVAIKQMKVNKKSVMKEVMEEIRLLKKLKHKHIVRYIASTESHGFLYIIMEYMESGSLLNIVKKFNHLNESLSAKYIHQVLDGLAFIHDQGIVHRDIKAANILVAKDGSVKIADFGVSVQMNGNEKQETGSDEDPIGTPNWMAPEVIQMQGTTVKADIWALGCTVIELITGNPPYYDLNPTAALYKIVNDDYPPFPNTVSPQLREILFSCFKRDPNQRASSRDLLKHKWFITNGIKIEESKKPTFIKALSTNNIKVNLTKKQQNENEDWAEGFIVKQQRMREVRTFTARKSTEDDWGEYFIIPNEGINIGKINENNTDNEYKSICLEDIDLLESEDDERKEEFIKQMKEIGKMIEIGSKDNNNKIFQILLQLHNIVLNINLKQLQACIHIIGLFPLFAILEKEEYSGCLQLRLTSLQIINTILAKDNTSKMNIVMSGCATIVKFGITHYKSNDLYLNEIVKFIKCIINNETNKNELQQMFITSGGLELIYLILTMKYDDKHKGNMNVVLEIVNRIVQSQRDIKTRMEFCSRNITTMIFIQYKLIDGLLEFICQTFSLKQYTPALKAITIIILIIDSIMRNDTQIKFIVCQRIISTDLIGILSRTMDTSINSKLNEFIQEDVLFNVCKLCKLLISDTEKEIIYGLFNTKLIFFIVKVLLRCDSLDKELKNCCLINMMKNGLINNVIQCLNILCTSSIIGPKVCLELSSIPNIFLLLKSYCDKGKSNFVMVEEDCLNIILTIAGSITKQQSSSDFILHNALEFLLEYCSKKGIVAHLFSAFSALYQARPKKGLKILGDVKSIVLICNIFNLSNYNDGMCCSELKEFCAIINEHEELIKLYSESTFVYGTASLLRQVVNIEAKKYFAVLMKSLLLNNTHLYNLIMKDKIIIYLNETYTECMENGKEVVGKIVEECLSFVMNANPKRISKKEEQKIIEKLKKEEELKQKLKKENDKFLHQKKENRKVVSFGKPGSNQMLEKALSGEFIEESKQKRSASFTPTQKDKNEDLHLSFPVKAIPHLASHSQPSTPSQKSSRKLFSFGKKEEKY
>47.m00164(mekk_ste11)
MSVVNSNGTTGRLRVNATVQSKQQEEEIINTPLSVQQKPTIPPIKSSKKGNEIDTDKNPTTGLTTTSKEDRKKSSEKKEIKTTTPQENTVKEEINDNILNDEEFNHVQCNEPIDDDYDGIEKNVKRKQLNPRKPLKGKKKLKKPKETHKISEEKVQDEVQKQEVKDSSQEVIENSLPKEDINESKEITDLPKDIIEELKELREKTKDDEVIETHANTEQTTKEITEPEPPPKRKQLGGKQKKVDEISDTPKRKALNPKKSSKLKNCISSGKKETTTNEKQPQSKVPVTKQLPSDEIGSPKSPRAHITNASVSTLPAGHQLLMDENEVKEVIPQIPTRITIDKPNVEEHKKETNPEGKITKDKKDTQINKIKEKDETEAKPKKEKKHKKNKKHEEIEEEDGDDPMITKQLVVKTDNEKSVFSIANSIGRGAYGEVFQGMNADSGEFVAIKQMKVNKKSVMKEVMEEIRLLKKLKHKHIVRYIASTESHGFLYIIMEYMESGSLLNIVKKFNHLNESLSAKYIHQVLDGLAFIHDQGIVHRDIKAANILVAKDGSVKIADFGVSVQMNGNEKQEGGSDEDPIGTPNWMAPEVIQMQGTTVKADIWALGCTIIELITGNPPYYDLNPTAALYKIVNDDYPPFPSTVSVQLKDFLFSCFKRNPNQRASSRELLKHKWFITNGIKVEEEVKKTNMKTISYMGSVVDTTADWGNDFIFPSSKKESSAIDISTPATNIDDWDSDFGSFSSTTLQQPSQQNNGTSVLNGDDWDTDFNFSPVKSDDKNKSQSSLKVENKTDDWGADFSFPEDLSVQPANNDKKTNINDDDWGDAFTFPTEPKTNKFTQSSSEKANNSKDISGDDWGDDFGFPEDQKDGKTNTTKGIDDWGDDFITAQEPPKRKTLAGRTYVEQTLKQNTVTELTSQGKQVIVAKKAGGKEVAIGVDVKQGGVIDKPFLEEVPSFDDIDALDTNDEAMKKKKEKFINKLKESAKLIESITKETPHKLEVLIDELFMLSEDSSFTDLSGVIHSVGLFSILAVLEKEEFVNCFPLRVKALQLINSVMGKNSMVRMNIVLSGCQSIVNFGLAHGKSNDSYMKELIKFIQCVMSDETNKYQLAQMFINCGGLSLFYQVLTLKYDGKHQTTMNIILEVISKFVHSQSDIKTRIDFCSRNIITLLFIKYKVIEGLLQFVIQTFVNKQYGASLHAITILIQIIDAVLRNETQIKLIVCQKIVTTDLLGTLWRNMDSSNIPKGESDDGKDYISIQEDVLFNVCKLCKILMTDSDSDTITILLNAKIIFFIVKVLFRCDAVDPPESKKNRLKFMMRNGLINNVTQCLDMLCSSLQVKYKVCLELSSYQGIFVLLKNFCIYAKSNSKIIEENSFNIIIDVSRSLTKQQSSSDFITNNALEFLINYSAGNVLRPHVFAAFRALYESNKKKGLKLLSEAKCVLHLLNTFKRCNFADGICASELRDFCSMLNDHDELTLMYSKTTFLRGTAMILKSVPCDLIETKKNFAMLLKSLIKANPKPSEIQFKEKVLVDLEETMKQSEMEGKFVIVDIVEECIALILEPKKTKTNEKKHKKDETSSLEEKKKKDDDESKTKIPTKTSPKGDNRAHRRGVSFGKFGNSGLFGKHDSSENSEDKSEEHMSSSKQDKKIPPTPETPSSSSQSPSSTKAQSPRTSNQNIMGSVPLTTKITNVPTSSTCSNSKFAQSTPVNNTQSKLSSNSTLKGNGTLPTRSSVAMKQTTLIENQQSISSKPKRSFFSFGKK
>242.m00084(mekk_ste11)
MTTPTKLQVSQMQKINWVAECSKDFEVVEKLGEGSYGSVFHAIHRPTGTHAAVKTVRIDGDTTDVEKEIVLMKQCDTDYIVRFFGHFFVDKDLWIVMEICGAGSVCDIMNILNSTLDEREIQIILKDTLHGLAYLHKMHMIHRDIKAANILVSDDGVCKLADFGVSTKMGGTNKLQKTLIGTPYWMAPEVILESGHNEKADIWSVGITAIEMFDGRPPHSELHAMRAIFLIPNRPPPTLSTPEEVSKAFNDFIALCCVKNFRERPSALELLKCDFMKPNGNRKRITDLIEKENEVIAEFGSRKKALEQGEDDDEGDDEQDDDDDTEEDDTEEEEEDDTEEDDSDDGDDTMVIRK
>1.m00708(mekk_ste11)
MMKAPYAHNLDYDSRQLIEQLMLTPNDKRTPLNQIFFDVAVGFNKRTEYRMLWFRFDIRKLYFLRHGDPREELLFSSFSFVTLEDNNSKIKLIVTDFVENPKTYFIITQSQSDTLQIFQLLRGISTRPTMLFFEQDFYQDYVNKKRTVACKKRGQTAWARRDMIIFNGLFVLYGETGRIPLTMCPMCDKVNIMRHPRNVLEITTSIRRILLHFDSDIDMNDTYECLLTCDQYIRQPIMFPVKDFFTGKLGDLHQSCREVCIKNMLYPEECFDNFPVLCEILRAVTKKRCVTVGDRKTTKKEEEELTRRPPPPPQVPLQEDDLGQYCIKEDPKKYYSNFVSVGKGGFGEVFKATRKEDGAAVALKVLRHSVDERYAKIGCEVARMKLWDHPNLIKTIGCFLYDHKVYIGMEFCSGGTLKSMLKPRNQGLSFSEIAYILKQSLQGIAYIHQTGFIHRDIKTANILMDDHYCVKVIDFGLVVRKSSQPQNRAGSKSYMAPEVIKQIPYDEKVDIWSIGCVAQELLESQPPYKEHGVIKGMFKTAAFGAQYLRDETKAIEPFVDFVNKCFAYDPRDRPSCDELLTHKFLQYAQQSNYMRRCYEIP
>562.m00023(nima)
MMSQPRSQTYKIYKKLGQGGYGQVYLGKDSSGRQVVVKKIAIDTDNREKAMNEVKIMKKVNHNNVIHFIDSFVNKKNLIIVMEYARGGDLSRFIKKRMGDLISEDLVWNIFLQITFGLRYLHSIRILHRDMKTQNVFLMADGTVKIGDFGIGRMLSEKEQIANTVIGTPYYLSPEICEGIPYDYKSDMWSLGCILYELCTLTRAFCGSNVADVIRKILKVNPPKIPEIYSSTIQMIVDNLLSKTASSRMSADDICNLPTVKIIINDMFDVKGMTTIIFDEMNQKQEMSHEEPTGNTDKGLQKSINSSTPSPKEDHSELTREILKEVPDFESKKDIIEAFDRLGFEIKNYDCTGDMSILNAEKEEIIAKIQKERGEEFWVIFGQLLNYSDTLPKFFKENKIDTNCLDLIVDLLRIEMKKNRIEAKISEEKFKKQKEQEEEFERIKREVEDAERREFERSQQTPQREFNENPRFTDGYSEEINRRL
>8.m00424(polo)
MSITDEAWGKLKSTKPQQPSLSLFLDKTNVGRNKSLGLKCEKISSHHFTILTKKVNDTRITTIIDNSRNGTWLNGIQLEKGVETVINMFDEISVLNPELKESAQYLYFEMGVINQLSEYSNNFFKRYVIQELIGRGSFGQVRKAFDMTSKEIRAIKIMKNKPNKKYKENEIVQSLHHQNIVTTYESYQIGEYIIIVMEYLPGGSLQSILKRCGKIDIQVLKKISLQLLNALQYLHSNKIVHRDVKPENVLFSGTKSEIKITDFGTARIVGEGEMAKTLCGTPTYFSPELFKGWNEYKKLSINNELPKEKKNFLSKELQYDAFKVDVWSCGVLMYTLAVGRNPFEFNGHFEQKKLFNGSFNTDELFSCLPDELKDLIEHMIVIDPLKRYSVKECLSHEFFTRKSKTTQFELPKKKKEITKDILKYF
>114.m00135(polo)
MSKEPKLPRQPNTQKKVASINDPSVAKDLNPIRCTIIEDGVCKEKEYEKVKLLGRGGFGTVFKVIEKGTNKEYAAKVIRKEPLKGVFLTKLKSEIEIHNSLDNCRIVKLQDVFEDNKYVYILLNLCNQETLKEVLVKRKKLHEPEIAYWMKQVLEGIVYLHSCKIIHRDLKLANIFIHNMNVKIGDFGLAARIDQEHKNRMTMCGTPTSMAPEIIAKTGHSYQVDIWAFGVMLYYLKFGITPFNSSTREVVYKRIEKCEFSFPKRPISDTLVKLISALLQKDSSLRPSASEILEYSFFAPNRVPNSLPVEALSKDIDCTMLEFGGSGINDINSIHDNPSESIIASLKMILSKRPAENACIISGSEYNYIVDYLDKTDKYGVLYMLDDGTIAANFNDSTSMFMSNGFYTYFARDMSRLDIEAQKIDSQVHDVNKKCRIINGFCKQLKGGNPEKTGLKTCLVRKFIVREDFNVFLFTDNSLQVFFTGTNPISYFVDPYNMILTILKSSNEKYTCAVDCHKAMLWDSDASQHFSLLDLLLQEFSNKIEMV
>113.m00153(raf)
MRIILLILLSLLIILSSSFVIPSSSIDDFKQTGTCGDGIWDSFSEECDGSDGCNNQCYCNNGFTSNGKGNCIMQCMYGSACIGGCIAPDVCVSCSESSGFNEDCSNCKENYVYNTIGQCGNLTERIWGCKEWFEMQGTPSAYRNVTMTSEHQTITLDAPGMYFPMQINRCTPYVSQDKPYVFGAWVALRSTVGGWIVAETDKHYTSEEIEFAEQQKKVIGNDFAISEQKNCASGNSVSHHNYCLDANNDISAYIHSPRMVVYVNSDEVRYLHIHLPYGQRISNWFKMLFTSIAHPCSTYYKQLNWNELQLQYTFELNYEYSVNSNSVCVSKILRGQWFKLKGSDDVLMIDTCNSSLNYSVSIQLIEVNQNESLTDFSCSSNKATCSRYVASNCENSKLARMVAQLEPTKNYFIFVSIDENNIGIINITFKTVCPFGCGEHGFCNNNGVCICEDGYVDNGGCSLCGNGKIDDSEECDLSAQEDSHCATTCKCYFGFIPITINGTTKCSPPTCNNGVIDQNEECDGGKGCDHCFCQEGYIKYEKAREYCLSTKCGNGKLEEEEECDSGDGCYECECQENWYSYNSKNCKDESYGLVIADFIGRILIPYWIFLILIGCISGIVHWKVTSNIKKELKEMEGALPFFETTIIPFNKENSQFIDVKSANPYFTIDPPSIDFQEERVEVGEVYSYTFTITNNWKEVLHYTFHAGEYLKYDITFKPVTGSLRQYQSVDIQAMVCLKCTTVINERVPVTIRFGQLNSILKNIKKENPEMLDQLSQNSSHVSENSQQPGEPRRSFSSLSNISNKSGGSDKNSSHEQSQQSSKSSKKHRTDRIRKFHLYLPLQAESTLSTKLDYEEIHLHHPPIGSGTFGIVYRAEWRGVDVAVKVMKTDLFDLNDLLPNFLQEVELLEKIRCPYIINFIGSVTSSDTLALVTEFCPLGSLRRYIKTNSMSVELKLRFCHDIASGMDYLHQNDITHRDLKTDNVLVYSKNPFDPVVCKVTDFGTSRSFIESLGKTGIQNIGTPMYMAPELNTGEQDMTLKSDVFSFAICCTEIWLGRDPYDPEKFPDSESILKFVGSGKRIELPQDCLIKTIIEQSWKHNPKDRPHFDEVLHLIDGIIKQMHLNVSPSQNQSSVQNSFDKRNSVVFINTEQSKSNSSHDSSNDQEIIL
>128.m00116(raf)
MQKYHSNMKINCYLFILFILFTKSRLVNESEFYLESKCGDGLWDQFSEECDGGIGCNSKCICEEGYLSDGKGKCIMSCVYGKACLNGCNKPDICDHCDTSLGYKEDCSGCEDEFMYFGKKQCGKYNDKNIESCSEFFQRMELQNISSFSFILNGNKKNIENGKKNVIHHLKNVKLEYSSCSYNVEENKPYTYGIWIKVLSTINEWVLVEIDEKYHKQDNEVINFIQTETGNKFAFSSQYTCENVNSLIHFAGCISMNEGINDNIHSPRLSLLLNENIPQYLFLHSKYASSILPDISIYFSQLVHICSSVYQNINWNGLSKSNITIPLDMKYSLLSQSICRQDKIQGFWFRIDGIDQTIEIFTCNSKQRNIIFDIISINSTKYNIDDTSDISFIDCNSNEFKCMKTVSNGCHNNSGSARAIVTLNHNETYLLFVGSYDTSFSTINLTIKMTCPGNCEYGICSDYSGGCECLDNYVSINGACTLCGNGKLDYGEDCDFSVEGYVDSQCTSACNCVYGSEPVNINGIIKCAVPTCGNGKIDAYEECDGGYGCDHCVCVNGTKKYAKGRIDCILETCGNKKWDKGEECDGGDGCIECECQENWYTNKRADCSRIPLIIRKVLYLIIGFITYIILYCILFIVVLYLHIGITKKIQQEEEENKNQILFENIIIPFDEKNSQYIDIQQNNPYFAFSTTLIDFDGKKLEIEEIESFDIQIKNNWKDPLHFSFHSGDYQKYEIACQPVIETIKPFESITLSISIRMKCTTILNEKIPITIKFKPMNDIIKDIKKHNHLLLEKNLIVNQLNNSYTNSLSSSEDDLVNHLTTFNTNYSTHEKQLSSIKNNKKIEKFYSYLNLQVESALSTKLDIEEIHLQHQPIGCGTFGIVYRAEWRGVDVAIKLMKTDLIGVEELMPNFIQEAEMLERIRSPYIINFIGSVITVDTLCLVTEFCPSGSLRKYIKMNYTSDFLKVRFCQDIARGMEYLHENDILHRDLKTDNVLVYSINPYDQVTSKVTDFGTSRSFIESSGKIELQNIGTPMYMAPEITKKNFVTLKSDVYSFAICMLEIWLGQDPYDSTEFPNCESILRFVGTGNRLSIDDNCFFKDIIEKAWDQIPEHRPTFKDINILLEFLLRKIQPKTPTPQIINGIITQNDSAHPPDY
>383.m00035(raf)
MRSLLIFSVLLIQNVFAVCEKNETIIRGSCGKCEDKFNFCSFCDENSCLSCNEGKYLNEGRCDLCPSYCTSCFYGFCSSCEDGFFPMGGNCISCLVNNCTKCLSNGACLECDLNHYLNNNSLCLSCEEESSSKYSRCYLNSKGELVGTQCGNGYYNNTNNECTLCDVNKQCKTCSPITGNCISCDSTKILIEGSCVEQSTVHCLTSKNSRCTQCDITSYLIQGVCYETIPCWWSNKITDNSQVETSDSYSIDPNTIMVNNLCFDKFSTHCLQVSTNTHSCTECANGYYLFGGLCLQCSSFYEHCIDCGEIQMNNFTHTVCTYCEEGYFSDVGCSPCSMINGCNKCENILRKGDMSTKICYECIDGYELIDGICKPLLNCVMATGSFCHVCRKNYLPQNGKCVPMKEVIPKCSSTLNGKCNSCEKNYYLTSTNECRLCNIKGCLTCSIDGTCTSCENGYWLDKRFCSTCDSIANCIECNTDGSGCLYCKEDYYVLNGSCVSCSSGITDHCKSCLQKGNTTTCTVCQDGYSLQDSTCLECKNLDPLCLTCSSSEPRCLSCTSTHFPMGKQCLECSTRLAHCLKCSSSEECTECERGYYLSNGECFPCSGMKGCQICSSGTVCTTCAEIYRPLKKGNEVICSFDGGVEHCRTFTTEGVCTECYYPYTLDTSSNVCLDCLSTIENCGECSTKTKQCTSCISNLYYLNNDKMCELCSVSVPHCKTCSSNGSCLSCISGYELESNNCKLKSTKESVKYYNNKYEYKRLNSSIKYVSSNNKKIVKCQPNCKECNNNECVKCDDYYYLDKTTTCVSCSSHCILCNNSNVCIKCDSKTYLSNGNCIDIPMLHYKKTESSTELCSKAIFSCSTCSIDQENVICNSCIKGYAFYSKEQRVCVYHQGLIDSDGTRILCPKGCNICDKNLRCLSTYSDNSFIQNGQIVKMTNSNECLIFDTDIGCTSCKSSITSNGICLPTTSQCKYQIVNSDGSTVCIKSNVVKQLSLKTTDTIEFQTTVPSCSNGKYYGKTTCVECSNTCSTCNNKTLCTSCKEGILTSDGQCTTSNNCETFTNSSCVKCKSNYYLLDNTCIKCPEGCQECVKLHSGIKCRMCSNSSLILVKGTCVTLQQAHCKSKLKNYPYCYECESGFKLNKDGSCELISIKDCKYIFRGECIRCLSQNLLLSDLGEMTCDEKTTERCLVDSQSGCLKCVDGFYQDNQNNCQPCDVSCLRCDGTSKNCSSCSFGYYFNDEGICEYIGELAHQCKKFVPNGRSCAACNEGYILHDGGTCEECNEKCVSCIKNKDICLVCNVQRGWFYDEQQGNEFERCQPTSSLQHCKQFEQKGCSLCENGYYVNAKHRCSPCKIDSCFECTSNRCNKCNDQYVLNHQTCIYWKDIKRCISYDSSTKKCNKCQSLYIPTNDGAECVFNTISLILVIGLPLFGIAIIIILTIIIISYILFALHKKKKLEERKAKITEQYIDVLESEGIYLKPFGGNNSFVVSSTDCLEFYGELDDEVPVGLETIQTMFIGNKSAKIIKCQFSYKSIDERVRVRVEPELIDIKKGHAVQFSISILPFCSCEIDEIILFTAVNIKTNKIIEIPVHIIFKTVLSTKLDYNDLQIKKQIGKGSFGIVYLGEFRGSKVAIKRMIENASDTKQLEEFEKEVAMLDKFRNDYIVHFYGAVFIPNKICMVMEFAEYGSLEDLIKKRSNNPLSMELRMKIMLDAAKGIEYLHSNGILHRDIKPDNILVVSLEENIKVNGKLTDFGSARNVNLMLSNMTFTKGIGSPTYMAPEILNKKKYEKPADIYSFSISLYQIIIYHDPYKGICEYPWDIIDFIQKDNYLPFPEEATEEMNLLLQNTWNHSPLKRISIKEVICSLQKILQSIRSKTEKTIY
>51.m00165(raf)
MSITRKSLTEGKGPINRIIRVEIISGENLFPVAMTSGESYVSVNVGDKSGKMRVSRKTTNNYFHSPENRIEFRNGKRININQLLPFNTNHIKSFELEPIEEKVSLHSEISTPVTGIVSPENIIVPSTQISQTNITNSMTLLRLEKTQQFTTISAPLPSSTPIKMTPMKKKMSPSKLATKISSEYQCHRIIQPDPLMKRISKPKITVSLYLFPEVDPKTEKSYKTLPLHSAVERSDLYKILTLLESGKVDVNAQDEQGNTALHIASYESYNEHIILALLKNAPTIDVNKENLDKNTPFHFFCKNFSNPNCQEAMELFFRHGVNLEAQNKNLETALHTVVRNNSIRMLLVSKLLERGVDVNAATNRQSTALHYAIHNERTDLLSILLEHKAKLDLPDDHGQTPFMLAKTKSERYFKTVNDFKELIDYLIEIKASDNAIAMLVKNKMFKYKLRNQTPKTLEKIGILSSVERIALIQKFKLLPNVPEVKEITENENEQEERKKLLELIEQGKFVIEPKEIEFLANIGSGASGIVYTAKYKNVTVAVKTLKATNMEEVKEFQQEYGVLSKLQHENIVRFYGVIVKKQFSMVMEYCSKGSLYDIISKKENSITWETVFDYAEQIALGMDYLHSRTPQILHRDLKSLNILVTMETIQENGNSIEIERLKICDFGLSRFDSEITTSTKDRGTYAYCAPEVYYNQRYTTQSDVYSYGIILWELIYRVIYQKYQRPFQEFPELTMDLQIIIQSATCDLRPTIPPSTPQKMATLIRQCVMKEQENRPKSGMILTALQEMKKDFKSNPQLWNASIIQQN
>141.m00090(raf)
MKKLGNTSLFIIVFLILLINESCFGKKCQCGDGIWDSFCEDCDGNSHCGSNCKCKDGYQPNGLGECIIQCLYGDNCLEGCYLPNECEKCDTTKHIKSDCSDCEDGYVFNGYGNCIEKPKLVETCFSFFQRTKNDKVYIINENTDIFHTVFMNETVFSKTLCSDVVSFTQPYTYGIWIKLISLKEQYVSIALNDYTESELLYIDSIGNYFENPYSIATQMDCDEINTPRCNLFNLKSAENILTPRLIIHLQPSIPIYVFIHSPYGKTISEPFTFYLKSITHPCIERAIEIDLIDVIDVPTIYLDKYTTFVSTSVCLTKAQYVKWYKLIGANKKMKISLCDSSYEGSVSIQVIGFPDKNTIDSCSSTHARCNKYVSGNCPNTLYSTTIVELIDTEQLYVGITFSNQEIKGNISISFEFVCPNNCGEHGFCSESAEGCICEEGYVNTDIGCSSCGNGKKDENEDCDNSYKFDSQCDNNTCSCISPFVPINFNGTIRCSLPSCGNYQIDIGEECDGGMECEYCFCINGAQPHSIPQIGCIPSTCGNNLLDKEEECDGGEGCYACQCIEGYYSVHSLSCRRNNFIKDTIIYLSSIIIFYIFFWTALLFIHLFIYTKLNKIITKELNEQEMIQEICNCGVIPFDKDNAQRLEIFNNPYFSFSDSIISFLNEGKLDLEKSYSFQFTLRNTYKKVLLYTFHGKENPKYKLIFSPTTGALHTQEVVTITAQLMIFCTTNLKERIHVTLRFGQIKSAMKEIDDIITRNNPQLLQDSSSTNSSSSLILQTQLHTEESKSSLLSIKTKVKPPKVERFYVNMELRAESKLSTHIDFDEIELKQPPVGQGSFGLVYRGFWRGVEVAIKMIKSDLLDTETLLPSFKAECNLMERIRCPYVLSFVGSVQMPDQLCLITEFCSMGSVRKYMKTNSLTTQLKVRICQDIARGMNYLHQNNIVHRDLKTDNILMFSTNPNEAMLCKISDFGTSQLYVESKNSKKIVDVGTPAYMAPEVHNPKLGDASFKCDVFSFSICLLEIWLTHQPYDPEQFPDSESIQSFIMAGKRLVIPNECVYKRIIRKCWAHKPKNRPTFNEVSLELDSIYQRIIKTTRKRQNTISVLHPTEFSSTTPFSPIESPDTLAPESLSSTHGVTPKIMLPELSVAPLNIPDGKIQAKVSDRLNKVTNTQRFSTPSVHSQLEENQEQEEKDDEEYSVVEISTPNTPATSLNQSGIQTPRNRKRMNSIIQPSSIDKISTVGDNTSNNGTISIKSNSNLLEHEEVLSLRKDDTNPLRKKRTNVILKDKFDTSSFGDIPTPILIALESSNEQKRYSCGTTGGLKQKSPVILYNENKQPIKIKISSFTEEENKRKKSELRNVISPEINQKNVKTTLLKEGKE
>46.m00221(raf)
MKNIVLIILYILICYGKLIQVNLEKGNETLDSYIAYIGYNEISEQRHNLPVYWNRRNPTELHWDSTLSTIQNRTATLRIKTVPKRPQIVDMRETIWLLHDQELYLYSLVSETPTIYLNSTYSGQFDEYAPLVFQHFEKDNIQTDTLITCLNGKLVGIKVETLTPKITTEYDCGEYISAGSQMVVVKKGQSIKLYQFDASQDEYYIWGTINYYKDILINGIDTSETFQYDAVRINRYNILYCILSDKNKIVSFDPNSKYSKEEILSNVPFYSDNVTEYIQPLSQQPFDNIGSYGQIIVVGTPGYSINNKIHCGGAYVFFDNYFDYGYEPRFVEVMKISGNYEYQYFGYSVCSSKNSIWLGGLNNIPINFNYPTISISMKNYNKEYCSESNCQCRSNMSFINGKCNSEETKNNNNKITIILIVILLVLIIFIIFILIIVILVIVIPKRKKSTKFRIKNFNHDFTSFENFPISFSDTHLDFGFSDKPAPVREEIIQQITIANKTKKKQYFVFNPNEIQSYKYNISFEPKCIKLQPGFGQSVIIKFELLCTTKVNDIIDVVSCEGDEIIIGKELHAALTIECESCNSIQLDYQEFEKERVIGEGSFGIVYVGKYRGTQVAIKETKNFSWPQDIIEAFQKEVLMMDKMRCPYIINFVGAVDTLDHYSIITEYAQFGSLKDVYQKNEFSDLLAYKMLNDVAKGMTFLHSSSIIHRDLKPDNILVISMSKDETVNAKLSDFGTTRNVSSSSASDSMTKGIGTPLYMAPEILLNKPYSFPIDVYAFAIVSYEVFLRKIPYGNGCFVHSWDVSDFVSQGHRLDFPKSFSPGICELIKKCWAHDPKQRPVFSEIDRITSKLFKESYKSYEEEKALRKTNSSIQIKPQTQQCNESTSQLGVEIEMNNE
>68.m00231(cmgc_1)
MFASYLLKRHSTTQLIFDKYEKIETLGEGTYGFVSKVRNVHDKQYYALKMIKGENDSDGISSTSLREISSLLKLRHPFIIKLISVENKVDSLGMVFEYCECDLSKYIKNHSKIQPKVIKKWMKQLFSAIEYLHARRYLHRDLKPQNILIDKYCNIKLADFGLVRAVTIPLREYTTEIITLWYRPPEILLGATHYEASVDIWSIGAIFGELAYGAPIYRGESEYDELLKIFRVLGYPDEKEWPDFTYLKNRIRHSLPVFEKENLSQKFEVLNTSGINLFECCNQYNPTKRITARDALHHPYFSE
>13.m00287(cmgc_1)
MIEIHRNDRKNGFLPHSNESLVNNRYRKDTKLGEGTYGEVCKAVDILSNTFVALKKVKADQEEEGIPSTALREIAILRDISHPNIVKLLDVYNSEKHLYLIFEYCNTDLHKFLKNNPQDLSIDFIRHASYQMLDALAFMHSHRILHRDIKPSNVLLSGDVVKLADFGLARSISIPIKRYTVEVVTMWYRPPELIQKYNVYGSGIDIWGMGAVIAEMILHEPIFRGDSDIDQLHKIFDILGTPKPSDYPDLDYFTDKKVFDYFPKNRVEILTKLKTIGGDGYNLLMKMFEYNPGKRISAREAMKDPFFIKH
>217.m00086(cmgc_1)
MEEEPIISDIYYEIQNRRFKKDGIKLGGGSYGEVTLRTDGVTNKKVAVKQFNLGDQSLMGRDFDGYPLEILREIKVLRELDHSNIVKVVDFYFHRNLLYMVMEYHPSDLEKEIRNGRLKTDPMRVCRYLKMILEGVRYLHMNFLLHRDLKPANILISEDDVLKITDFGSVRPFGSECDQFTKGVITPSYRPPEIWFGAIIYGPAVDVWSIGCIFAEMARGEILFAGNDSQILESIYVILGTPNSGPSSEWVGVEKLQGYIKPLQEISINSLSRYVPNLDNEGNLLIHKMLRYNPNKRISCERALKHPYFQQLTMDQSN
>6.m00489(cmgc_1)
MSKEINERYKRLENLGEGTYGVVSKAWDKKLSRYVAIKKIKMDVTTEGISCSSLREISALSDLKHENIVNLLEIYNNGRSLYLVFEFCDSDLQKFIKNYEGDIPLTTIKTILQQLIKALSYCHSHRTYHRDIKPGNVFMNNDGTIKLGDFGLSRVFRSESKHFTPEVISLWYRAPEILLKMPSYTSAVDMWSVGTIFGELILKRPLFCGQSEQEQIVQIFDLLGVPNERNWPGVNKYCHFTPDPDAPPPIDFNSHFSRIGKEGTSLLRSLLMYNPDDRMSAEKALEHPFFNC
>119.m00121(cmgc_1)
MTRYEKKQQLGEGTYGVVCKAWDTVCNRYVALKKIKQEREDDGIPVTSVREIAVLLELKHPNVVDLYDIYLEDKFLYLVFEFCDEDLYQFMSRSSKIPINETRSIVYQILQGLAFCHYHQILHRDMKPQNILINKNGTIKLGDFGLARLTTINDRKYTSEVVTLWYRAPEILLGATQYGGAIDIWSTAAIFGELINKEELFKGRCKIDQLFKIFSQLGTPTEDIWNGVTKLPFYLSTFPKWKAKDLHTIFHTDERAVDLLQKMFIYTPEKRISAADALKHPFFDPLNKPNN
>8.m00377(cmgc_1)
MSDIPVQKTNEPKLTLKEIIGQRYSKTGKKITDFFGVVYQAKDEKKAIPVSIKLYQQSEEDIDGIQSNCLREIAILKKLNHNNIIKMIDYYYGIEGCYIVFESCDRNLEEYIKTFAGELSLNTVQLISKQLLEAVEYLHSHRILHRDIRPSNIILSLSRTIKLTNFSLSRQVTIPIRKYTQEVANIWYRAPEIILGDQGYGTGVDIWSVGCVVAELINSKPLFSGDCKIGQLFQIFQIFGTPTEESWPGVTQMINWSNRFPKFKGKTLHSVCSRIGDQGIDLLNKMLCCYPNKRIDAKEALNHPFISFYN
>107.m00124(cmgc_1)
MKGNVVDNKYKLIDKIGEGTYGLVYKATIYNPKNKKSEEENNFVAVKEMKLGECGMCSATIREIALLKMINHPNIIGILDIIITNKVYVVMDYCTSDLRKELQAHAFTHHQATDIAFQILQAVKFLHLNHIIHRDIKPHNILINKNGLIKLCDFGLAKWNSIPNRSQCNEVITLWYRPPELLYGAVEYSEEIDQWSLGCVFVELFSHTVLFHGNDATEILQQINSIFPDQLQQFIHLPFYSMINPLKLMKCSFPNLPADEEDLCLKLLKINPLERITCEEALKLDLFVSCMTE
>24.m00253(cmgc_1)
MNKKYNFKTILRDISHPNIVKEHLYLIFEYCNTDLHKFLKNNPQDLSIDFIRHASYQMLDALAFMHSHRILHRDIKPSNVLLSGDVVKLADFGLARSISIPIKRYTVEVVTMWYRPPELIQKYNVYGSGIDIWGMGAVIAEMILHEPIFRGDSDIDQLHKIFDILGTPKPSDYPDLDYFTDKKVFDYFPKNRVEILTKLKTIGGDGYNLLMKMFEYNPGKRISAREAMKDPFFIKH
>129.m00132(cmgc_4)
MYGVWDDKAFKIESGDQNKYQIIRWIGNGSYGKVFLGAIEERYECVIKIFSSFSGCTLKREVYFLNQLQHPNIVKLYDVIVNEQQNKSIIMEYIHNIPLNQISKKLTIKEIKILFLQLIKAVNYIHSKNIMHRDIKPSNIMFNYNNMTLKLIDFGLADYYIQNTKYSIHVGSINYKAPELLLYIHYYTPAVDIWSCGCVLAEMIIRNYPLFEGECLNDILEEIIKLEGTVVLTDFLRKEHVQISRCQALHLVGRKSRSISEYTDPVFQKKQTPGLIHLLKELLEFNYHKRPSASYLLKHITEFFN
>53.m00188(cmgc_4)
MSERPKSFSRYYRDVLEHKEKIFYDYENVTVEWGNQDPYQIVRKIGRGKYSDVFEGVVVEQNVPCTIKVLKPVKAKKFNREILILQDLRDGPNIIQLYDVVMEPSTQTPALVMEYVENVDFKTLYPSLNYMEICYYLKELLKALDYTHSMGIMHRDVKPHNVMIDPKKKILKLIDWGLAEFYHPGTEYNVRVASRYYKGPELLTDLQDYDYSLDMWSFGCMVATMFFVKEPLFKGSNNKDQLVKIVQVLGTDGFQKYVQKYHLEIEDKLMQLLIGFPKVDWDTFKNEKNQHLITPYVYDLLSKLLVYDHQERLSAKEAMNHPLFQCLSK
>7.m00413(cmgc_4)
MSQCPAKHTVSISKVYADVLANVPEEEWNYEKVNISWGSPQPYQIVSRIGRGKYSSVFKGVITEGLYPCAIKCLKPIKEDRFKREILVLQRLINGPNIIRLYDCVKEDITGIPSLVMEYIENTKFQFFYKKFTLQDIQYYLYELLKALKYAHSKGIMHRDIKPDNICYDLNTKKLRIIDWGLAEFYHPGKEYNVRVASRSYKAPELLLNMQQYDYSLDMWGFGCILGSLIFKKEPIFEGRDFDDQLLQIVQLFGTNELYIYITKYNCNIDSSLLFKLKNYSTSSFSKFINENNKSFCTTEALDLLEKVLVFDHQKRLSADEAMNHPFFKSLRNN
>67.m00092(cmgc_2)
MSDKEYMSSCDPDEELDLKIAKKYDIVQKIGKGAYGVVWKAVDKTTHETVALKKIFDAFQNATDAQRTFREIMYLQRMDHENIVQLVNVMKAENNKDIYLAFEYMETDLHAVIRANILEDIQIRYIIYQLLKALKYLHSAGIVHRDIKPSNLLLNSDCLLKVADFGLARSLDKETLQTDYVETRWYRAPEILLGSQRYSFAIDLWSVGCILGEIINGKPLFPGSSTLNQLDKIIEATGQPSAEDLEVIDSPLSMNLLSSLPQRETKGLAEIVPKASDDALELMEELLTFNPEKRATAEKALESTFVADFHDPNDEPSAPGKITIPITDNHKYSINNYRGSLYVEIMRKYPQN
>46.m00257(cmgc_2)
MNSRTIQIKNNSYEDPFTQGYALQGLIDKGSEGIVYSILHKKSGQLLACKKIEVGESRINNLRVLQEIRLLKYLNHENIIHLEEYLFAQIESINTVFLVYELFPRNLSESIKSGRITASTQMKYIVSQLASALYYLHINNFIHRDVKPSNILINDRFKIKLCDFGSCKCLNQKESYPTIQTVCTKIYMPPEYFYEGVEENTTIDIWQLGCVYTQMILRTPPFKGHSVSSIKKSILSLIKPEEIIKINNNEEVNESYGLKETKTILPYFFRTLKIDSSSQELIYDMLQIDPLKRITAIEILQHQSIAMFKQPLGEKESHEFEFVKGNETYDEIVQLIKNEM
>68.m00211(mixedlineagekinase)
MFPQQNITGFSTDTNQFNVPKNPISPETTLLFQNSRVSLQTTLPIQGSQTLVLEKEPTEISLLHSYDSIGTLQSRNALISDKEVTDYIRRGEVVGEGTFGKVYQSSISTHEKNCKYQRVAIKVLKQQNLSKEEMNQFMMEMSILSQLEHPNIVAFYKACIDVPFMSILTEYISNGTLTMYLDKCPISLLNGLSIMKQIAEGMRYLHEHIPVILHLDLKSDNILVGENGSIKISDFGLSFFVSDNEVGHKTSRLIRGTPGYCSPESIDVSLFNRLPVDKKKKSDVFSFGIVFWEVIHVVYCKHYNRPYYEFPNLLQQPFALMNQVSSDKIILRPKIPVQCDSDVATLISMCFAHHYDSRPDFNDILEILNDYTKILQVNETPLIKQSMESMTPMNKLNFVKNQNETSELRHLKLMESEFLHEGKVYVLREFRCCFILYYGDSTIVSKRTGSIKISSESNFQLTLRFKFKNDNNIIRIEVPWMCFKNLGCVNENNEWIGILQLITYPKWSINGISTERHDIFDQFSVNFYTLENLQQFISSLKKISLKTKNPGKHMLMVLSKSKDISFTRVKPTDCRRRLFQDD
>105.m00135(mixedlineagekinase)
MEKDSTKHRKKNNNVLSSQEIKSKGKKNEIPLSFTQPNTPKGTSTFYSSYSEDKYDSPRITESSLNPKTFKGIPNIVDNSIKYLRDTLILNTLYQRSIDQWDNEDIYSLNFVQNIPALKQLLSTSNNPKTILQFNYQNFINNKLSIFESQRVIHYISQLRMIPNIFKHLTSLTYFDTADIKYVFNLLHRYKNGNSINLYQEANPFIVIILLKYFFLSLPQSFFCDKLIIELLSLINSSSSIGSEISSTSNRGIQCYSCSSEHTKSSDETTNSYDATGPNALPTKKGYKEKEIKMVLKQYLDIEEQLIFQEIIELIIDIKEVYGNEEGNYCAKFFFDCFSPEYSFEEPIYSLIPSLYTKHKYEPLFLFDSEDSYIGEITKCIFDNVRCPLSVLNEPLTCQEVTIPGKLAITNYRIIFIPSVNLDVQRKAILGRFSQCPLNNIIEKKMIEVEGHSIEYAMRIITTNYSILTFFSYDNIFKIIGKVIDEVINEGIHCIFVNSNLKYPVNNTTDWKNRIKRYHWETFKINENNDKLPINAPLIETNIKCSEKNREVYICYHIINTGANLYRLTIPFIKNLKNEITIDIINDEKIKCVEVNISDLETFDKTFNDILNNLSNNKDSLNYRIFIEKIGKVNTFVTHFLLICEEIISLLNRSKGVLLIPKNLKENEVGLFSGFIEIILDPYFRTFNGFIEMIHCEFSSLHFDFEIQRNSFCFFFVCLFLLYKTYPTQFEFNESLLHFIFYHYNSRVFKDFNQNDMSSLQSYIQSHLNDFKNEFYESTLEVIPLQCIKVHFCNEIFCQVQTYNPQTVAKLLQNCRTGDLNLQEMNLFFFPIHPSFPVLNGITKLDLSNNKINDFPTEIGKLTGLIELNLSQNKLIILNDIVSKLTLLTLLNVANNNLSSIPKSITTLNIINLDISNNDLQRLSSVSFPSSIQRLSLRSNFFSSSISNLQLTYLDISETHGLEQGDFALSLPKSLVELVLNKCFIEHLPLSISKLTNLERLDLSMNEISNLHPSFFTMTQLKQLNLKKNPIPQISIMFTRLVCLTNLLIDDIVSIPSVMKDRFPNRVIKEKLIKKVNDEEFQVFLTGDISKSEILSLLAKKSGKEIDGRSFLLEKNIIVSDIPCEVIEENPFLILKNSVFVICKRVTKAKTNAVPFSRLLSFFSFIRLKQPIICVSVRVNEETLLKQDDSIQENLKTTYPELKVSFTYFDINGKDKQIKDFLKVIKNATEQCKINISPLTNKVIDELKYIDTIPGILEMDYLKMLMESLFINNSQCKSIIDTLQSLNQIFLYPETYSTKLSNYTIHILNKRPHKNHFILLSYQLPEIIYQVLSKNETSIGIQLPDFFLNAELPHLTLEQQEYILILLEYFQIIFVLRKSFFERIGLADEYEQLNRCVNNPNLMTKYTSQSMSKSTNETILSQSTRLPFNNSTNSLTTIPLKKSSSFKKHGRTPRLQLPIESLSPTSGSPFSRSPRGSRIEVTDKKQTLPKVMILNYYGLSPNMEDQLWEECKKDEVEIGRCYRYNCLPIQFCMMLYSLLSVKYAVIRGWRGGILCNIAIEESHYQLLVEWDLDKLRISFRLKIIVSGVNSFLRTKDIWQEIKILLDITMKYFPQIVSTCDVLCPHCLTKLVSVDNCYCISMDEIDETLHCGLFADTFGDHCIAFALNCWDVLVNILEMKKEPIKKEDIEILSTITHGSSSQINLCKVKGFNENVVVKEMEIDLTGMLMNGDDYVSYYIDRVEDFLRECEFLTFPESPYIAKIYGYCLNPLSIVMEYFNGGSLFQYISKNHNIPWKERIQIAISIAKGMTVFTSQKCPVVHRDLKSPNVILKINKEGKITQVAITDFGQSIPTFAENFKSCHCVECLYWLAPEVIETSTFELESDVYSYGMILWELSTLSAPFPQFHFMEEVRSFILSGNLLEIPPSPYPEFDSIIADCWKVAKARPSFAALVVKLTKIYKQM
>69.m00184(pak_ste20)
MIPLPGAGKKKKKGIFSKLFGKKKEETTVLTVQQGTHMTYDEKAGITGYPPQWEAFIKGSGLIKEEIEEIKTDKEQNAAFEDVLKFHLKTEPQILNQILPSKTSEQNVEEEDDTAEMPDIQDPEEVLPEKESDLTLEDLAEEGLPEDFYENFSKIGEGAAGEVFVAQNKQTGKDMALKKCIITSKNEKSLINEIEIMKNCKHPNIVSFFGSYLEEGYVWVVMEFMDSGCLTEVLTEYENGFKMTEPQMAYVLREVMKGLLYLHQRHKIHRDIKSDNILISSDGSVKIGDFGYAAQLTSQRDKRNSIVGTPYWMAPEVIRNKLALFLITTKGIPPLKERDSWSPDLVKLVESCLMKDPNQRPTSEQILESPFIATACKKEEFARVVAETHK
>218.m00063(pak_ste20)
MSNVPTSSNNLVPSTRKSHRKMITVNTRKTTYMDIDGNWTGENVFEKISLIGAGGFGEVWKVRHKLMRFISAAKIIKLNKSSSESIQKEIITFKQMKHPNILSYLGTYTEKDNVWIIMELCNAGSLKDIIKTLNTPLPEQAIACIIKGVVNGLEALHNANIIHLDIKPANILISDDCEVKLTDFGISKHVNDLCEDKWYGSAPYMAPEVVFKKPFTTKSDIWSLGITILELRERKPPYEDLTTMRILELIKKHPPPTFKNKEENSEEIMNFVALCLIKNSRQRATITQLKRHKFLTQVEDNQPVLNLCVSVYQAKYHLLPQIEILPENKFAIKYLDKDDISKTQVRSFYSTTIKQQNQTDVIGTYPDNTLAGSTECLPENTELINEQFKAIEKLKNDIQILNEKVLSLEENTTLNIKETTEKKLKEIDNYKTLINGWTKEIVENMVNTAIDERLKEMYDTTLESTDGDISPCGVFVPIKSIESTESSREVSRENSPHLEDFNPRTPNRPNKKELKKNFNLSVKIPKEIISPRKKTLKKDENSLSLNSIDKDFISLKSKTKKSVTLSGLTNKFNSFESKSLKKRSVNSSKEIESKPFQKQLEKNDTSDEKIKLFNNEINKTSPKMSCCDTIPLHTSSIKIEKKTESPTTNSSSNNSLNTQFQFKKQTGLNVNITTSPLDINHSKLNELDPNLSNHILITPKTPNVTSTPLVKPNSNILPLQQTKQLPQNLSTQLNSTISPDKLHTTNSPQSTIIQRGISSPHSSRKESLRKFPMKQKRFSKQSSKILHGQFTSTTKSSLDPELENKVMALLRFELSKAKNAVCEMVPCHFEILRMELIDEIERRSKVYNFNNTISEGIPMKITDLENKINNLDNKIINVDSQLSQFKNELPFIITQFKNEVLDAFMKL
>317.m00037(pak_ste20)
MENLLYRPPQSNYSEITDQDDKTVSDQNALQRSVKKTLFYIIIATVVFIPICVSFNIATRPHSYTCSASNNKLFTKYIGPMSVDNTSLILPMYGIITLKGTFVNKKRIPLSVNVFSIGDDGKRVDKGIKYDTSSIQVPENDCQSSGIYFTQFEICKTLRFTLAANKTNVKKRNAEEIIIDKVMIEIESPPSIDQDQCTLGIEYILIDNTKNSTEYHHYPDPTKSSCIGIENTYFYAITSNKSQSQYVMFSKNIKDSPNLYPTTIGCNIPHETFTYNLTSRCPGCFITFSSYFIDPFWETPVFANNHTTKMYFTELVDLIDILAQIKGGLTNEQKKYEFSCFNDGIRLVENNVIDFYGIDDGDEIEIKALNKPMAMARLSRVAPHEKDYHQIYLNSEKVGFLLKKKVSKVSGWKRRWVVLCRGFLFYYNNPKDEIPIGKMQIKDTYIQFLGSDGEKQFVFQYENKPDCYHFSCESEEEYISWRKVLIEHQTCLISTVAMKMIQESTDFSIVTINKTKKAWLMMNSGTIFCFDSPAESESLFEFYIHESKVLTVAAEKEFTFVHLNNRKSIRFNTSSEYEKWKSMLTDTVKMMGRDIYVDSFITDEYKDKKNIVKEGFLFKEKLKKMQTKKKRWCILTKNKLFYFNCKPENDKNIPFGCFDLLLARVQLTHTNKGENILEIKTSEGEYQFTSNDSKELSIWADLIQRECTGAPTNVQHLQHVTFDLEWDTSGSDPNEIFCLKEVLGTGSFGTVYHAVHRQSNFEMAIKILTVTKQQTDALKSEIDILKKCRSPNVVSYYGTIKIDENTLWILMDMCGVGSVKDLMKKTMENLNEQQLRYVLNETLKGLVYLHSIKIIHHDIKAGNILLTNEGKVKLADFGVSQQYKENENKKAEDFIGSPLFMSPEVIKKSFYNNKTDIWSLGITVIEMAEGNPPNRHVTSFDQLLSVIENKPPSFKNPKLWTTQLVDFVAQCLVIDYNQRPDAVTLLWHPFIVAQSPPPAQPLLNLIKQVAN
>157.m00090(pak_ste20)
MCDSQVIIIGNITKSPCSSLHLDNKICNYVGGSIYLNSNGNIDYSCPCNNDKNVNKTLMINSKEYYMKQNEEYNQIYNQYNKKDIQINGNNNSILFKLMNDNNNNKTVLNIHIKGTAILFCELHFGYDINIQSKSISLSQNGLCKVVVIENNKIYCVVCRYLMKNNECLSGKVEECMHYTKNGKCFQCNEGYYIDKEKNKCNKCSEHCQYCNSSECILCYNGYQLQNKKCVLYNEPCNYFKGDICYKCPLGYYSINGNCTQCQEGCIMCQNNNTCESCDIGNGYFGTNCSYIDHSKIISSIVICEHGYYFDGNNCTQCGNNCGECQIDSYGIKKCLTCISDEYYLNEQGECIFGKDICYIDNWKCVSCINPNEYFNGLNCTSCGEHCILCSTIGICEGCENGYYLHKELNEYDQIIFQCKPNPISNCIEYNKGKCISCNNGTYSNNYQCLPCHVTCLNCVLNSKTCLSCISGFMIQDNTCISAKQEIESCEIFASEIKGECAKCKDFYYLNQSICERCSNNCKICNNLTSCIECGINYFLNETGECESIFHLTNCKEFRNKGCIYCDNDTYLDGIRCVYCNDIQTYCNKCHWESGICIGCKEEYILYQGKCIHYSFISHCKMASNSICSKCSFWYKPTITGIECEINIKWWIIVIIIIMILIGMIIIIIILYIILINICLKRNQEYQPLLIYQKVSQTHLNWINLHLKGIVVNKKILKFTGNINELVEIDQPISDTFYIGNTSKETIYITFTYLNKNKEKYCILIKPEILELKQDDCYCITVTVIPYCTTIINEQLKIVKTNNKLGIDSIDSINIKLKTQLSTKLDYDELIIEKKIGEGTFGIVYKGIFRNNIVAIKNLKNIQIIEGVVEEFKREIFLLENFRSDYIVYFYGSVLSTNKFCIVTEFAQYGSLQNLINTLTLNEISLKLRIKLLIDASKGIKYLHSNGILHRDIKPDNLLIFSLDQDIFVNAKLSDFGSSRSINLLVTNLTFTSGIGTPVYMAPELLKRKKYKMSADIYSFAILMYECINWCYAYPISMKTWNIAQDVCSGKRPPKLDSMNSSFYELLTQMWCDIPNERLTIDEVVRQLEYLRY
>6.m00477(pak_ste20)
MSKKEKTHHQKQKSKDKKGGFMSFFKKKKDEEELIISDPTDFEQITHVELGDSGLTGFPPEWREKLIKAGLTEAEINTNEDSAKLVAASGISNDNGNRTTFTNGKEEEDDITQYTTAADPDENYENLAKTIYGDEDEYMATRKSDGMEVSLRRMRITKKTKRAVVREVVVLSKCVNDNIVKYVECYLINDMLWLVTELMDAGELTNAIDLHPTLPMKECHIAYVCKRVLQGLVYLHKMGIIHRDIKSDNILLHHKGTVKLSNFGFAAILTSAHPNRNSIVGTPFWMAPELIKSQNYDTKVDIWSLGITCREMADGTPPYMDFPPMKALFQITTKGIPPLEGIWDDKFKNFLNKCLNPDASKRASAEELLQDPFISMECTEEEFIDFLTQVRKISDEEMAQEDDEIPAEE
>12.m00339(pak_ste20)
MFKSFMKKKKEKEENLVISEPEGFQHIHHGEYTLGELTGIPPEWEAQLKSSGITEKEIKAHPEVVHDVLDFHNKNLAEIEETEVGKEENEKEINCMKEDDGQFQLQIQPLPDEKEVDLKSFINKNDPDEIYENLEKIGEGGVGDVFRATRKVDGCEVALKRMRITKKSKRAIVTEVTILNQYRHENVVTYIECYLINEMLWLVMEYMDGGCLTDIIDRHKEVPLTEHFISFICTETLKALTYLHSFHCVHRDIKSDNLLLKKDGSIKLSDFGYAAQLTKQKSNRTSIVGTPYWMAPELIRSQRYDEKVDIWSLGIMCMEMADGNPPYMDYPPMRALFLITTKGIPPLKDKEKWSTLFNTFVSDCLVLNPQLRKTSFEMIKHPFLETKVSKSEMADLIQKVADLPPQEDDDDESEIDSGIDDE
>160.m00100(pak_ste20)
MSTPYSSIRNIIKEGCVVKQGHIIWNWYNRWLVLTKEQLYYYDESKQKLRGTVPLDFASVKSCEIEDHPFSFEVYCPTQNKTYFFEALSEEERTSWIKKISEVVDISEPTDYHHLTHVAYEEGGFVGIPYEWENVFLACGITREEIKSNKEDAIKVLEFTQIFQDDETEETQKQPLPENDVPVVLKELITSGDPTVLYKDYVPIGEGMSGVVFHCYETSTNKEVAMKKILIKNDSVNIQEIKIMQTLNQRNIVGYLGCYELDNYLYIAMEYMDRNNLTAMLDFFPEFSLSERHIAYVVHESNTALKYLHSLHRIHRDIKSDNILLNHRGEIKLADFGISVQLTKRKSKRNTVVGTPYWMAPEVIKGKDYGTNIDIWSLGIMCREMMEGVPPYIDDPPLRALFKISTKGIPPVQYGDYTPTILDFVDKCLTFDPTKRPDCEELDKDPFMSLACSREEFAEFIQKIVQQAEK
>34.m00274(pak_ste20)
MSETPTHNSVIRMSVETSPTKEDKKLTLVRQSPTAITTTPITTTPRKVPCLNLNSTKKTGIFDVHVINDYTSSPRQNKEAPSQTLQIQLSQGQLHHQESLQMLSFKRSESPITRTQLSPRTITTKKESDLYMKRKERQIKRPRTMQLIQTQPLSIDKIVDEGCPAKFLVNIKKVGEGAMGEVYRANERATNKEVAIKKIIVTRKNMNNLIGEITIHKSLNHKNIVSFIGSYLDDGYLWVAMEYMDGGCLTDLLNQYSYGLTLNDSQIAFVMKEIIMGLAYLHGNNMMHRDIKSDNILINKNGDIKLADFGFAVKGKTAKGMVGSPYWMPPEVILDKVYNNKIDIYSAGIVLFELLEGYPPHYELRGEELMKAIVNEGIPEPKNSKSSKEFKRVMKQCTCFNPTLRPDCVELLTDKFITLSCHKNGFKGIVEMVMV
>260.m00083(pak_ste20)
MQNQQRKLDDESLHIIKELQQIPDSKKTFLTEICFDVAITFGKRTEYRMLYFNFNLRKIFFLRHAKVREEILFSSLSQVGLDDKIKIIWNDLFGNATTHYIITQSYSDTVQIFYLLRTLSFHPLSRFFEEDFKHDIVKKKYSVKCKKRGQTAWAHRQMIIYNGEFILFGDNPHIPLTICPLSSKVSFTIHANYILEINTAIRKIILSFSNDHELNMTYNTLMTCEQFIRPPVIIKVRTFTSNKLAYLLNSCRDICIKNMLYPDECVEHFAVLCEILRAITKKRSVTQGNKKEIMIEEDEYLKKPQIGKKIIYPEDELKQYCLTDDPKKYYKNFVSVGKGGFGDVYKVQRIDEQGYVALKVLKHSVEERSEKMGIEVARMKLWDHPNLIKMIGCWLFGNQVFISMEYCSLGTLKTIIKNQPMPLQDIAYVIQCSLKGLEYIHKQGFIHRDIKTTNIMLDGNYNVKIIDFGLVVRISSNPSNRAGSKSYMAPEVIKQIPYNEKVDVWSIGCVAQELFETQPPYKEHGVIKGMFKTAVYGAEGLRDITKAPVDFVDFINKCFVFESKDRASCTELLTVCLILIFL
>322.m00041(pak_ste20)
MEVNAIGPYDEFGFLERIGQGSFGQVYKAFHQNTRTIVAIKRLPKDADFQDIRREIDTLKVLRSPYIIRYYTSVLRQEEFWIVMEYCCYGSVADMMDILGEELKEDVIAQICHDALQGLKYLHELHKIHRDIKPANFLITKDGDVKLGDFGIATTLNDKTRHHKTLIGTPHFLAPEIVDETGYNEKVDIWALGISIIEMAETYPPYYDMPPMRVLMLIAQNPPPKLKNESEHSYNLQEFLSNCLVKTPQVRPSAYTLLKHDFISMRNKQNLMTLLDHLSEKIQENGGIEKTLELVKKQAKDPTFADPSVGKRSNEEQQENGIGGLENMIDSIFPDYDVHEISPLDFSNHPSNHATEEFDVPNIYPNVIGTDENIPIAKSDNTQKDFSMRYSPVPLSINHSYFDGSNDTIDKNQKGGSLFNTTSPLHKEEDGHDRSPITPIYIESYSINQPFVPLTVDPQRENGKAIEIKSNADISHELIENADNEIFRLNGEWRGVTAGGCHVFPSWRNNIQISVHVLYKTTIRISLEQIAEEGNLTHIALYVFTANEIEDKQRMLDIVDDCVIGEGTTFSLKRKIEQTIDFDKGWYIIFGCTYQPAIERRYLMEIEYPDGSAQVKILNESETDWKLYQINSEWNNKNNGGRIKRNSYQWCDNPKFIISSTHPTSLFILLVALGIDEDTEIGFALFKTKDDETPLAVLTPGNIKEESEENDTTSSALVDNVSGTYILIPYIRGNQSRTSFKLMIYSMSDISMSQHIPTKTSWISGEWNELTAGGCFNSGNWRKNQQFVLRVKENTRVIAELVYDKGSPEDKMSMGMTMIKTDSNTKIFGFEYQQVVFSTNFTNASYMSKAVELVPGQYVIIPMTILPNLFGKFTIVIHELLRSTFENPSVELSEINEGFSCFLSGKNGNLKQSHLFAMDKGVLSLFLTPMINVTNNSQKKVTVIDQNNDRILATCDENDSDSLLILFSFLNNIYYLLN
>1.m00662(pak_ste20)
MSIDLATFSYVSIPTNKIIKEGFMVKRGHIVRNWLQRWFVLTNDILYYFDEQKLHLKGYIPLAFGTITRSPEMKKQPCFQLVSPLQNKTYFIQCGTEDECGLWMAAISVVLNKYIGEPETMDHVTHVTYNEGGFCGIPPEWENMFIALGITKEEIKSNEKEAMQVIQFTKKLEDQPLGPPPMPENETTITLKDIVQPGNPTELFDNWQQIGEGVSGVVFQCVDKKTKEERAVKKIKIEDDSINLQEIKIMQTLKHPNIVGFFGCFELDNYLYISMEFMDRNNLTAILEFFPSVAMNEPQIAYVARETNEALRYVHSFHRIHRDIKSDNILINHNGEVKLADFGVSVQLTKNKSKRNTIVGTPYWMAPEVIKGKDYNCLIDVWSLGIMCREMMEGYPPYMDDPPLRALFQISTKGVPPITTGSWSKELLDYVNGCLSVNPDQRPSTESSVKNPFFQKACTKIEFADFVSRVEQIALEQQN
>1.m00724(pak_ste20)
MKSWKRKWVRLTKTDVYVFDSPTKNTPILTIPLQRTVVSLVASMGDSYLKLDSKKLGKQFIFNAPCKDQAERWVTAINNTIDAGLTRPSGMTQVVHVDFDPNLGYIGLPPEWERFLNEGGITTDEYKKNKDVVDDVLNFQIQRQGDKTNLPSVPAPISQPKQSKAVVEPLPEDVEKVQLKDVTIEQDPREFYSDFEKIGEGASGEVFSAKRKADGIVVALKQMEVNNDNEKLIATEISLMKGCKHDNVVTFYEAFYLPAKKLMWMSMEYMDGGCLTDILENHDIIEMTEPQIAYVCRETLRALNFIHGLHCIHRDIKSDNMLLTNDGHVKLADFGYAAQLNQKQKNRNTVVGTPYWMAPELIRGHDYGVKIDIWSLGIMVMEMAEGDPPYMEFPPLRALFLITTKGIPPLKNAEKWSRDMNGFVARCLETIPDNRADSEELLQHPFMKIACENTDFAQLIADVRKLA
>103.m00175(pak_ste20)
MSNMTWGILIGLESTTPNILLKEEVENIGRERIDKEKYIISSNHFTITRRQQNNESQCFILTDTSSNGTFLNDENKRLEKKSETVINSFDVIYVVKVCQQENTIIEPISFLFIDTLTFNTINSKTQLFDKYKFGKLLGCGSFGKVFQVITTNEKSQKRALKIIPIKNKVQMIKNEREFEITKSIKHPNIVEVIDMMESEHWSFIVMELIETGCLLDYLYKHKLTNTQLKSIMKDVLEAISFLHKNFIVHRDIKLENVLIEQHELSIIAKLTDFGLGRIVGKDFQAETLCGTRQYVSPEIYKRVIYKQKINNENHQEMEESLKRKLSYDASKSDIWACGIMFYEMILRRSPFDGTLNESDKALGYKRIKLILNADFNKDDKYLKLSQEIRDLLENMIVADPHKRLSAEECLQLEYFTRRTITAPTLVPNKIESPLH
>1.m00734(pak_ste20)
MSLPNHREIPAEFINEIVYYACVGGHINEMVPSILLFSFGDRTVTVYPESSFYTPDGPTPEEFFFSSFDCASVVDSQDIKMIKIEFYTTRNLFIRTNNISDHNALLTIFRTITRNIRTLFRKDFLALDWQEKIKTFNCTFRGKTDPLEFTIYNGIITISYKKSKIPCIVIPMDSTVTISRRNSLHITSTLRKVFLSLSLDDLNESISLLANCRHRIVPPPKIITDTRAGRLSELLSYAQQLVEEDGLYPEECLEHFDELCEVLKYIGKKKYATKQQKILVTEKLIKKEKDETTPEFKEDDLMQYVSQTNPFVEVRRLESVGKGGFGEVFRAQRKSDGTVVALKILKHTVKERYSKLGQEIARMALWKHEFLIQIDKCYLFDNRVYITMPYCSCGSIKQVVKDKSHIFTLCDVSYVIQCLLMALEYIHSQGFIHRDIKPANILMMDDGGVKLIDFGLVVRKSLNPHTRSGSKQYMAPEVVLQKVYDEKADIWSVGCVAQELAEGKSPYREDGIVKLLFRTVTNGAMGLRRIKYWDNIFVDFVEQCFIYNPEKRWSATQLLKHPFIEWAPTSYFYKKYHHIENN
>5.m00480(pak_ste20)
MAEAEKQRDLDETSKELIEKAIAVPQENRTKVDNLYFDVAVGFKEGQPLVYRLIWICFVERKLRLVRHRKIKEEYGLYTINYVSKYELNKIKLIIGENFVVIIQPQSLDDLNALFKVLRTVTLNHNIPITKEEYLLDTLNLKKTFMVKKRGKTFWNKRVLDIYNGAIYLYENNIKDIPLTILPINDSVTIKKQSKGILEFVSLIRDLVIKFENDNERDEAAKLCKYCCQYSITPYNTPIKDFFCGNLNDLIAVCRELCLKNYLYPEEGDQYFPVLCEILKSTTKKRYATMTEKRAMTTRTDDASVSVTENKKHQSTQIDDGEELATIAEKEDPKQYFTNFVSIGKGGFGEVFVVTRKDDGKQVALKILKHGANERFSKIGIEVARLYHWKHPNIVGFEGCWIFDNRVYIGMEYCSQGTLKSLLKTKQRFNEPDTAFLVRETLRALQYIHEYGFIHRDIKTANIMLSATHAVKVIDFGLVVRASNNPSNRAGSKAYMAPEVIKQEPYDCRVDIWSVGCVAQELIEGNPPYKEVGLVKGTFKTATIGAMGLRNPTKVSKEFKDFIEKCFVFDFKKRPQCEELLKVCLLFCLYVDQ
>85.m00134(pak_ste20)
MADEVPAKLDEKSQEILREYLATKQEDKTPLEMIYFDLAVGLREDETMEYRMAVVNFVERRFKLIRHGKVREEYPFTSLNTVTVCSSPTQFKMKLTLCEQPSILLLMQNESDFNSLFEILRTITTDNNSILFKEDFLQDYCHLVKMVSCKKHGKTFWARRSLNIYNGLIALYAVNGEIPLTILPFSDNVEITKHQRLILIFQCVIRRVYLRFETEEECNEVETLCKKCQQYYHKPQTMIVKDFFSGKLADLTPTCRELCNKNNLYPEECEKHFDTLCEILRSQTKKRYATVTEKRQLQQKIEHPQAHIEKPKKEPPPEEDDLLRYCKTEDPHKYFTNLVSIGKGGFGEVFCAQRIEDGKPIALKMLKHSVDERYTKIGAEVARLSNWKHPNIVGFEGCWLYNNQVYIGMEYCSLGTLKTLLKNRMRPFQDADTAFLLLETLKALKYIHEEGFIHRDIKTANIMLKQNFEIKVIDFGLVVRINSKPSNRAGSKAYMAPEVIKQIPYNEKVDIWSIGCVAQELFEGSPPYRELGMFKGLFKTATVGAPGLRNPSKAPPELVDFLKKCFFFNPEERWSATQLLEHPFLKQADGSIIKQRGMKVGI
>10.m00339(ptk_2)
MLETFVQIILLITFINEIIASDIVEEQKKEGYPWCDIDKKMSWCDINDDGIIYLIEDNEKACYYDEDKWRGWMSRCNESNGIWKYDEFVIQKDCCGKDYQEAPYNNELVIMDTVRDTNKVIKFSAQTTAYSREYLNLTIYETFKDVQLKFLLEYILENSVISLSRSIANNERNPSIFEIYSNSFEIKLLETSQPEYVLLKYNKVITPFVKVTGEANVIVEDNIIQENDPCEYRFTSSKDIELFNTINSNNKIEIMCSFNEYKRMAVCGKNVEIISNCNCEYENHDQTETPFQTRWKSFTTNGNPTTFYIEKGRNITFIGDVYLPKTPVYFEYGKVIFEGTIYFKDGLCDLGEYNINKVNIDKVTNSRHILFVGKCGMGYENCQKFINNNKFKEVKCGGSQSRILKESSQLKCECEQENGINYIQSDCELFSIHKEYSYDLFINYNYNGGNNISIVFNGSKTIVKEICDFTKVERLDLFGYLSCKELHLKSTTRIIGHENTELNTYSIFIDGKVNNLNKDALIQIGKGKFLSDGSTLFTFTEEITECFELVSSLQELSNSINSDKINQEGKKYINVQVIDKIVRVCPYEKIDKQVKCDVIENTFKTFNYEQCPCNGEYCYFYLDNLKYNSLYLDETNKITGNIVLSKNFTINSIRGEAFIYNILFDDTYSNYFISINGNCILSYTSHIPQTFILNGKLTFSKTTSAHIISNTNRSSIVFQNEPSYLKLDAYVSTSVEMINGIVQMGNRRLNDMNGIIISNSYKGCLIGYFEEHKFSCITCSDGLFTNNCSSSTNVLYCQSYNSLNQCIECVNGYFLSDKCLPCSSNCNKCINNNQCLQCKDGYKLSDGQCKEETASDCLLYYNNKCVKCEEGKYSIDNINCKGNCGENCVQCYKSDNDKSKCTICEDGFVLFNNECLNTSDVSNSQYFNSIIGNTGVECKSGYVLVDGSCQSCSSYHHDEDCNACDLNQCLSCKNKLLLNGVCTVSSDNCNNITNSKCFLCKEQYYKKENCQECGQGCKVCDETGTCLECINESALLKGGICEDKETIKTQSITENEFDITSEECEIIHYGSCLRCKDGYYASNGICKKCDENCGSCVINSTYCMSCKGNAILSNHTCFNDYKSLSTSCELQIKNGLGCIICNDGYYKKDSICFGCEDPMETCITKDIATSCKKGYFLDNGKCINQNELKNCKVKTSLGCSQCEKGYYVDNLYCSKCEEHCKLCTNTYCDVCEENYIIIDGTCYYFRAINKCESSDGIKCTKCSSGYTPKGKYCAKKNLWYVWVIIVVVIILIISFIILGIVYKRIHHKIKKTDFNVKSIDSICQTTDLVFCSPHILTDKPVIEFYGDDELKVKQTKEVTFYIANAGKSKIKIQPTIMENEKYEFTIEPEVVVLRSQEVVVFKAEITPLCSTQIDDKIIFHSYDIKKDVMTEFSIGLEFITEQTNIIDYDELIFDKKLGEGGFGIVYKGIFRENEVAIKVLKDTEMTENSMEEFKVEVDMLDKFRCEYIVQFYGACFIPTKTCMVTEYAKYGSLHKWIKNKKKVSHYLKIKFCLDAAKAIEYLHSNGILHRDIKPDNMLVFSFAEQVGVNLKLTDFGSARSINRLMTNMTFTKGIGTPVYMAPEVLQQQRYKTTADIYSFGISIYEILSWEEAYPTSDPRFVYPWRIAEFVINGKRLEKPTKLPDIEYRIITDCWKGKSDDRIRACDAISRLEKLLIKN
>117.m00153(ptk_1)
MNLMILIYYLISFVYSEEAICGDGERDLFYEECDNVAFCSNCKCEYGYSYDKEKNACNPQCDIDGCLTGCDASQSCSKCNVSEGYYEDCHGCRNGFFQQGFMKCIKVTDELKATVRSCKNVIEATDLTYIRKLDFISGTSKTLHLKKSEAVLSVENCFDRLESKTPYSYGFWFEINAKEEGFISIETTRHYSSYVIDYYILQGKDIGEDTRIIILNNCRDDLEPNTSEDCEFENDDIDWYILDSHAITHVVPGIPKYVFISMAFSDIFTKDPVVLFTFQKNSCGSFYEEILWNDIINGSSTKILKRSNMFPSTNKCINTPQYGSWFLIRGIEQSISISTCNTENGVNAGFNVIEVDSGSINSTLSCSEDNPTAKCVVTGSKSCENGDTYHSKAIISLKPGKNYFIFLTTNNLQQVQLRMDVKAVCPMGCGENGICSTASGGCVCLNGYIKKGEICTLCGNKVVDEEEDCDISQQKDDIKCDIDTCMCHYGYIPMLINGTTKCSLETCGNGIVDDGEECDGGIGCDHCICEEGYNPYYTPRKSCLSVMCGNKIVNDGEECDGGDGCYECECQAGWYKTGDTSCRSLEIGLFLKIETSSGVCLYILLWLSLLLIIMFRYKKLTLEIQEEWRAQTDLPFLESTIIPFNKTNSQYIDIRTNTSYFEFDNPSISFKDIDNRMEVDEPVQTTVELKNNYKEVLYFTFHCGEYPKYDIMFSPVIGTVRPGDSIIITVNLIVKCTTILKERVPVTLRYGKLKSILKEIEKNNPEVLQINSSQNSDISDDPRNKSDTTSSHSTDKGHGITKNNSVISNESGQSKSKKNKEDRLKGIHKFHVYLNLQVESALSTKLDYEEINLFHPPIGSGTFGIVYRAEWRMVDVAVKVLKTDLVDLNDLLPNFMQEAEMMERIRCQYVVNFIGSVVSSDTLCLVTEFCPLGSLRKYMKTNAMSEFLKVRFCQDIARGMEYLHENDIVHRDLKTDNILVYSNNPHDAVTIKVTDFGTSRSFIESSGNIALQNIGTPMYMAPEIFQSEQMTLKSDVFSFAICMLEIWLGKEPYDPMKFPDSESILKYVCSGKRLHISDSCLIKTIIEQCWAQKPNERPTFKEAGNLLLPIVVNLTHINTKKSSTKTGGSSHSTEQDIDSKKISSFSLINSSEISSEYVSNKKGRDVSINENEIKK
>12.m00314(ptk_7)
MLLHLVVILSVAYGKLTDLVLPEKEGKTQMFQIHYNEITTMRYNLFLYYKNSGLSYNSTLKQYRMDTYLGEKVNSSTIFTIKDEKNFRPQAFCNRDIIMVLNEGTFNSIEPQMGSIYKITPNFSDVNSPMAFQKRDYPEVKDKEFILVCKDNYLGVYSGSAFGEKAQENKTECGEYITAGDKYVFVKKGKSVSLIELDQYGRAGKIKDIKFSTNLTQSETFEYDPIIANQHNTLYVQVSDQNLMVVFDKNTDYEKEATISLPFYGLNKTTIYNPRNANNLAVYGSMIMIGVWTSGNGKGSAYIYFDNLLSGYSPRFELLESYEGKAVGDFVGFAVGLNHKRFYVGGVITFNSQTNEPDWFEVIKNSKKIIDSCDDRTCECIHDYYYDPTNKVCVKKFFKSKAGIILGCVIGVVLLLIIIAIIIVFCIWFFKKPVEDKPQTYRLDGSEVDFTFNENFPFKFGSEELRFGSEKAPVEINKPLQEKIVITNPSKKSLKYKVEAPETHRMKVTVYHGEGELEKGFGVTLTIEVIMLCTCRTDEYLTISAIDSKGETLYARIPINIESVVSPYIDYTEVQCDILIGEGTFGGVFKGVYRGQTVAIKESKTTLTEKDKEQFEQEVSTYSTIRNEYIVQFIGSSNVPGHTMMVMEYAPFGSVKKAYIKDEFTQLLAIKVLSDCAKGMRFLHANSIIHRDLKPDNLLLFSFSPKVQFAAKISDFGTSKNILSIKQSASMTKAVGTPAYMAPEMINGSDYGTPVDVFSFAVVAFELLSKSMPYSNQDLFQHNWDIADFINSGKRLAIPSSVPKEMADLITNCWNQDPSARWTFQQIDEFLDEYFKEQFARRKSVKDVSLNLEDNISHQQSTSTEDGILKDTVEENPMTSTNIVSLLDQDIF
>131.m00138(ptk_1)
MQHHKLLPICFALIILVSTGYPCNDFCLSCIYGQCEICDEKAGMLISCGGCQTGYYPFGMRCEKIVNQPKTCESFLTSFPSKFVINNFLTLTFPDIVYFVETPCFNTLPYLIQQTKGYYYVLYSENNLYSFSSNSLLLISIQNSCSSCVQVFDTEHPFYILLEKREYVLFLSGMVSTQLTIQRTDLYSFASIFDFNNQTQYNQIRKNYYGNTLCYNHNILGHWFRFVGNKTVSYQIKTTGSDVILSLQTQHSCIGMYSNLTSLSVMFRYNEETLIFGSGDSLQITVSCVGCIGGVCSSKFQECLCEKNFVSINGECTKCGNGVLDDGEECELNQPFCDNQCKCIEEYYYVNGSCVRNYCGNYRLDPGEECDGGLGCDKRCKCTRRYKPNGNVSCEYKYLNNIIFVSCFVGIYALYYFIVLVVTLIKSNKISKVMKNTKKEGLICGTIIPFNKEGKRYIPLESLHNYVVFNPSSVTFNDSTIRPDVDEVARTKICITNCRKETLSFILHGHEEYKYELVFEPSVGNIRGGQTVVIKVKILIRCTTIINNKKIPITLEWGNWKIVRHSMEDEDILNLSEKTEHSEDEVDDDDEVESSESNGEKKITRIYTYLNLNAESAVSTKLDYEEVRLEQPPVGAGTFGIVYRAKWRKIEIAVKVLKTDMVDLKDLMPNFEQEAELMERLRCQNIVNFIGTIVTPDTLCIVTEFCTLGSLRKYMKLNKMTTLMKVRICQDIAIGMGYLHQNDIIHHDLKTDNVLVYSKNPYDPVVCKVSDFGTSQAFIESSNTITIRDVGTPMYMAPEVHRTGKLTLKSDVFSFAICMLEIWLTHDPYPIIEFHDGDSVLNFVCSGKRIGIPKDCVYREIIKQCWRQKPERRPGFSQINEMISTLVQSITTKRKEEILPNSNIKSPVIDRNITRSGSKSRLGIVYKNPSLKHSASNLLKPRARSGGKKGGYSLMVPRSTSAKSEEEKLIPINQLQQPETKEEEDPHILLTTPDIKTGSASTSDSIKINDQINKSTKMFMPTNSPIKIVGTVKSENESSDTEEVDFENKTRNSLGQSYDNDKLNKPVEPMDDMEYLDFLDPHRLCKREATIRRNATMINYPSSRKGNWLNFK
>135.m00110(ptk_9)
MKEKIIVVFVLFFTYCLCKCGDGIRQRFDEECDGGSNCRKDCMCEDGYFPEDETYSVGCVPSCLIDGCKTGCYTPDECGYCDEKGYRSDCLGCAEGYIPQGYLKCVKFNESDVKSCQEYTTQHNFSITINDVSQTLTLTPDKQEMSINTCSKRLSIQQPYAPGYWIKVTTKKTQYVAIETEKHYDSVSIEFIDTQGNAYGEDTVFVISNCPTIKKITEGQAQECIEDNDNLSQFVKLSRIVLQLTENIPYYLFVHKPFGIHFTTNVPILFTPIVHPCSYVYSVVNWPEVATSGFTTVVNTAHGIKSSSACTITEQIGLWYFLQGADRNVLISTCNSISDYYTALHLIKVPANGNVKPTIDCSYNTKNHPTNAVCERYDVKGCPEPGSHHASMMVTLSSQYDYFIFASVITDNSAAFNLTITTLCPYNCGGNGVCDKVSQTCICNDGYVLKQDSCSLCGNGKKDEGEECENISGDNYTDPNCDYSTCSCEDGYIPLTINGLTYCAVPTCGNGKINDYEECDGGEGCQHCVCVEGYRPYESPRIYCLSNKCGNNILDKGEECDGGEGCYECECQAGWFEAHSVGCQRVRRSIVSLIIFVGGIIIWIIIWLLLLIGFVSRYIFLNKLIISEQQKDERILIESTVIKFNKDGAQYIDVHKPNALFAFESSEILFSDCQNHVEVDEDTKTVIRVTNKKNEPIRFIFHGGDYLKYTISFVPAILSVRPGETGEVTCVINVNCTCVLREKVPVTIRYGKFKQIMQELLEENPQLLELQSQSSQNTSEFSERSSKSKSSSLRSNSSLNLHSLKTDNSKDKEDGSKGKSVERKKKQVKGLNKLYVYLDLNLESALSTKIDYEEINLIHPPIGSGTFGIVYRAEWRGVDVAVKLMKTDLVDIKDLLPNFMQEAGMMERIRCQYVVNYIGSVVTPDTLCLVTEFCPLGSLRKFMKTNTMNDLLKIRFCQDISRGMEYLHQNDIVHRDLKTDNVLVVSNNPFDPVTAKVTDFGTSRSFIESSQKLGIQHIGTPVYMAPEMTLQKDEVNEQMTLKSDVYSFAICMLEVWISKDPYDSIKFPDGESILKFVGAGKRLEIPNGCLFSEAIERCWQQDPRDRPSFQEVAIMLSKVYKGYTDGEANTCIDTLCVNENSKRKSYVPMETLSVEDKKEGTQELNQGETQQENKSLSSEGESE
>148.m00076(ptk_5)
MVFPILWHRLILLIMCINIVNSTDNSLHPNMYLKNKKIECHVGCSSSCIANYTCSSCGIGYDQDYSCDHCQLINTYKPFSSNNPLYVMQHDICTSISHYIVKSTWLPDNRNSIHINEPIELIFNSETYYDYGPCITRKEKQNRYRIGHWLELNLLEFPDSVNYMQVQLKYKTITHGKKVNVYYDISDSEPSTSNPYCYARGFLISTNESTSLQVPIHFDRMDSSKSNKYFIYIYEEEYAELTVEILITEQIGKIGNPFFTIDQKMADEMITTGQSKTVIFPMSSEGRQAYPACLPGTIMRVIRFSIWYEGDFSIVVSTKHENRIRYMQEFKETLNGTNECVQFWNGQSHGVLYDSGTNDGVLVRIDGNENGNEERLFSFISNEQELDISATFTAICPNNCNEKFGYGKCSTIDMKCKCNDKYGGDDCHSLCYYDGKFTNGSGEGQCHYGEPGCNSYCQCEPGYTLNGYYCVSDSCKNNNRNDITIECVQGDEGCRTDCICESSSFKFSPTLKQCVPILCGNNQIDDINLNGIFLRKEECDGGINCDETCHCLLGYIQDESNPLRCIENSNSISTIIGITISAIIIFVVLLCCGGILLYFLLRTTKFDINIYLQQQPNYYLYLSGSKKKPPTIENKYVIEPLSLDFGNENTLTAVLDTRFEKIDIRNKSGNKYMMVIFHTPNNPKFVFHFEPQVVLLRPRGFKTITCFMTLFCTTKIKDMKIPYTVWFSKSKSTLQEISEVLKNKTFEYWDENCQFKMNKLCKNVILHYHYFITIQTEAAGSTHIDMDELNIRENPIAEGAMGRVYIGEYRSVPVAVKQFRWENLTEEETNELKHEVIAECEMMSKLRNPFIANYMGSVTYIPQISMVIQFFVLGSLGEYIRKSSKDFLILPYNLKLRMLYDTARGMSFLHENNILHLDLKPDNLLVNSLFADSACCIKITDFGTSRFTKKNNTNSGDKGLGTPIYVAPEAYRDEYTPAGDVYSFAITAWEIFYQDEPYKEFKSLFDIKQYVEEGKRLVIDETMPLLLKIMIESCWKQNPQDRLTFEEICWSLVKMIDDAPNHLNLDSAVDEEKIKDFVTSRQARVQSMLDEY
>15.m00355(ptk_1)
MGCYIYYESNKNVLNYGFYNGNNCIYSGKGWQYNGPNLNSNNFEADASIKHLFVRPAWGKGKYTQFNLEKYKSLLYITVERKECFDDTETQENLLIYDKPAIFHTTLCSKTYISWEMEDRPYLYLYQNVNDTAKKEIWVKEIYKEGCWYAFNTNGQQKIPDTITNGVLKEVSNIQGFRRYVICKGQTEPQPDSSCKITTGSTDVQISRSTINYPDCLYNGSLYTLTVPNSYTTIRFFNDYGLEWNGIYFEKRTNPLNIIISKTNILKVSGSSVTLPNQPIRVDGYISFNILVLSNVETGNHYFQELSAERIDDSSITTDKVLFIGKELKSSNENIKSVSCGSSNRFVKVESQIQCGCVYSDGYDVDDCSEISSTADALIKESIMLTIKSDSFKESDSYWYSINYKPGDGQFSGTLIASNCQIGGSISLVGKLKCTKLILQSDTTIAITPSGVLDVSTLETNTNKISITTQSENSLIIGSITTSSEVNIIGALSELKKLTVSQNAKIMFSSVITIDSIYVDPSTQTNTDYTIINQYKTTINELITTTKLSLKISNLIFGPNIKSIYINKLTTDKPLTLSNSVTTLVIDSIDIKFIPPTFFIITNKSENELKVTINSASGIEEPFYLMSLKERKVTFTNSMKTMCDEQIAIFGTVDDGLCENKGYGKKTCYKRDESQYYYESESSSFFDYSCPGHKSQYVTSTLYISASTINIGNDEYYSNIFVVSPTTITVSNYELPLTLQANVVIAGDMNSILVKTNDKYTINTNGGNNQNLIIADTSSCGINDSSSVIEADGICTIGYSTPTGMKCKKCRYGFNSDGSCIVVSSTDVHNCIIISPNGKYCLRCNTGFYIENGNCLPCGQKCLTCDSSQCFICEDNYINDKSDEKKCIQNFAVCSFSKNNICLKCPQGKMIDSDHTGCSTSCVDGCYLCQDNTNCDICNISANAIKSSTTCSVTSNSINVSNSGIIQCLPGYYLSETSTCSSCNSGELHCMTCYSVSNNVVCSSCADGYIMTTSGTCVSKESVSCKQVSKSTCLSCDDSSKYFNGKDCVSGIEHCLKTNNDGTCVECLFSESAEKYYLLTTTDGNTICSEQSDEFCSLYTQSVCRSCIDGYYNNQIKCLPCNATCSKCVNSQNSCYECQSGYVLQGESCVISETTNCKMMITSDGSQQCAICNDGYYRDGKGCTKCIDNCVSCTTANTGSCLKCIDNYYFDIKTQQCLSISLLSNCETTNRFGCEVCEDGYFLNGYTCLSCDQTTNNCKSCNKQNGRCNLCNKDFILDSDYKCIYYSQFSHCVSAENNVCNKCDFWYSVDGKECKSSPVWWVIVLVIIGGIIFFIIFIVLIIFIVRKTIKRISIKHVIKEQKNQVSHFQMNKSNIEWIPLSGRCQILVNKRLANFGCGGYEKDGNELPVNEESRDIICIGNGYNRTIQLTFMTVDEIDSKYTLRCNPEQITLKKGEAFEAEIYITPLCTCTIKERLQITLFDLKNNKRTNESIQIYAATVVSTRLDYDEIQEEKQIGEGSFGVVFKGTFQGNKVAIKKMKMGDDEEAMEEFNKEVAMLDKFRCEYIVHFYGAVFIPTKICLVTEYVDMGSLQSLIKKHSKPNEHMRMKLVIDAAKGVQYLHFNGIIHRDIKPDNVLIFSLDDGIEVNAKLTDFGSSRNINSMKANMTFTKGVGTPIYMAPEILNQEKYTESADIFSFSILMYETFKWDRPYPENVFKYPWNIAEYVMQGNRLEIASGMPEWYFLIIQNCWKQNPSERYNIEQVIDLLSIGMN
>159.m00103(ptk_6)
MIHEIIFFFLVGYTMCQNINISVCGDGIVDVFDEECDSTEHCTNCYCDNGYESVNSVCVPKCDIEGCIGGCISPNECTRCIEPEYQWDCHSCGNGYHIEGFMNCVPYNLSDVYGCYKMLTDTSLSTVKTIQLDSSLLSNTQEYTLYLKDFRLTVGHCNSAFNPRSPYVKGIWIELNVIDEGYYIIETEKEYSKTLIEYINAQQFRYGFDSVITVQNECFKTDKIGFATCLGKNNDLNDYILSASFLSYYQVRKYYLHVFGQYGLVPTTDLKLYVRKINHPCSERSVHLLWSDMISSTFTAVVNTVNSLTSLSSCSRQPQPGTWFFLKGADETIMVSACNNSVLYDTYIHLIQVPKINDDLSNVSCGEGDSTCVGYSDRGCGVAAKLMHKLDSSYDYFIFVSATEKTQLNVEFSTVCPYNCLNGVCSVSKGGCICNEGYIERNNGCTKCGNGVVDENEECDPSNKTVIEYYCSEETCMCSFGYVPVTINGITKCAISTCGNNKIDEYEECDGGRGCDHCHCIGDYYAYAKARKDCILPSCGNGRFDAGEECDGGKGCIECECQPGWYSKHSSDCRRYSTKLIALTIFLPGLGIYICFALVLLIINSIKYSLLIDRIKFELNQQNIIFSDAIIPFDSADCYKIPVLNEYFNIHPQSINFMNNKTDIDIGVVVESTCVITNFSNETMNFIFHGKKESKYDLVFTPCRGVLRKGQNKEIKIQLLMHCTTILSEEIKVTIGFSHFKKLMNNYQHQLSLNGTKLDKSNKSQRSFRSSFSSVSNQNSTSSDEVSVKPSKAKRFYVTLTLEAQSSLSYKLNINDITTYQPPIGEGTFGIVYKGHWRSLDVAVKIIKTDIVSIADLIQPFTEEVKLLEKLRSSCIVSFIGYCADEETVCLVLEFCPLGSLKKYLQSMPTSVHLKLRFCQDISRGMLYLHENNIIHRDLKTDNVLVLSDNPYDAVVCKVSDFGTSKCFIEQSNLKEKKDIGTPMYMAPEIHSEGILKLKSDVFSFAVCMLEIWLGKPPYSSDEFPNAESIFRFVCAGKRLHIPKKCLYHDMIKKCWKGTVDSRPSFKEIEEYFEELVQTVREHKDQT
>161.m00093(ptk_6)
MHLISYFIYILLFSKSQGFHCSPGCTSECIADYTCLDSCSSGYENDHSCDHCTPFDSTLEISETNPLFYNFEGMCSLINPSKVTKKKTLIPDSITELKNEKSITLNFDSTTFYDSGPCHYKDSNNQMIYRRGHWLFIDFNKINTITKVIMFNVAHNNLSNKQDVRIDSTDSNQNDKTFRCFAMDILSSEVNSTTFPIPVPHDQNTSVTISIKAMDNYSPRNDLVINQDIFNALMANGGSTEIILDNTQQGQNFYPACISDKLMKGHFFEQNVDSRYRIAVDVSFDNRIRFIQEVDYNDINICKQLFIGQLFGKSNTIEGYKNGLVISLDPKASKGKRYTLFTDQQDSNFSIVLSAICPDECNYDKGHGTCSTRDKKCLCEDGYGGESCILKCWHNNTWQPKGNNGNGQCYFGEKGCRDDCTCSENYILSGHHCVSEKCLSSVLSGDLECFRGTEGCLENCYCDPNDYISYFGSCKKKTCGNGQRDSILDSKGHEIGEECDGGKNCNSLCYCIEGYVPSDDDPLSCQEKSSATTYLHVGIGLLCGLIVIIFIVIIIGIILYRKIKRIDIRIFKLQQPVYYYYISGSKKVDPEVDTKFKINPVSLDFGNKDVPTEVFDTRFERMEIKNKSGNKYMLIIFHTPNNPKFVFNFEKQVTIIRPRITKEVTCYMTLHCTTKINDIKIPYSVWFSKSKHTLREITVLLKEKTFEEWTSTDQETMNRLLKKVTSRFHGSLTIDTTAASSTHIDLDELNLIEEPIAEGAMGKVYIGCYRSVPVAVKMFRWENLTEEETLNLKMDVINECVLMSKLRNPFIANYMGSVTYLPQVSMVMQYFVLGSLGEYLRKDNENFIKLPYKLKVKMLFDTARGMQFLHENRIMHLDLKPDNLLVNSLCSESPCCIKITDFGTSRFTKSSYSNEDKGLGTPIYAAPECYNDKYSFASDVYAYGVTAWEIFYEDEPYKEFKSLFEIKDYVLQGKRLKIDDFMPLNLKELIEDCWKQKPEERLGFERVCNYLVLISSSLEDASALDEGVDLSKIESLIVKRNERLNTLMNESQTK
>215.m00082(ptk_4)
MFQIIFISFIGYPLLVLSQTCSGTGCVKCIANETCSSCKDLYDPTDNSCSTCISVNPYQAITPTNRLVVLENGICTDKTSQVRKDFSDMQTITPNNQPITLHFSTSTQYSTGPCSFPLNKQIQYRGSYWIKIDLSSKQSSGSHGVFSFTTPSDGPVVAFDLTSDTPTTTDKKCYARQEIQPGGGKLIVPLPKTEYYAFVSIEDLTTFDITISLGFTDDYINNQLELTQQDISQLHNSNLFILKTFTISSSGVYVNPVCAPTKLMKGAFFTVDFEGSYSLLIDTTTQNRYCYLMEYTTATDSTQSCVDFWVGDWWGIWSTSAYLEQGLRVRINGEGSKKRYFFLGTNDHSIDIEVRFSTICPNHCYESQGNGKCSVKSGECVCNDQYGADDCRKLCYYNGKFYNGNTTVNGDDMCYFGSVGCDYDCKCKESSLEDHYCVSSACKNKDFNDASVMCIYNTSNCLPNCVCDKGYVVTSDHRCKIMTCGNLILNEGEECDGGTNCDDYCQCVEGYEIDTVNIGSCRSKPIGWWVWLLIALGIVFIFICSIVIIFLLIRFTKGHKIDLNVFKTQQPSYHYDITRSVPSEPSESSRYSIDPLSLDYGNVNVPTAVFDTRYEDIEIKNYSKNKYMMVIVHTPNNPKYVFHFDTQVTILRPRQSTTITSYMTLHCTTKIMGMKIPYTVWFSKHSKTLSRIASLLKDKTFEVWTDEDKEELERLMKDVPRKYRYCFEIKTAAASSTHIDMDELHLREQPIAEGASGTVYVGKYKSITVAVKKFRWENLSANDRDILKKDVIHECELMSKLRNPYIANYMGSVTYIPQISMVIQYFQLGSLGNYIRHEKPEDVVLPYKLKMRMLLDCAKGMVFLHENKIVHLDLKPDNLLVNSLYAESSSCVVKITDFGTSRIIKKNNSCDNENKGLGTPLYLSPEAYDDVYSFEGDVFSFAVMAWELFYATEPYKECKSLFEIKDFVKSGKRLPFDDTIPICLKTLIEECWKQKPDERPKFGDICKDMYKIVGDAPNHPEFDVNVSMERIEEIINEKAARVNELLADQDTD
>243.m00059(ptk_1)
MIIFLIFASLSNGSFQCKTNEYWSQNEGVCKSCSQQCLTCWSDTKCTSCREGYYLNENYGCAQREAGLQEVCKTWDGLYCVECKEGYYIEQMKCNSCNVKNCEKCTKDKCFKCKEGYMLYEIIGSDGKEKQECIDCTNEENDDKCGKCPLGKYFDIETFSCKECRDGCERCTTKDNCYLCKGDKALKDPTDPNSECVSILHCTSGNYYGNQCELCEENYFVQKGMCVKCSDGCKRCINEKECIECNSTLSLINGECKNDINCLRSSNTMGCVECKEGYYLGNEGECKQCPVQCKLCKSDSYCFRCNDNYYFTDVSNGICNKLNNRICNVGDQYGCLQCKYDVPYNESLDKTDALKFNVPIDTSFKLGYYLPYSITSKREISYEPTCKMCNITCRICDKNPNWCTGCNAGYSLEKDTEATIKYFEDFGVYNDIYKCVKMPSICKKTEMGYCVQCDDKYFLQGVDCKVCDESCDTCLSDKSCQTCNSTIDPKTGNALWWRRPSESSLDTQSLCYSTSNLTHSSLSNCSDKITTSGCISCHSRFYLNDGECLPCPTECYECELKNNITRCTKCSPNTQYLSKEDNKCLECSTIEHCLECNEKGCTKCEDGYSETSDRLLCKKVRLGLIISLIVIGLLFIVIIICFIIFLIWRRRRKIIKEREKEIKPFKVSGGVEMALLSADNANFPLKTDKWKLTFEHAGSKVIVDNLYEETIKIINPTKKTYFFELLLGASHRYELSVEPMRFTLKPDYAVELKFKIKMICTAVVNDEIGIIAMDLDEEIKETAKISIIIESDLSTKLDHTELKLQMPAIGEGAFGMVFIGSYRGQKVAVKKMKARTLTEEQEKEFKHEVNMLTQYRHPCIVNLVGAVYTEGEISIVTEFADYGSLSKLYKKELLPFDLKIKIMEDIVVGLAFLHENNIIHRDVKGENVLIYSLNPHSQVCGKLTDFGTCRNISERALQLQPLSHGIGTPTYMAPECLANSNYSYSADVYSFAIILYETFTEQQAYIDDERFIQPWTIPQFVIEGHRLEKPNDIPENYWNLINQCWTQDPEDRLTFNQIHHILINWNLDICNTELSTNKKDPSLDSLSN
>26.m00330(ptk_1)
MLLSFVIVFIIKYSNGSYQFNSELEFIFESNQTIPYDTQCPENLKYISTTDCSRSNSFLFNPFYKTIEILNDTICEYVNITLQYGSNLDLYSPPSFLQIKINNNQKQSTLNTQPWGTLGNCVKTLIFTMKGNSVINGLNSIQLIELNNILCIHLFKVTFHFKTTLPEIISLFPSSAPITGGSLIKITTQSNVESSRKFSCYFDIIEVPFQHIDDTHGCCILPNITTLNNWININVILERPGLNLSVTNSFVKFSFYNITLTSAELITFTQSQVILVKGNGFLSTNNAKCKIKKNQEEFIVNALYEEETKLFCDVDNIVSKLFNSTINLGIILNGQDESPQHLSFFIPIEYPSNTSLTHRLIIVVTSTLIIGIFVLVLIFVILCIIKTKKKNISLTEDFINPNEVVCDIILGKGTFGNVWRATWRGQSVAVKLIPTRMVIDNTILQFTKEVQLMKHLRHPCVLQLFGSGTDMNYILIVMELMERGSVRSILADKSIYLTWKRRLKMLHDAASGMYYLHSKIPPIIHRDLKSSNLLVDSLWRVKVSDFGLSISLNNNETIKTTVCGTLSWIAPEILARKPYCQKVDVYSFGIIMWEFLTRDIPYKNIPLKSISDYVVNAHLRPKIPENVDLMYSSLMARCWNEQPSNRPDFKEVVNVLASFITSNQEIALIN
>275.m00123(ptk_4)
MFLNVQSIDKIQITGDFDITLEGTGSIYIGAIDGLSHKPTLITKGNTTIEQTLSAIKYNPHSKLTFLSQNTLIEDVIETDTSMITIDRAVTKLKLNSLTGAKHKETPLFDTVTASSPLNIDGMPTVSNIMRSVVKNTKRKIEITQPEQIKFSCDRQAIVIMEEGQTSVTKENCMTMNLYQRQCIQTNEGNYVDANKDVDFTCPCSSNQSQCSIILAKGSTQMTINDIEELYISNSAKLTASSQKFKLITTSGESTNHFIIDGKNNYIYLDGIVGQTIEFNEKNIISVAHGGLSLTTMKTGASSNIIINEKSNCTDMYITTESVKCLKCGEGKPVEGDCPERPIVSHCVNYSTSGNCVECEEGYYLQDKALQPQICLRCNKNCKKCNSHNKCMLCEDGYKVGSSNMCESVSSEICPNYIMGMCRKCQDGKYSSDEQSCNKDCSELHSGCGICNTNKREGCSICDISDGYVLSSDQCVKQPSASLVSPNGVVQCNDGWFNEDGTCKECNQNFGPKCTKCTATKCLSCSDSYIINSIGICVDKTDCLLEKDSTCYKCVSGKYFDGSSCVDCPLKCTECYNSISCITCENDSYLVNGLCTSTKPENQCTEYLEGRCIKCNVRYYLSNGECLPCDSNCYECFGDKSYCISCNDKHTLQRDGTKSICQSDDILNTKCTQMMKAGTGCAICKDGFYRKDVDCQECIKNCTKCLDGSSCISCEDNFFLYNGRQCISYDMLTSCKTKTPNGCTLCEDGYIVKTPYCQSCLEVTEHCTSCSLISCYSCEENYILIENKCVHYRAIEHCSKSTDSKCSKCDFWYSVSTSGTYCQKQPVVWFIVLICILGSIIVILIIAGIVSLSWYFIKKTNQNKRPANVHYFFMKDTDIIFEPLTGRSYVVTDKKELHFDKNKDELMIPVGEESTDTINVGNGGKSKLKIQFTVKEDDMAKFQVRVEPEMAILTKGEGCEFKISIKPVCTCKISETIQLFSLDFKQGVIVNEDVLLVTETQMSTRLDYDELIMEKQIGEGSFGTVYKGMFRGNSVAIKVMKIPDDDEQMEEFEKEVHMLDKFRSEYIVHFYGAVFIPTKICMVTEFAKFGSLMSMINKKKKLDKYLRIKFVLDCAKGIQYLHTNGIMHRDIKTDNVLVFSVDKGIPVNAKLTDFGSSRNVNMMRSNMTFTKGIGTPMYMAPEVLDQSKYSEKADVFSFAIVMYETFIWGAPYPKETFPFPWNIAEFISQGKRMPQTKDMPDWYFRIVSMGWDQQPLNRPKIDKVVEMIEQNYNEKLQ
>288.m00068(ptk_9)
MSCVYGSCDLNCIKCEQNICTLCDDGFTLDNEGSCVQCLDYCKTCSSNSMCNSCINNYYLKDNSCVSCDTKSNCKTCSTDSNACLVCEYGYYPNGSGCSTCASKNCGDDCNTSNGICTTCINNYYPINGICKSCDTKSNCKTCSTDSNACLVCEYGYYPNGSGCSTCASKNCGDDCNTSNGICTTCINNYYPINGICKSCSTLDSNCQSCSDKTRICLKCQRGFNLASNQTKCIKCENNIGCEFCDSTSAKCGACKDKYYLNPSSHLCVACPSHCMKCVSGSKCISCEDSYILYQGLCVQKVCDTTPIENIDTVCSENCNSLITDKPKCSHIDTPVDACDKSKQQLNYEEFCFTKEGFYQDVSSKEIKSCLNEFEVGSTSLCRIYKEKVYPLKCSDKYYYINRYLDSVQCVSSIPNCKKYIGNECVECESHYYINEGICSPCSEECLECEGSANTCISCDITKRYKTNQTCKLRTVNGVNICERIDVNLTTCTMCGESYYLSDTGECIEPVISKCAKQIGTNCEKCVRSFVKKDNECVKCDGSVINGNCYYPVGLKSNIKTEIENSCLVRNEIGCIRCKIGYYLDPTTSTCRTCKEECTSCISLSQCNSCKSGYYSINGDCILSAGNCDRFIVGNTQSCLECKEGYYRNSSLMCDVCPEGCRCVNPDFCTSCFSGYFKTPDMLWCESTTSLTHCTNITTEGCIKCEEGTYLSNGRCIKCGTGCKTCKTSGDNSCTSCKEGFIRSSERKMFSCTYYTNVSNCLKEENEHCVLCSRKYKLSDNRLSCEEKSMTGIIVGCVLACIVIMLIIVTIISLILFIRIERNIRKRNSEKICAFKMKYSNLHFSSINEKSSLVTNKNIIRFDLDNEVLPVGKESRDLFCIGNKGINKIKIQVTLKKSNDKYLLDIQPSLVILDGGYACEFEIFIQPLCTTKIKDKLSLISFDMKEGIETFSSIIIRTETEITTRLDYDELVQEKKIGEGSFGVVFKGTYRGRVVAIKKLKESQSSEKALTEFEKEATMLDKFRSDYIIHFYGAIFIPNKICLVTEYAYYGSLRDLIEKRSRNYVSHHLRLKILLDASKGIQYLHENEMLHRDIKPDNVLVLSLDDNVNINAKLTDFGSSRNVNLLMTNMTFTKGVGTPSYMAPEILNRLKYKMPADIYSFGMTMYSVLNWSEPFPKQSFKFAWDVAEFIESGKHLPQYNIKDEEYALIMRCWENNPKSREVIENVVKDLEVLVNNPNNI
>302.m00043(ptk_18)
MKCITILFLFYNILNCFGYDVIGTGCVDYLNETVCLKCGDAYDNNDLTCKTCRESDPYIAISKSNMFYGMDASEKCIAYDSVTVLSPYSIPTSLENIAKLNTLKVTYFNGGMQFLYPQPCATKTVSRTQYVYGIYFDVPVQNSSDTTGKEYSYQATIQWNNVNKFQCNVVELDDNNPLKAVNECLSSGESISGQMNCNWIGKMNKHYKLFIHSDRQYNSSYGGGISFSLKQPLFEPYIPFNARAVEMLNQTHGDLYLNVPMKVTGFYGYPVCAPNHYMKSIRFSAELIEGVSLLVRSVRTGMRYVQEYDLIKDPTTNEVKERCIALHTSAIEGKLENQGINQGLSLLIKYNSSKPADGIYKGMNYQKLYFAYLTTEPEEDDFLKIAIVCPKDCNSNINAGVCSYRSGGCICSKNKYGRACMDICYDNVTKEYNKAYGDPSLLCEYGVSHCSIDCECDDEYQVINHQCIKLTCLNNVESDSSLDCIKGTNNCQDNCICIEGYKPRNQENPSLGCILSTCGNGKLDEGEICDGGYNCLDTCQCAYNNMVSDGSLGCKNKATLATWAIIVICIGGILLVITIIILSVTLTSFVIRTKNIDLSIYRQQQPIYYYDITRSTALNVIESTSALVDPHPAKDKYRIIIDHSKLNFGTEDNLAEIEETRFERFVVSNNSSKYMLLIFHTPNNPKYVFHFMPQVHILRSHSIKVCTCFMTLHCTTKIFGLKIHVSCYFSNKRDVLNNISTLLKDRTFAEWDETCKKEMDQNMKFVKYKFHGSFTIETDAVNSINLDMDEIQLLDEPIGEGAMGTVYVGKYRTIYVAVKQFKWENLSNEEMEELKQDVVRECDLLSKLRNPFVVNYVGSVTYIPQICMVTVFFELGSLNNYIHKGNKEGIILPFALKNKILLDTAKGMNFLHNNSILHLDLKPDNLLVNSLYADSACCVKITDFGTSRFIQRLNKDKGLGTPMYVAPEAYQDIYDCPNDVFAYAITAWELFYAEEPYKEFKSLFDIKNFVCEGKRLPLDGPMPTEWKHLITSCWNQKPSERPIFSVIVNEVAKFENLSHPELDVGVNYEKINELTQSKKEKINDLLN
>304.m00065(ptk_4)
MTKLPHFKLIIFFYFAWSYAFTQNFKFISTKQADQCDGIECNTYDKFSFKSNYLDCSNDSGTTLFDDLTFDLTLPPRAFITSQELLMNVSTYYDVYSPPTKFALLINNNPTQFTISAETWNDECESCVIKKAFVLSPFGRTFINGTNSMKLIGYSNIVCVSEIEINISYRILYPVITRIIPSLGPIEGGTNVSVISKLMYPEYRYLCCFDEECNPMLPTKDEEVGTCLSPEGLKKGDSFISVRFQDFGIDEHYIVNKDIVFTYYNITLVNASIIENAGRYYLMIGCEGMVTTEGALCKITDKDNLINSTILKGKVQGGNVICIFPETFDIEEEEGKTYLITISINLIDYCKQQLEFVIHDDSPHESRSYLTVIVVVIFGILLVGVVIGFLIFNKAKKKTEDGEYINPDEVVLEEIMGSGSYGDVYSALWRGQEIAVKLIPTKNMLQDSVLQFTKEVQLMKKLRHPCVLQFFGSGTDANFILIAMELMRRGSAHTLLMNKSLPINWERRLRMLKDAASGMFYLHSLTPPIIHLDLKSHNLLVDDNWKVKVSDFGLSMTSIEGLHSNSVCGTLAWTAPEMLKGKPVSTKADVYSYAIVMWEFLARADPYPDIPRFHLIEKVGEIGIRPDIPQNNHIAYCELMQRCWETRPEDRPDFSEILVYLDEFIKEEINKNLISETPSLYEEDEE
>361.m00050(ptk_6)
MKKTELIKSMFLLLLCFLSDLFLCEAQKQEWPLFHSTCGDGIVLELNEECDSVAHCTNCLCDTGYYSAGNNTCLPKCDIKGCLTGCTAPNQCGSCDTNLGFASDCHSCNFKTHYAKGFLECQTNEPTHSCIDYITAYPKELSLTNPEIKILANEHQLNVVKKTAFLYGPNPIAEGAWVKLSITEDSYYIIETSQKNSQSSISFASYQNQVSGQDTVLFITDSCVSDSSYEIITENNDVSEKVKSSRIIRSFTKGIYYIFVFTPYNKGFSFDTTVYLTKITHPCGVTSTKISISAISNGFVQKIFSAFTQETSSACTSSQSKGQWFFVEGANLNIKFDTCSSVTDYPTSIYVLQIDKKQYVDGSETDITVIDCVTDTKCLQASYTGCPNNNNLASTVIAMDNTHDYFIHVVQQSPLGSEYTISASVVCPMNCGGNGVCDIHTGTCTCKPGYTLNFGICSLCGNGVYDVGEDCDPSVSPDPLCDSSSCYCKLGYSSFSIAGKTECAPPSCGNGILDPLEECDGGKGCGSNCLCGDGYVSYTELRTYCLSKLCGNGEIDEGEDCDGGDGCYQCECQSGWYPHGAISCRKIPVWLYWVLYVLTIFILYWIFLIITGLFIGLLYRRLNKIIKSDLENLDLIESKMQVFDNQVIPFDSSNSQFIDATISNPLFSFNPCKVTFDDCGDMPDVDDPVVTLVTLTNLRDENLHFIFHGEDNEKYKLAFKPTTGIIKKNKSIDIEIHLLVKCTCVLRCKIPVTLRYGQAKDVIKDLQINNPELVENNLQNSQKSGEFENKSNPSSKNSSTVHSGVSNNLSSKKKKTNKNINKFYTFLTFEISSGLSTKLDYDEIVLQPPSIGEGTFGVVYKGTWRSVDVAVKQLKTQGVSDVDKLVTMFTREAELLEKIRCPYIVSFIGCVTNKEHLCLLTEFCPLGSLRKILKKREDLNEQVKIRICQDISKGMEYLHINDILHSDLKTDNVLMVSLNPHDSVLCKVSDFGTSRCFVESSKGLGIKDIGTPVYMAPEVHQSEQITLKSDVYSFAICMLEIWNNGSLYDEQHFPDIDSILRFVCAGKRLEIPQECPYKGLIQRCWNQIPQERPQFKEISLILDTYSHQDEFSAEGSVGSRSESPTISSFIHNSQTPVKAGVVMSKKKLSFNPNGLLGTLTKSPRENKNSPSPSLKSPSLRSPRRDFPKSAFTSSSSLIPTNVLSPQEIKVETQNAYPLCPSADIKLHKNLTSQSMQRLSASPTYNVSDLDPYEKHPLEDILNPELLPTEQQKHGKFKLYSSPSSTKIKSDTPIFNENQNSPKTPKAKKQSIITAQSIKTTTSENQTPRNGKQKEVRSKEDIIPEN
>37.m00236(ptk_9)
MKWIVLFYILILVQSQKQELVRCVTNGSICENNINENGEIIKGGCDIITITSKFTFDETCLVEREEVVLIIQNKVELTISNEVTNKYTLLLKDGADVKINGIITQNQIKFDTQKAKISLSIFIDFDIFNITQFPFLKFESTGKLTVTNSKFILDNLQYLIADKIEFDSSSILLKNSDGLQMKSLLLNNSTLTMIPNTELITWSFTSINNSFIYLDDSILSVIDSFELKDTFFMGSSKCFLDLSSVILVKLTNTIFELGNNGVLLVNELEELGVSSIVLQSQNHFFTSQLSLTDESNFTLIGNSKFFGTSVVIKKKSLFTLDGNITFSDTFDLTCYEDSITTFNGSIIPPFTKLEFYNKSKWEIYQDHPYSFIFNTSSTSKSLYKRFGMFDESTLYVHSPPEELSLFHIFLGEVMFDPYVTINTFTGECFYLAVFEIHNNLAMTLKNPHFILLNDNKLCKYCPNHIDPYQHCYMNGTQWLNPLSDDVNIPYPFTSRLCPCFGTNCIIHSLTGLLYIGNSTIHSTFVDKRVQVHILQTSSYYQFINGSIESIQFDNIGFSILPLYLVGDESMSITNEPTNINDYRIFFSRDYDGFSLSETFLSSTELMTSAYGISSSKLKLIVQSHYPIIIKYDKYNQFLYHKVSEGDLPLYLVCLNGIRNLLQLASSKLCSSAYLLNNKMNCLTKTSITCPEYYFSNSYYTLCSKCKKEHCQRCTSTTCLICDDNYYLNTEGSCVPMEEKCLINHCSNGNVVLNGICSDALSNCGDSFEGHCYLCQQTTSTSVISMNGQCFEKENTEIVSSGSIVFCIEGYYTNGLQCMSCTTITPNCEICENKKCTKCLKPLQLQSDGSCGIPHCQIEEDGKCSLCENGYIVDLNKLCSKQVSHCIQMYHEQCFECEENYLLYGNKCVRDITQIPHCSFVSTKMCERCEDGYYKTKFGECKHCIGHCKTCLYSSDFCLTCDNKSFIQNHQCIINEELKSVCNTFALTGGCATCNEGYYKTGLICGKCMEECATCNNKWSCLRCNSTNYLSIVDNKCYSRSSIKGCQHPVTESGCSVCADGYYLFGNTCIVCNSSCTRCTSSLCLSCSYNYILDFGTCIPLSSVSHCLRVSNSSCASCSFWFQVSSSQTYREIAPVCIVILTGCIARMVLKKVIRAKEISYQTVSIDSEQFSFKKVFFRSLALENKIFHFDNQTELPVCVPTEVIINVGNIGKNSIRVQFIKAQEVNDHVRFSISITPEVVILKRNTAISIKMEVIPYCTCHIEQKLEIIVYDLKTKQQHNKVVHFDALTETSFKLDPKTISLKDEELGTGGYGRVVKGEYNHKLVAIKFMQNNNGCSDAFGNLGKEIELLEKFRCEYIVEFLGTVEINKQYCIVLELAGYGSLRNLFTTLPTLSFDLKKKILLDVAKGIKYLHANGVLHRDIKTANILIFSLEPNIPVNAKITDFGFSRNVSTLMTNINYTYGVGTVSYMAPEISLREPYKFPADIFAFGMVIFETIKWGDAFEQNDPRFKYNWDISEFIMLGKRLEKPEGMSESVYSFVLTCWDKDPKKRPKINEVEEKLLKLEETL
>38.m00212(ptk_18)
MFLLFFIFIFSSLSEDYGVCSPGFAISSPSYYISKLSGTFTTPYFCAEMNLRATGIAESAKAFIVGFSNFGLVYSNENNTSKVSLLYYNSEQKVETLFSPSYFEWNDVCLSASEDNLISVYINGKKQTTTYQASEIIKENDNIFMLCTSSQIYNIGTVSGFIYGSHVLTEEEVIYYHTKHISPSNVIFKQKARLSYTSGNAVFFNNLLFYGGTKVSGGISNLKTSIGIPLIDDGCYDGALEKLAMRRTDLIPDITINKQNLATLTFVEISDMKTHDSYFLFNNGGSITINTLDTMLNDLLELDVQGNFIVQYQMNNQWYNGVNIKANYFTPNYVLYLPYYLLGSQVTLRIITTSIPSSEINLSLDPLIKEIRIHYGTCNGHNGMFCAIDNSFGICSSNECSPKAKLSTKTFDFNNYNIPSSVSSIILKSKENNNVFLTTYQIKNSLIGEGSDTILDTPNSKYFKFTQSEVSFLEVSSYDIPSGWGKYTNEYTYLVTVKIENSTTSLFKTSFFGFTMQTLNINLYKGKPTLSILTALETKEIPINKWVKIGLTVNSTSLTMACDGRIVLRAKNEQYVDYLSSTAFKFEAVRMYGNSFASIQEYPIAVTDNVLNTLTITGLTIDNTCSTTLPNICINKKPYSPFEKSCPINCIECQNGICQECMNNFDLSTGCTKCKEKYSGELCNECASGYKGYPECKSYTTSIIIISVIGGIFLIIVFIVVIIIIILLLRRRKIKQEKEMEEDEMKALENNGTAQLLKNARKKKVVVGTETLIELGNNIYINKAHLDFNLDGAEPDIDTPLLDTLLIKNHTDKQFVIWIQVPKKDKFFLQADVEKEILEPRVEMNVHFEIQLHCNCSCKEKIIIRIEDTKTKEGETGTIALAVSTYKSNKIDFDEIELKQPPLGDGAFGVVYRGTYRGIEVAVKKLKERTDNIGAKQEFDKEVTLMTRLRGPYIVGFIGACYLEKKMCIAIEFAPDGSLGHVLKKVKLSYEQKLKFMIDCCKGMAMMHSINIIHRDLKPDNLLMFCVDQVNPKIVNCKITDFGTSRAVQEYEGNYTCGVGTPVYMAPELLSKEPYTITADQFSFAIMMYEVYIQGKPYSSEQFKMPWDIAKFVIAGKRLERKDTMTDVWWNVITQCWDHIPSKRPAFKDVAVMLQDELATLIPTFAENKEVTSPQKLREESIDPNMKTTTTTTTLTSTMNSDVGYNTNQTGMSKFINTTTDDFEVN
>5.m00482(ptk_9)
MMVMILCLFIIFVGINAEEVSKKEYQIISVCGDGVWDSFSEECDGIKGCGSDCQCAKGYSSDGNGNCIMSCMYGDGCLSGCYKPDKCSSCDTKRYKKDCTECQPGYMWYGEGNCSKYDVSTIQSCRSFINESEQLSRELGLTYNPFKVLVKKRNDSQTVTYTMKVPELPVSKRRLQLTHCSRYIDPSRPYTYGVWVEITSEELTEVVIGLDKQYSIDDINSQNLQERKIGTDLEFVIIRNCLDSVDSKKDPECLHRNGGLSEYVLSPRVSVILRKDIPYYLFIHSKYASKTIPEFTFYISDMNHACSTNYRSVPMILISDREGYSSILELEKAMISKNLCNQDTTKGFWFKIIGSDLTIDISTCESGAFDVAIDLIEVKLSDYKLEDNATDLSPIDCSTAPAKCLATRTSGCGGDSRLARLIQKIDKEHIYFLFLEINEEYAATINLTIKTTCHKDCGEHGICSISTGQCECVDGYVLVDGGCTLCGNGKIDEGEECDPSVEGYDDSQCTIACACRYGTQPMEIDGVVKCAVPTCGNGQVDDYEECDGGYGCDHCVCVNGTKKYAKARAGCILATCGNKQWDKGEECDGGNGCIECECQPGWYSQNNADCKNISKALNNFFFWGIGSIVYILYFIFVMILFLILHIRLTRKIKQDIDDENLFIFENTIIPFDKTNSQYIDLKQENPYFSFSTNTIDFGDIRPEINDPIDCTLILTNNWKYPMHFTFHSGDYTKYEIMCKPFTGRIKPKESVVLTISFMAKCTTVLNEKVPITIRYGQLQNVLKDIKKDNPELIAHCSQSSQNSEGEGNSQSSGTNGSNSIKKSHHSKSTPSGSGKSGSSHDSDAKKKKGKTKISKFHVYLNLQVESALSTKLDYEEIHLQHPPIGGGTFGIVYRAEWRRVDVAVKVMKTDLVGLAELLPNFMQEAEMMERIRCPYIVNFIGSVATADTLCLVTEFCPLGSLRKFMKTNSMSDLLKIRFCQDIARGMEYLHQNDILHRDLKTDNVLVYSKNPSDPITAKVTDFGTSRSFIESSNTIALQNIGTPVYMAPEITRKDQMTLKSDVYSFAICMLEIWLGRDPYDPMKFPDSESILRFVGAGKRLCISNDCILKEIIEWAWSHVPSERPSFKELESALESIYKKTSDKSKSDSNNKNNSSSTKTNTKSKDISSIECKSSMSKSEINDEINDSSVSSDMAKDN
>58.m00154(ptk_2)
MNIIIISLICIVYAQHRAWCDTDDNGKLQYIEDPEWKCIYKEENYTYHGFIIASNDKKEIFEVYPDCCSPHEDERQTWRNTFTIIDDYIIKPKELRFVFVGREFKREHTLITIDEKLTGIDWYINTDNIIPRSTITLKGRNEDTELHPYYIEAVTYRFNITSPATNVRETVYLNFTAGFSPFVNISENIQVKLINQSDDIDECQYRYTKSSSVFNMGTDNSNLKVINICSAGIHQRMAICKKDVPDNYIDCSCQYENFEYVNHAMDCTYLSKYYIFKARPLQEFIPHEYLWNSLSTEGVETQLTIPKGKNMTFQGNVVLPSAPLFISGTIYFVGGITIQRTDALYDLGNFFISNINIETNIDESPIFFIGKCAMDPNECDKLFKESRIKEENCGGTKSRFIPYSSNLGCKCVQKGKNTYIQSDCSISSKQRLNRLELVLTGDYESGNDSVYWKSLNINPLNIPPNNSISITGKEIIIEGDCNFTSLNTVQLHSILRCGRLIMSSKTRIVGYNGSELRTYSIDIDGEVNNLNEDALIHMSEGKFSSDSSLVLTLTTTNTKCFELASSFLDLNYGMNGINVTDNEYTLLVLDRIVRVCPKDNLDDEIKCYPTESSLESFKYDQCPCDGEHCFYYMDKLRYKHIMLHNDRSLTGTINADSDLTIGSYGHASILSINATNSITLTLKGDLTFSYISKLCNTFIVDGGKVVVSGNEIQVLVISNKGSSSITFTSKIAFIKLDAKKSIDIKMNDGIVSMQTGRLNDLNGKIVADKTEGCMIGAFSSNSYSCLSCGEGIINGTCVSHVEVENCQSYHTLGHCIECVNGYFLSDKCLPCSSNCNKCINNNQCLQCKDGYKLSDGQCKEETASDCLLYYNNKCVKCEEGKYSIDNINCKGNCGENCVQCYKSDNDKSKCTICEDGFVLFNNECLNSSDVSNSQYFNSIIGNTGVECKSGYVLVDGSCQSCSSYHHDEDCNACDLNQCLSCKNKLLLNGVCTVSSDNCNNITNSKCFLCKEQYYKKENCQECGQGCKVCDETGTCLECINESALLKGGICEDKETIKTQSITENEFDITSEECEIIHYGSCLRCKDGYYASNGICKKCNENCGSCVINSTYCMSCPSGGYVLSENTCYLGNELAVSCKQKTLSKLGCAVCNDGYYKKVSLCFSCPNSMKTCLGPNQAISCKKDYFLYKMQCEAYEDLEHCNTTYEYGCRTCVDGYYVFDSHCMKCRDNCHQCRGEECIICDNDYINSAGVCKYYKTIEHCKAANGIECTKCESNYIVQNGDCKKKSYWYIYMIIGICILFIILIFVVIIAYYYFKKSMKIKQNDIMKIKDLKERDIELVYACDFLITDHPRFEFFDDNQLIVGETREFNQIIGNVGKERIKLQPTVVLNEKIELTVEPKLVILSKGKCVTFHYTIKPLCSTHITESVVINILHFNDNREESLKVDIEGMTNITNILDFDELEIKKKVGEGSFGIVYKGFFRGESVAIKTLKSDSMLDEQLDEFKKEVSMLDKFRSEYIVHFYGAVFIPNKICMVTEYAKYGSLFHLIFKQGMKKLPKEAVRIKICMDAARGIEYLHQNGILHRDIKPDNLLIFSLDKNVPVFAKITDFGSSRNINSMMTNMTFTKGIGTPVYMAPEVLDQSRYKTAADVFSLSVTMFETMKWGPAYPKEQFKYPWQIAQFVSDKKRPSKPDNMRQEIYDIISNGWLDDSRHRSSIETIVQQLGKYNTVYQ
>62.m00162(ptk_4)
MTLYTLFLFIYFCYSFECSPGCIGGCEADNTCRGGCSENYFNDTSCLYCKWTDVTDDINEAFIPNGTSCMKTTNIIVKSTWLPEQKDIENITTEKIVTFTINENSNADSSFCYYRQKYRLGKWFRLDMKDIHTDALSISITKNPESSAFLSIDVTNSQRDAYTGNCLAHSSLNETRFEASMLVPVLNPIYSADSKRDENFYYIFVNVKEFKVVTVSLTIKTINGKTGVSKFNLTQEVADSLAKDLSKKMYVHFSLEQDGIICYPVCIPNIIMKVILFEVEFDGDYSILIDTRGADRVNYVQEFEYVVNGSGYKSSKCLNIWSGKPHGVFADEEPNGVSVRIEGKANTKRYFGLMSEEQRANLNAEVRAICPKNCNSASGNGNCLPQEKKCLCENSFGGDDCHKLCYYNGNWQVNDYSSLCYFNTSHCDQFCKCEPGYTLVNNYCVSNECKNGNLGSGDECIQNSEGCLTNCMCDSSSGWKMSKKKRKCVNVLCGNGIIDDLYMKGKFLRKEDCDNGTNCNSFCQCLDGHIPDPNDPMSCINNNISGGAIAGIVIGGTVGLILILIFFIVLLIFVLRYKKVDINIYKIQQPTYYYYIRGSTNAPPSKTARYMIDPIDLDYGNDTTATAIMDTRFERMEVNNYSRNKWLMIIFHTPNNPKYVFYFEPQVLFIRPHSTPKLLTSYMTLHCTTKIRDMKIPYTIWFSKSKSTLESIASLLKDKSFETWTPEDQVQMDKLCKNVRRHCHYHITIKTDAASSTHIDMDELNMSEKPIAEGAMGKVYIGSYRSVPVAVKQFRWESLSDEEMTELKQEVIAECEIMSKLRNPFIANYMGSVTYIPQVSMIIQFFVLGSLGEYLRKDKEDYVKLPYKLKVRMLFDTARGMQFLHENRIMHLDLKPDNLLVNSLYTDSACCIKITDFGTSRFTKKNNKNSEDKGLGTPIYAAPETYHDEYTNAGDVYSYAISAWELFYQEEPYKEFKSLFEIKDYVESGKRLGFDTSIPMLLKGLIQDCWKQNIGERPSFEQICKRLVKLDEDAINHLELDNDVSDGRIEEIINNRTQRMQDQLNEISHD
>65.m00153(ptk_5)
MVLLPLLFLFTYAVDVNETEFNREIICGDGRWDSYNEECDSTAGCGNDCLCKEGYNADGKGHCIISCMYGDACVTGCLAPDICEVCNESLGYTADCQGCNDTYMWYGEGKCKEVQIDKVKGCGDVFTSSSDTSDYEIKLNFTSTMKQINKEVTPAAPEQLYINRCTRYVHPTKPYTYGQYLKVTLPAGQENTYISIAIDKQYNRDDLVLAQLQEQKEGHEFGIIIQEDCISGTNLRDKVNCLYRNGGLSEYILSPRVVTWMNADSTQYIFIHKKYASSPMTKFQIFFTKVKHPCSNNYYDIDWNDIAGDGYSRIVNLEHTLNSRSICSKDLIKGFWFRIKGAEQTIVISTCQSENYDVSLDLIKTKTDTSNAEAGSINCESSDSVECVKSRSDGCGTNSKLAKMVVTLSEDNTYYLFLGINEEYSAEVLLTVDTTCPLSCGENGICSAYSGRCECKPGFVFKDEGCTECGNGVVDANEDCDLSSGVNDTQCTESCNCAYGTKPMSLSYNGKTEIKCAVPTCGNGKIDEFEECDGGYGCDHCVCVDGTKKYAKARFGCIPATCGNKKWDEGEECDGGYGCIECECQEDWFENEQADCTRLSKAMKNFLFWGIGACVYLFIYIVGFIICLLLFFRLTKKIKQEIEDEKMTIFENTVIPFDKTNSQFIDIKTKNDYFSFSSNVIEFPDLRPEINDPVETKIVLTNNWKQPLHFTFHSGDYTKYEIMCKPFTGTIRPGDYVELNITFMAKCTTLLNEKVPITLRYGQLGNILKDIKRENPDLIAQNSQSSQNSESEGGSSLSSNNNANSSSKQLSSNGQKSHPSKSHASGSAKSKSDSETSTKKKKKGKSKISKFHVYLSLQVESALSTKLDYEEIHLQHPPIGGGTFGIVYRAEWRRVDVAVKVMKTDLVGLAELLPNFSQEAEMMERIRCPYIVNFIGSVTTPDTLCLVTEFCPLGSLRKFMKTNPLTDLLKVRFCQDIARGMEYLHQNDILHRDLKTDNVLVYSKNPHDPITAKVTDFGTSRSFIESSGKIALQNIGTPVYMAPEISRKDQMTLKSDVYSFAICMLEIWLGRDPYDPAKFPDSDSILRFVGAGKRLDISEDCLLKDVIEQSWRHSPSERPTFKEIGVMLDSKFKIVNDKSKSDSHRDQSASTKTETRSKEPSSERVSTTNTTEESIEASVSSQVPETGVEND
>75.m00161(ptk_11)
MLLLFSLISLSFATLVEPDITKANSSLEHFVGFIGYNERSEARHNMPIYYNRSNPTKLYWDSTLSVVQNRTGTVDINGEPKRPQIIDMRERVWFLHDRVMVSYDLNSQPPTVTINSTLSGTFDELSPLAYHHFEYSDKIQNDYILACTNGKLIILSPETLTKIIRSDFDCGEYISTGNSIVAIKNQTKVTLIKFSNNANSKTTLGNYTLYKTIKVANVSSSETFMYDPVRVTRNDIVYVVVSDQRRVSVFDSHTNYEQEEVLSGIPFYAEGVTEYLKPMKNRPFENIISYGQIIVVGTPGYGTSDNPYCGGGYVFFDNILDFGYHPRFVTILRINGSSSYTYFGYVTSTSGNSAWLGGVTTVPSNYDYPELQFSIRNYDREYCVNSICQCHSNLTFADGKCQPNKKIKASKTLVIILSILSILIFLGIIVALILIFLVYKKNKKRSPKTKFRIGNFAYEFTPIDNFPLSLSCSTLTFGRSGTEPVPVDEELTEEIYIANNTKKTYRFNFNPQDIQTHHFEISFSPKVGKLQPGYGETIQVKFKFLCTCFVNEIVDVLASKGDEESIEEDHAAIKIGIESAKSIKLDYEEFEKTKVIGEGSFGIVFLGKYRGVDVAIKQTKNFTWPEDVVEAFRKEVQMMDKMRCPYIINFIGAVDTPGYYSIVTEYAKFGSLKNVYENEKFTQLLGLKMLTDVAKGMTFLHASMIIHRDLKPENVLVVSMVKKEKINAKLSDFGTSRDVSSSNVVASMTQGIGTPLYMAPELLLNQGYGQAVDVFSYAIVCYEVLSRKVPYSDENFAHSWDVSDFVTKGNRLNIPDSFPPEMAKLISDCWAEDPNLRPKFAEIEERVEALWKQMYQQHCEEKQARKEKEALLAPPKPQRIENFVLDEPSEDNSKNEKENEETQPLVPSEEVKESTEVINSTSLVNVDDSQQDTQTNATQDEVLCAIVDDVF
>81.m00177(ptk_4)
MIIIFIWLIFNVVEAICGNGEFNPETEECDGVDHCTSDCLCEENYVSVPDENKCIPMCSIKGCDGECASPNECTSCHQEGYDEDCYVCKDGYFSNGYLNCQPLAGNTIFSCASKVDSAVIDIKEDFTEHVEVIDTNEWYLTSSICSPVALINAPYIYGKWFKLNMNFSGYISIETVFHYTRYNITYIKLNQVNVGIETVLTLQTTCPGEDSFVSECFYSNDNVDDYILSSRIIAPATSTYYLLVHSQEDSLQTTFNLYIRRIHHPCSYVNQEISWNSISRDGYHYIINSNYGVFSDTACSKPSLSGMWFHLYGADRSLIMSTCNTIGDYNTAIHVVSAPIKHDENVSCSYKEDTTKCEAYSYQGCTDFVEDKKVVNSKATLLLSLSSKKDYFIFVSYQTSSFAMINFSVSIACPFGCNGHGRCTENGCLCDEGYVNSGDTCSTCGNGKLDAEEQCDLSISGSEDKNCDREMCMCHYLNIPMTINGTTKCAPITCYNGVIDMYEECDGGEGCSFCRCMDNYVGHYIPELGCLSKNCGNHRLDEGEECDGGTGCYECKCENGWYNVDKLYCSKMPKWSIYPLAFIPGVVLYLLVWVILFIIFLRKHIRLTKMIEIEQSNLEHIIPFLEKSIIKFDKTHSRFIDITVENPFFSFLSPNIEFGKEVPLDTPEKTTISLTNKRKETLKFTFHACETLRYDIMFKPVTGTVKSGQTVLITAIIIIKCTTVLTEKVPVTLSFPRLKDEVALKYQTEQVSKNSSSDEGHRKSKLGIKKFHVYLNLNVESELSTRIDYNSLNILFPAIGRGTFGNVYKATWRNTDVAVKVMKTDSVYFDELKKSFTKELEIMEQTQYAYIVQFIGSAETENSLCLIMEYFPLGSIRKFYTEHEINDLLKIRICDNIAQAMDYLHNKQIIHHDLKPDNVLVASSNPNEVVVCKVSDFGTSQAYINTNSHIEKNIGTPMYMAPEVHKTGISSFKSDVFSYAICILEIWICESVYPEDEFHDSSDILNFVCSGNRPKIPDNCFYKLIIEECWKVNPDERPNFKQIYHKIQHVLKYYHRLKTKNNPQQVNHITSNFSHNIISFTPSNNKVNRNLSLNERSILMTSQQNENKITDNPINLTSTKESSSSNSSLWNGIEDIQLSFINKENSSDFSSGIMEDEINSTDSQISGSQQSKAFHS
>96.m00144(ptk_8)
MSKGGSETNLLRIEEKEKKKIKINRKDNPIPGTPNNKIEIGKIPMGEHEIHFLFTDAEKKQPAKHYRCSVPMTELLPYNTNHVKELEFKNEANAEDEQKPIFKISMFLFQQRDTKADKAILKKAGALLIATNNSDLMLIMSALELPKIDVNMCDKEEKNTALHIATMKSTNEHILLTLLKDPRIDVNVKNKDDNTPLHYFCLNFSNPNCEEAFSLFQQRSANMNAKNKIGETPLHKAVFNKCIRLILVELLLKAGAEVDATTKNGSTAMHYAMYMERTDLISILLENNASMEIKNEKGETPLSIVSKSKNQSFQNTVKYFKEVIEYLKGINADTQEIKMFIHNRLFKWKLKEITAKQLDKIGIKAIGRQRELMKEFKKIEDIDPAKLSDKSTQIESEEKEREKLLNNILSSSKFLYKVEYTELIGTGTSGKVFKGILEGKIDVAVKTLKAGSLKEVEEFQHEFGVLSKLDHTNIVKFFGVFQDEHQKMMMVMEYCDRGSLYDVLSKGDLKMKFETLFDFSEQIAKGLEYLHNKNILHRDLKSLNILVQTKVNEKGQEHLVLKICDFGLSRFNSTDNLNTLQKLRGTYAYCAPEIYFSQPFTYKSDIFKFPDIKLDVQIILKSATLNLRPTIPASTPLSLTNLIKQCIIKEQDGRPSSSDILMDINKMKKEYESNPSAWDTCIISN
>66.m00148(ptk_11)
MTLADTKKEKRTTMSFRLTDAFNKKPQPLKHSETMIKNQTPQKHERRGVFFEVEKTVVFGTPLEKLKESQCGFKGVPLVIEDCCHHIRDCVISNRKFINKWDNKQLNKFLVQHGGKEIKNLTGKEIMTVNYEDLKKMGFSEEEIKKTLNIIQEEKKNVISFDDILNNKFSCCEIKQMYELIKKYDEGKHVNLYECSTVKISMLLLRTYFIMLEPSLFNEDLCKKIDSIFTQSNNSDGKKHIYELQQQLIDYIKESISPTAFNVFNLMNNFFLTIGNHPKSLVLNEFNEIVIYFFESFNPRHEFDQGYLELIPILLGLSNDDQINLLPPYRIETLDRYDGEFVQFTVNNVICPYFFFPLTTFNEYNTAGWFKGILYITNYRMLLDCDDTSMLYDVCFTQVPLNNIGFYKITKEYIEGKVYSALRIIATDFGHLTFFCENRYSEELLHCLEEHIMFFNFSYEQSKFNTLGIKGKTTKQLITEENKRQNCGIIPKEYIHIWKNPNSKVELNICQTGMTTNNNYIQVNGPDIPFASLIELINNNIGTPISDDIFNKMTQFAYQTLEPAKEIAKKLLTQSVLVSSNGIGEIKALLAISIISLDSYYLSLDGFMVMYRTFFKFTDTYQRMVFLWMIWLIMNQHPQVFGFNYNLVKTLFYHITALRFNDDLLHQFVLNNRQYFATIGKVKFAILNDIIPRPSELFFQHPSIQQLPKMNQQIVIMKNTSASTLLPFTPTTIQTLEVENNKFFDIPMKVLSFSKLNTLKMANNKIYVLSDGISSFHNLTYLDVSNNNIKWFPLLGVIKLKYLDISNNPITTISFLPTTLTTLNMRGLCRMPDLTQHSLITLDCSGTSSISSKTLFHNLPKTLKELDISSRGMLSLPIKISKLTSLTKLNLSNNYLTVFHPSFFELGIKELNIEHNHIKMLPPTFKKMPIEKIIKDDFSYEKKVIEKRVVLIDNSTEIFNSLIRQSKHINWNIKEEPRSAKLIIKNNIVIDLKVLDLESIESQPYFGIDALYIIHIRESIPFRIIDLCQVTSSRNYIVISDKIIEDMTTIVYDGTPQTLKSICRTLRKFIEDFGKDEISSNCYEILKTLQCYDLSPAVMTTALYQEIISSLEMKENDINKAVHQLVERRLLHRSCLPSTTPRNKRGLRPSVIEVRTNYSTYYSEDFGYILVDTLNISHIAASLLIQTKGIFTARALQSCKMNGMKNNMQLNYIISVLEEYSIVLKVRLDLAKNIGCENEYPLLLEQAKQATLVSQDVCSIGNDIILLSLVGVPYIGNWEEQNDTIISSRQYTFNKFPLQLQQCFIASCALYFGMPYSLWRSGVIFKKEIRNEVIDVLIKFSTSSFEVHTRYHLSSLQMAVDNGNIHHSLEKFLDQLISIYFLNVKFSVSLLCPHCLNHSIKKEDITNSFLIHEEDHSYNIPLIAMDYFFSILPPSLSSPTLIKEITRGSSSIIYLCVGGIVLKQINSDFKSLKRNDAIHDFNCRIHEFYNEVIFSQYCFDNVGRILGYVTEPFGIEMEYYDGGSLFDLIGDFTQPIPVHSILVDIANGMKNIHQINKLHRDLKSLNILLKKQAPNMFQAFVCDFGESTIEGEQQSQIECPFWLAPEIFKGEQWTKASDVYSYGVIIWEVITRQRPYEGKFYNEVKESIIEGERLEIPKNCRYEDLMKKCWLENTEQRPSFEDILNILKQL
>48.m00208(ptk_7)
MSLVVSESKSKLSRRHKPFFARGSNSRATESSELNTGTTQTETTTTTTTLTTSHFEQMTIPTTSNEYLKTNQIELTFSKVPLILETSFKYNETILHLLPPPPKPLRQYTTLELINWIKPNAPKEFCEYILTKKINGNTIRKLTKRKFSRHGCSIKQSVELTEKIKGFDRETSFGLIVLENLNFSDCLVREMYRFTEGFKKKEIVKLNSFDYYKGITLTFMALTYYFAQNEAILTLENLKEITERINEENPFDRIVSTTQNKMIINRTFSFLKTMIESETSVFYYFKEELIDYIINCIAPGLDPIPFRCLLKFSKKENNSHCIFESDETYAGEQIILYYKEVLMPIYMLPINETITNLDKREWENGELAVTNYRMMWIPYNTTIFQDKMNCSSFYQIPIKSIQQSSLSESSKEKEKVYLIRMLSYTSQMITFGFKNIENANEVQSTVQQLEKKQYWIDEYDVYCNEICIKNNSKRIYKELKNNKDLILKPIGWNDEEYIYYSKRECSKLILIDESEKGGRIFRIEINNDKNEINNKRISENIQGEIIDLSYLDDKILEEEMNNYYRFITKIKKEQIDKMYNKLTFISDEMKKIMSCFFDIIPRFKQGYSFCFIGKEDQTESCGVSALFLIITNKYYRTFNGFLELIHTQFVCSKYFQVVYSKGYHPFNFCIFLHMINCIMYSYPTIFEFTPYLLSFLTYHTFSHRFSTISSQKNPTQSLYSYLLNHKIQFIKSDFDNFAFDIMEYWPQSIVLLQPNLFIDFINYTKDKNPILSIQSNSSIDLSNYYLTSLPHYLWQKIQKEQIQVMNLNGNQIPFIPNEIVTLPNLKELQMKNNTIQYIPQWHLYHLTNLTFLDISERPNNEASQYEMITFDILCHLKYLNISNRPLSPDISFPLSIRTIVATNSFETLPNKMTKLTNLISLNLSYNPKINTNQVLQLNKLKTLKMSYCNKTRIPNLISTMTNLTLLDFSYNIMKGLPLDLFNLTNLSILDVSHNNLQYLSQLHTKLIQLQTLKIDGNSDIKIPQTQKDHIKSIPQIQTTIFETPLHILSDNKGIDLFKKFYSEFKNSKSDNIKLYEQLPIDDEPKAHHFLLQYHDFNNRIGFIPPISDCYIIILSFDRWRSVLSHWKYYLQRVLPNDESIKMRIMFFVENKKTAEDQSAVDSIKKQLLPWQSDVIVLTLKSKKKLNIESKLKKLISDFKVIPNVYNESILKVAKEIKMATFDPPVIKEGQLYKIINQFNLEGNFHTIINALHQLGVIISVSRSIDKKQRVENKINMYNLLSLNSTNSNLVIVDLSIFENINFYLEKQAQNGFGFIENIKEIIHSYRGMSPDTINVIMYFIQMFYDVFIVSDDFLNKFGLQEKYEEFVSVHSITRIDILSSLYSHQINKLPTKRSKFNHMINRSLSTAIEIPSFSQEDEIHSTCRTPAASTSQPIHISKTLYFQPRLLPHIEPITLNEYWPKFHDTKEMDFGRVINFQYIPPIYFAYFIFIALIEGLSITKVFMNQCILTKIAYEQHFYFYIECNEHQFTIRTRYRAATVNSVLVAAELMEVLLDSFYKIHDELFPTLEYDELILCPTCLILGVDKCSAIPLKEINEAILKNKEVISFGECHTCMVSTCSLDLSLKDLRKKQQNKLFSVEINRSELTNENLLGIGSTAKVYSTIYNNKKAAIKLFSFEPSQFSSEKGKGGAAHLVSKSITELKREICIMNLIESPYILKLYGISFDPLALVMDICDKGDLHEYIRNKNNDLSWPIMLRFAYQIASGMASLHKELIIHRDLKSPNILIKTNQQGELTCVISDFGLSGTYNEEEKYFVDNPRWVAPEVLINKPFTLAADVYSFAIILWELLAREEPFNDFKFPSQLRTSIITGLRPTIPNSPYIRYKELIQKCWSQDPILRPPFSEIVDKLSLFRKMVEKEFEILPVS
>359.m00061(ptk_9)
MFLLFTILFYSNAIDCSDGQYLDTSGECKNCNTSKHCKTCFAEDKCITCENNYYLDSSYQCTERKNISNCDTWDNLFCTMCKPGYYLQNQECKACTTNCKYCNSQECFQCEAGYTLVNNGANCVDCSKEENNSVCGRCGINEYFDVSKLNCLPCKTNCQRCSSAQNCFMCSNGFALKDPTDPLSECSSIEHCVSGHIFGDHCELCTTGFYLDNGRCSPCSEQCLRCINSTNCVECNSAMKLFEGKCVPSIDNCARSNGIQGCLECNEGFYLSEGSQCVSCPKNCSSCLNENYCFRCGPNYYFSGEEGQCILKNSNCKVTDQYGCLECYYDQINLELCKEYSEKKLIDPLKCSDTSSQQTFGYFLPVTKNSKTNVLEFKKECELCDVKCKICEYNSTWCSACNAGYALNISIEATSLYKELTGNTQNIYNCVEKPPECVRTEMGYCVECASGYFLSDVTCTKCDVSCGSCTSSTYCQTCNSATDNSSNALYWRPKSLTDAADEAKGKCFLVNISESNQYNLNQCASLITTSGCSICNTGYYTHDGYCLKCPDRCTECKEQVGDITGDGIICTGCNDTQYLTTEDNATCLSCDNIKHCHKCKGTGCEECESGYTYSRDRLECTKVNLALILPLCIGACLILIVIILIIIFLLWRRRRAAEKQRETEIRPFRVSSDVELALLSADNENFPLKTERWELDFGLPSTKAIVDTEYEQKLKIMNTSNKSYYFEILTNPSHRYSLEVNPVRQTLKAGFGIEVTFKIKMLCTAIVNEDIGIIAMDVDDNNKETAKLKIIIESDLSTKLDHTELKPVMPPIGEGAFGLVFRGTYRGQDVAIKKMKARNLTEEQTKEFNHEVGMLSQLRHQTIVSLIGAVYTEGEIAIVTEFAEFGSLSKMWGKREVSYDLKIKIMDDLAVALQFLHQNQIIHRDIKGENVLVYSLNPHSSVCGKLTDFGTCRNVSERSLANKELSTGIGTPTYMSPESLQGTSNYSYPVDIYAYGMVLYETFNEKQAYENDDRFNQPWMIPQFVIEGNRLERPDKMPDNYWNLITKCWDQEADKRPTATEILQEIASWNIDINYVTGESSKKEDLNTPQIITEPKPEVENEISKPLDENNSNSKESASSSSSASEKSSDVKKEDISKSESRSSASSDDD
>150.m00109(ptk_1)
MSEVTIKKIVEIPNEGNNEHPDFKTISPKLCSGNGYIYLQGGSLRKIQTGQFIENLWQFDISNLVWRKLGDLENFKLGREYHTITFDNEIIYVIGGTNKNNPDGISGIDKINVNTFEVTHFDSPSLSKRSFHTSVIKNSKIYIIGGLVPIEGKTKGVPCDSFIIYDTKTDDVKIQKLPFGSIAQHTSFIDDNGLIYIIGGKGDNNVSNKNIYIYDIYKSKWDTIPSPINLDLLNLQSVFVESKKVAVLVGGRLGAYKRNSSIYILDTKTKSLYKKDNGIEFIAPDCGICLLKDSIFAFGSFDKNISVLSFDELFSINSLVSSSTRVIVNGVSCVSVEVGEKPKLDEKVQKTLEISKCDYDEISKILLENGFNTDDTFCLLDQPICEELKIDPVVSAELISKRSDIYDENNKFGEDALKNFNYLTECEVGEKLGNGAFGVVCKGMWLGTTPVAMKAIDGALDKPEKLQEIIKEAYVTQLMKHPNVITMYGLYKNEESLFMVIDLAEGCLLDYVQNKGGKYPESKTMTFKDYVRCAMDVASGMAYLESQKIVHRDLALRNVLYIHDKLGIRGKVADLGLSRKSETGEYAAKSTAKTMPIRWTAPEAAARGIFTIKNDVWAYGITLWELFTKGKLPYSALKKEDVIPSVNAGLRLEKPDYLKHPIQTINRGTCKEEISEDDGYGETQEEVSKPTEIEENDDELGNDIWEMICRCWDIEPQKRPTFKEIYKILEKVIEKIPNEKVEEEVKEESEEDDGYE
>132.m00103(ptk_18)
MLLIIIFINYVYCFKCSPGCINSCIADYTCDGCITGYSNDTSCLTCEHVNPYSEINSTNPLYIMIDGRCSLIKNTISKTHWLPSTGIKEINSSGPMVITFDSSTPYDQGPCYNGIGTSSFKKSHWFVVDLSKLKNITDNINIVLEYTDQNNKSPIYIDTTSSSDKDNNPQCLTRFLLTTNESTGTMQIPLEFDTQEMSKLYIFAFLEDNASASVSISLQELTGKERVMSFELTQRKIDEMIKTNTHYRHVFHMRNEGRYTYPVCMPTTMTKVIRFSIEYSGNFSIHISTTEENRVRYLQEYTINSSNIAQCKKLWGVTHFRISKDSGIINGLNLRIEGSPILTKRYFALLTNELDIDIPVTFKPICIDNCNNDKGHGNCSAIKQNCICNDGYGGVDCHLKCYHNGRWQVDDFSNLCKYGSSNCEDNCTCKKGYYLVDHYCLHEDCYNNVLTSNIECLRKNEGCSQTCSCLNGFIPLKGSSRCIPKSCGNKKIDTIIDNLNGKRKEQCDGGINCNQFCECIDGYEQNKKDPLSCSKKGVDWVLVGTLIITGTIIVLIFIILLFILLSCFIKSKKVDIEIYKQQQPNYYYYIYGSNKAGPSKENNYYLEPLELDFGNSSNSTNIFDTRFENIVIKNHSKKKWLMIIFHTPNNPKYVFYFDPQVKFVSSKSTKKITVFMTLHCTTKIKNIKIPYTIWFSKCKKSLEMIADLLKNKTFEEWNQEDKLILDKTIKTGCIKRMHYQFTIATDASSSTFLDYDELNIREIPIAEGAMGKVYIGEYRSVPVAVKEFHWDNLTEEEIIELKEEVIAECELMSKLRNPFIANYMGSVTYLPQISMVMQYFVLGSLGEYVRKDNENFIRFPFKLKIKILFDTARGMQFLHENNIMHLDLKPDNLLVNSFDPESACCIKITDFGTSRMNKKSNKRTDKGLGTPVYLAPECYHDEYTFACDVYSFAITSWEVYYQEEPYKDFRSLFEIKVFVEKGKRLEINNTMPSSLKKIINSCWKQETIERPSFCSTVDRLTNILDKSHKYEGLDVGIRFTDIEDIMRKRTERLKLLLEQNE
>136.m00104(ptk_1)
MLFITILILILVNAQQVSEAEFDKEPICGDGIWDSFTEQCDGSNGCGKDCVCKKGYTPDKKGNCIMSCMFGKNCINGCTKPDVCMLCDEKNGYTRDCTGCQPGYMWFGEGNCSIYDASNIQGCRKFIDESNNLTTELGLSENPFIINLDQKRVDNKPLSYKVIIPELPVERRKLQLTLCSRFVDPTRPYTYGVWVQLNSDKGAKVNIEINKRYTVDDINLADAQQTKIGTELVLATTEKCLPSFSEKESRECLYRNGGISEYIRNPRLTAIINPKVPYYVFIHSRYASMTIPSFTLYISDTHHSCSSTSFTISWNSIISPNGFRGSYNLENAVISRNICNPSTNKGFWFMIEGSDQIIDISTCDSGAFDVTLDFIEAKLSDYGLVEGSLDNISIDCNSAPTKCLATRTYGCGENSRLARLIQKLDHEHLYFLYLEINEEYAATINLTIKTTCPHDCGEHGICSTSSGQCECIDGYILNDRVCTLCGNGKLDKDEECDPSVEGYNDSRCTDACACRYGTQPMEIDGVVKCAVPTCGNGQVDDFEECDGGYGCDHCVCVNGTKKYAKARAGCILATCGNRKWDEGEECDGGDGCIECECQPDWYTQDKAHCKNVSKSLTNFFFWGIGSIVYVLYYIFTLILFLLLYIRLTRKIKQEIDDEKLIIFENTIIPFDKTNSQYIDLKQENPYFSFSTNTIDFGDIRPEIDEPIDYPLTLTNNWKYPMHFTFHSGDYTKYEIMCKPFTGTIRPKESVDLSISFMAKCTALLNEKVPITIRYGQLQNVLKDIKKENPELIAHCSQSSQNSESEGKSQTSGTNGSNSIKKSHISKSTPSGSGKSGSSHESDSKKKGKSKVSKFHVYLNLQVESALSTKLDYEEIHLQHPPIGGGTFGIVYRAEWRGVDVAVKVMKTDLVGLGELLPNFMQEAEMMERIRCPYIVNFIGSVVTADTLCLVTEFCPLGSLRKFMKTNPMSDLLKVRFCQDIARGMEYLHQNDILHRDLKTDNVLVYSKNPHDPITAKVTDFGTSRSFIESSNTIALQNIGTPVYMAPEISRKDQMTLKSDVYSFAICMLEIWLGRDPYDPMKFPDSESILRFVGAGKRLHVSTDCILKGIIEKAWNHKPSDRPTFKELGTELEAIYKKTSDKSKSDSHNKNHSESTKTNTKSKDISSSEIKLTTNTTTNTVEDQGESIEASASSQMVDNN
>150.m00108(ptk_5)
MSKLNSKYQYITLCEMPEIKTVIEAPNDNNSPPIGIYGHSTCYGDCKMYVYGGWIDSEKKYNSCLYIFDFESLKWKKVKLDIQFERAYHTATYYKKKIYLVGGLQYEEIMKGIDVIDTENYSIEKLKIVLGEVPGKYFHSTVLYKGALYIYGGRTNSKKSNDVEVFSKDFIKFDIDSSSSFILGGKDEDLYREKHGCFITSGGNMYVIGGYTTKGESVKISRFNIDTQRWFECSNFDCPKNELRFGYFKNEDIAISVYGNKGEEPMDDIYYYDVHGMGSEKMIKGNIKNSLMEQKTWGNTLIPFSFRNGGSFFIIIGGEKSTKPMIVCSIENKNMKWEDLKKVVEEEKLSIPQQKIIVNEELYYFLKKNNLTHLIEKLLEAKINDYNTLHSSSTALLIKAGIKKGYAIQLSTAIAKEDGLSSSKLHGKYEYLTECEVGEKLGNGAFGVVCKGMWLGTTPVAMKAVNGALDKPEKLIELEKEATITQLMKHPNLITMYGLYKEKDTIFMILDLAEGSLDKLMSRENPKNERANITFKKQIKMAIDCASGMAYLESLRIVHRDLALRNLLYIHDDKGGYITKIADLGLSRQTADGNYTTQSKIFPKRWTAPEAGDPNSPSYLQFNTKSDVWSYGVVFWEILTKGIIPYSSISKAQDALDAVIKGLRLEKPTILEENGSVGDKVWEVITSCFNSPDKRPRFRDCFKSLTEIYDSLQEEVILPPPKEESDDGGYE
>152.m00104(ptk_4)
MISIIIQFIVIGNALQCSPGCPACLTSYTCASHCLAGYEQDNSCRHCQWVNPYKPVTEAYIPNNDECLKTTNVIQKTGWLPSDIQEIKLNEKIIFTLNDDSSVDYSFCQYKQKYRFGKWFKINLNQVTNAVFVAEIEKINKAPVIFSLDMTNSNSFDQNPHCYAHNQMNKDEYNFTMMVPAYKSHSNKSDEFIYLFTSIEGCGNAEMSLTISQMDGKYFDPYYIFTQEVADSLASDLTKEEFVHFPVKARGIHDYSYCAQCRLMKFLLFRMNFKGDYSILLDSTAADKVNYLQEYTANNTCKVLYIGKPFGHILSRNNGFKVRIRGDESSQTTERFFTVLTEDKGSDIDVVFRAICPHDCNHKLGQGICVTEEGRCRCNPGFGGDDCHKLCYYNNQWQVENHNGLCKYGTYGCDSYCHCDDSDYIQRNNLCVYPSCLTGKLGPKDECSQGSDGCTETCRCDTENGFFRTENKRCKYEKCGNGIIDTITLSDGTTKKEQCDGGVNCDSFCYCVSGYIPDPDNPGSCMSKRISTGAIIGIILGSSVGLLFIMGLFILLFFVLLRYERADIEVFKQQQPTYHYYINGSLNKEPLKINRYKVFPYELDYGNENGTTDIEDTRFERIEVKNYSKNKYMMIIFHTPNNPKFVFHFEPQVLIIRPHSPSKIITSYMTLHCTTKIRDMKIPYTVWFSKSKSTLETIAELLKDKTFNDWTQDNQRQMEKLCKNVAKHYHYNLTITTDAASSTHIDMDELNMSEKPIAEGAMGQVYIGSYRSVPVAVKVFKWQNLTEEEMNELKQEVIAECEMMSKLRNPFIANYMGSVTYLPQVTMVIQYFVLGSLGEYLRTEKEDFIKLSYKLKIKMLFDTARGMEFLHENNILHLDLKPDNLLVNSLYSDSACCVKITDFGTSRVVKKKNNNEDKGLGTPIYAAPETYFDRYSFASDVYSFGISAWEVFYQDEPYKDFKSIFEIKNYVESGKRLPLGDTMPQILKEVISESWKQEPDQRITFEQITRLLLKADDESGNHSELDIGVSDEKIEELILKRTQRMQNQICDLNHD
>16.m00305(ptk_4)
MIVLILLQLFYTGFSQYNCSVGCGSSSNCIAEYTCPLCLEGYEQDGSCFYCDNDNLDSTSTTLNVMTVNGCEKRSLVYDGDNIPTDVIELKLDERYTYTFTKDKPYRKAPCGNGGYVQGFWVKFDSKAMENDTIYLDFTVTDLNGEEDSVDYTMTINIISQHHGNKLCVGQSSLGSVLYPHFQMPKQMFMNDDTIYYYFFSLTEEVDLKFSFCFTESETERVRYYISGDNLEMLAEVKRTGTVQLPLASEGYFGYPVCMPHIFGKMIDLEYEFNISAVMLMTTKRQNRILYVEEYEWDENDDKQCVQFWNYVTVNGNIGIFLLVQPSHRVRKFTFITQEHNLDIYVSLRVICPNNCHNDIGNGYCSISEEKCICKEGYGGSDCHLLCYYNNQWQPSTNKGDNQCYFGSSSCSENCLCEDGYVLVNHRCISYNCTSRIKDETIECFNGDINCDIDCKCKSGYKLFNEKCILETCGNGMRDEGEDCDGGEYCNEFCKCQSNKYIPSSNIQQSCQPKISSGTIAGIVCGCCAVLFIIILIIIIFIIYKFSHSIQLLLNDDIWKSQQPPYYMYISGSKRYSPEVSKSLKFSITPLSLDFGRSEIPTEIFETRYQEIHVKNLSKRKDMMIIFHTPNNPKYVFHFNPQVKILGPKRSTDIVVFMTLHCTTKIKNVCIPYTVWFSKSRRYLNKIVELLKEKTFNDWSQSDQLQMEKELKNIPLHCHGNFVIATEAASSTHIDMDELNISEEPIAEGAMGKVYIGEYRSVPVAIKVFRWENLTEEEMNDLKNEVINECEVMSKLRNPFIANYIGSITYIPQISMVTQFFILGSLGEYLRKNKPNYLRLPYKLKIRMLFDTARGMEFLHENRIMHLDLKPDNLLVNSLYTDSSCCIKITDFGTSRFTKKTNNLTDKGLGTPIYLAPECYHDHYTFAGDVYSFAITAWEIFYQDEPYKEFKSLFDIKRFVENGERLKIDMKMPQPLKILITECWAHSFEDRPQFSEVCDKMVNVIENVGEHGELDEGIDVNDIEQFIQQRTEKFELFKSNL
>187.m00083(ptk_9)
MKWVFILILIIFCFGNNSQEVTQEEFENEGECGDGIWDWFSEECDRTSGCGKDCLCKKGYTANGNGTCVMSCMFGDGCIGGCIEPDVCDECNTTKGYTEDCQGCQDGYMWFGEGICKPYTSYTMHTCFSFLNFTRYQTAGLGIAFPFDILVGKEQKEIIAKIPYIPVQYQSLSISRCSRFVDMMKPYTYGYWFNITFEKASKVMIEVENIYSAETIDYYDMTQQKIGSDMAILIQNECPSTTDLSYRVKCIMRNGGTSKYVRVPRIYYEGTANSNIFAFVHSKYASKPMGGYNIYFKEIKHICSYTTSTIGWQNIIKGNYYVDLDLDNAIQSNSVCNKNKVKGFWYRIPGADHTIVISSCNSTGDYDVSFNLIRYKPSDYGYTSYDEDISNVDCSDSSHTECVLTRTDGCSKDSKLAKMTITISHEYDYLLFVGITEEYEANVRVSFDITCPQECGSNGKCSPYSGRCECYNGYTLIDETCTKCGNSKLDNNEECDLSVEGYQDSLCTNACNCKYGTQPMTVKVNGTSSTKCAVPTCGNGKIDVYEECDGGYGCDHCVCVNMTKKYSKARLDCLPSSCGNKKLDEGEECDGGDGCIECECQPGWYSQDKTHCSSQSLLGRQLKYWGTLVIVYWIFFFILLLILILLYIKLTKKIKQEIDDEKLVIFENTIIPFDKTNSQFIDLKQQNPYFSFSTTDIDFGDKRPEIDEPIETTISLTNNWKENLHFTFHSGDYPKYEIMCKPFTGTVHPSESIELTISFIARCTTVLNEKVPITIRYGQLQNIIKEIKRENPDLIPQNSQSSQNSESDNKSRSSSTNGSSSQKNSHTSLNTQKNTPSGSGKSGSSNNSDSKKKKGKSKVSKFHVYLNLQVESALSTKLDYEEIHLQHPPIGGGTFGIVYRAEWRKVDVAVKVMKSDLVDMMDLLPNFMQEAEMMERIRCPYIVNFIGSVVTYDTLCLVTEFCPLGSLRKFMKTNPMSDLLKIRFCQDIARGMEYLHENDILHRDLKTDNVLVYSKNPSDPITAKVTDFGTSRSFIESSSKIALQNIGTPVYMAPEISRKDQMTLKSDVYSFAICMLEIWLGRDPYNPMKFPDSESILRFVGAGKRLDISDDCPLKSIIEQSWQHKSSDRPTFKEIVNTLEAVLKKITDKSKSDSNNKNHSGTTKTDSQIKTSSNSNQNTINTNTSTSNTTSKTQLEESKESYVSDTDSTSSNIEL
>279.m00072(ptk_18)
MFVTTTQHIIIIILLFIYISNGSLCGVGCFNCLYDGYCESCMKGYNPNDKNCSECFHFNPRQNISEENPVTIQRNGICVIVNQTLHPLTLSWHPGTKYNTIASFTDSTIQTDVNISYEEIETAVAIGPCASSRITNKLFKLTRIMEIDTTGKSSTLINFEIKFKTNIQSQVIMSVTTNSPSDSTAICLGQTILKPGTTRAYMALTFYDNTKYYLFLQSEEDVEVIFTTEIDPSKVFFNLIGRFNQTFFNNLIHKDESYQINVPISSQGIVFSPECANNLYLRGMAFTVSVPEAYSLLIDTTASNKLAYLIEIIKVTENGLTDGCLDVWVGRKWNDWLADGEELGLSVRTTGNHSFFLMLDEFLEDIELTFKMICHNDCHYNEGHGFCNLITKGCECKEGYGYDDCSELCYYNGKWRSDINPSDSSTCYYGETGCKSRDCTCDEGYSTKEHRCVSNTCLNKIIGGKDECLEGTGCNTEICRCNKNYIVTEEQKCKLITCGNGRIEEGEECDNTTSCNNYCQCEKGYISQNGICQKKENIWWVSIIIVGGCGIIILIMLISIFYFVFRTKKRVSISVYRTQQATYYHDISRAIKENKGIELPYKIERNDLSFGNEGKTTNINETRFQDVEIENKSSKWMTIIFHTPKTPKYVFYFEPQILTIKGKHKKTETIMMTLFCTTKIMGMKIPYTIYFSKKKETLKEITHLLKDKDFETWNEKDKENMDILMKSVNKKYYGNFIIATEATNSTNLDLDELQIREPPIGNGAMGTVYLGKYRSIPVAVKQFHWENLNDKEMEELKEEVIGECELVSKLRNPFIVNYIGSVTYIPEICMVTIYMPLGSLSNYIRKDNSENIILPFDLKMRILYDTSKGMVFLHENNIMHLDLKPDNILLNSLYSDSGCVAKITDFGTSRFTKRKNNDKGLGTPIYIAPECYQDKYYNASDVFSFAITAWELFYAKEPYSECKSVFDIKNIVINGGRLEIDEKMPDKLRSLIVNCWKQEPNERPNFLAISKSMTEICKDAINHKEFDKDVSNKRIEQIIAKKKELIESMTEDDAE
>380.m00030(ptk_4)
MLVFVIYLILLKSIGIAEKVTEEEFNQISVCGDGIWDSFTEECDSVEGCGNNCLCEKGYTPDKKGHCIMSCMYGDGCLTGCYKPDMCSSCNTTRYTKDCNGCQPGYMWFGEGNCLPYDVSTIQTCRSFIDDSDNLTAELGLKTNPFKINLNKSKVGSETVIYKIDIPELPVERRKLQLTHCSRYTDPSRPYTYGVWIELIHEKEAKVAIELDKKYYVDDVNLAQAQRETIGTELAFVLTQSCLDSVDSKDDPQCMYRNGGLSKYILSPRITSVIYPKTPYYLFIHSKYASKTIPSFTLYISDISHACSTNSFDLELNVIGTGDGYQGVFELANAMASRSICTPSLNKGFWFKIEGTEQTLDISTCDSGAFDVTLDLIEVKLSDYGLNNTSTDLSSIDCNSAPAKCLATRTSGCGEDSRLARLIQRIDSKHLYFLFLQINEEYAASINLTIKSICPGDCGKRGICSTSSGQCECITGYNLVDGICTLCGNGKLDKDEDCDPTIEGNNDTQCTDVCTCVYGTQPMEINGVVKCAVPTCGNGQIDEFEECDGGYGCDHCVCVNGTKKYAKARDGCIPATCGNKRWNEGEECDGGDGCIECECQPDWYTQDKAHCKNVSKSLTNFFFWGIGSIVYVLYYIFTFILFLLLYIRLTRKIKQEIDDENMIIFENTIIPFDKTNSQYIDLKQENPYFSFSSNIIDFGDIRPEIDEPIECVIKLTNNWKENMHFTFHSGDYTKYEIMCKPFTGTIRPKESVDLSISFMAKCTTILNEKVPITIRYGQLGNIIKDIKKGNPDLIAYSSQSSQNSESERSSKSSGTNGSNSTNKTGEQKLTPSGSGKFGSSHESDSKKKGKTKISKFHVYLNLQVESALSTKLDYEEIHLQHPPIGGGTFGIVYRAEWRMVDVAVKVMKTDLVDLGELLPNFMQEAEMMERIRCPYIVNFIGSVVTADTLCLVTEFCPLGSLRKFMKTNSMSDLLKIRFCQDIARGMEYLHQNDILHRDLKTDNVLVYSKNPSDPITAKVTDFGTSRSFIESSNSIALQNIGTPVYMAPEITRKDQMTLKSDVYSFAICMLEIWLGRDPYDPMKFPDSESILRFVGAGKRLHVSDDCILKGIIEKAWKHKPSDRPTFKEIASELEVIHKKTSDKSKSDSHNKNHSGTTKTNTKSKDISSTEIKSTTNTTNGTDENNDSAISSQSIDKSD
>408.m00044(ptk_4)
MSLTKTNLVVIWLLFIVHFIEYSYSQPISISICGDGIVDIFDEECDSTEHCTNCYCDKGYMSVNSLCVPKCDIEGCINGCISPNECSTCQQPAYQWDCHSCGDGYYMEGFMKCILLNRSELYTCDKMLKDNSLMTIKDIQLSSLLLNNVREYTLYLKDFKLTIDHCYLTFDPSSPYVKGIWIELDVIDEGYYVIETEREYTTPIIEYITVQQNSYGFDSIITIEKECFTINSTGTASCEGNNNDINDYILSASLMKYFTVGKYYLHVFGNYGVVPTEDLKLYVRKINHPCSSRFTQLFWNDIISSNYTTMVSTVDSIYSTSSCSTQLEKGKWFFIKGSDKTIKISTCNNSQDLDSFIHLVQVSKTNDDFTNVRCDEKGSICLEYSDRGCGINSRLIHQLSSDYDYFIFVSSTKRSLFQVEFSTTCPYDCLNGVCSVSKGGCVCNEGYAEKDGVCTKCGNGIVDVGEECDPSNNITKEYYCSEETCMCSFGYVPVTINGITKCAISTCGNEQIDEYEECDGGNGCDHCHCINGYTPYAQARLNCLLPSCGNGRIDSGEECDGGDGCIECECQPGWYSNGHTECKKYSEGGLLLMVCIPGIIVYELMLIILLIIFLIQYHILNDKIIFEQKESSHLFYDLIIPYDKTYCYPITLRNEYFNIQPQHIDFISEDICPEVDQIAKRECIVTNFSNETMNFIFHGKQEPKYEIIFVPCRGIVKSNDSVTVQIQICVHCTTTIHESIKVTVGFSHFKRVFKEYLSHQHISTSKSDKSNKSQRSGRSSVSSLSNQNSTSSEEVITNLNKAKQFSVELSLDARSKLSTKLDEDEIHTFQPPIGEGTFGVVFKGEWRKIDVAVKCVKTDFDSIDDLIPSILEEVKLLEQLRSPCIISFIGYCITKESICLVMEYCPLGSLKKYLQSNPSTNFLKLRFCQDIARGMLYLHENDIIHRDLKPDNVLVISSNPNDEVVCKVTDFGTSKILIDKSGLGKDIKDIGTPMYMAPEIHTLGVLNKKVDVFSYAICLLEIWLGRSPYNPVKFPDAESILSFVSSGQRLEIPQNCPYKKIIKSCWRNRSSKRPSFNEIEKELTVILYSEKDKKTFNTQQTTENNLFQDTTAFRTMVQIQGIESEVIEDLRSKTIM
>42.m00184(ptk_5)
MLFIFIHIIVSLCFGSGTYCNDPNNVTVLIEEQPSSCDRNGWKWGTWNELEPTYESYGLIQSDICMDQISSACDGFIFDQCEEELTIINEKWSGNKFITIVKGTSLKTLIIEQRNTEAKFWIHSFASDSIRIIFKQPNKSNKPIVLTTSSPLYFHTDNQPYLDIKTKTFPSAFLEVTGYPWVFVSSYDQNHPLPTNTNAIFIGEKSVQPCYFENMGKQPQQLCNMGDMLRYGYTEGSDCSCVLEKDIQYNYNDCLYYHDYFNLIVNKDNLTATNTWKKLIIQKEYIHLIIFNTLIINQWESTPTIFIGNLEIGTLTYSKLCWFDSIKIGSLSNTKLSVNSILFYAKNIVSLPSTLKQSHCELYQGYDRIVSSESTSLCYCTPTDSTLTSFKEWDCQNTSSKNLMITNDIFLKQTMKWKNVSVENSVNINISDGYQLIADMFICKGKVHVDGETIFYSLYITNECQLIFSVFPNISNVIMENKNAIVFIAPFSVSVPEAIEIGCSINPQQTRYLIKGNQIGCGCSIQSSSDNEIEQWDCLLNPNVYSLYINTTNNITINYSWKEIRCIGSESTLLLKSKSTIVAMGNIQVYGNYITLLNITDKYKVAVWDTSIETVTMPDDWFYISNSKLTNPTNTFSSCEISPFRISYRLTSKCECSSKDKILNLTSNYNLWDCADYSKSRDVLIEDGVEIQSDWNKIIPKGDISFYLNTVQINTIQCLSNLNIFGNNSFIKLMQYGDIIPQIKIDGNVQISQIDIMFNITNQVLFLSSIKQPTPFYSNCFIEDKYYRISLQQIGCDCVWSNSTFGQWDCLLYSPYLCLIINSESIYEGPEQWDMLMVTKPIVLTTHFLNVTSFEPKFDFKLNGRMEITTLVINDYNPFLNFGNDIVINEVITTLDSTKVLFVGILSNELQTVSLQCKGTLNRYTLVTNKSINCDCQRKGDIFVQNDCLEFSTERTLVVNNNVFTVDTPVKWKEIDVRTTDMTLINGKEMTVGYYKHKSPVIFDINIRIETLDFSYNPERVEYLRFSQKSIIKDLITTNVNNNAILFIASNSTCEIFSGIIGIVCNDNNYSRFGFKNNSIGCDCKTSLINDSDTFDVFDCFYDQAEITRNLVVIGKELRIEKNNTHWNSLLFTDSTTTINGNLFISFNKCVFDDFDITIQTPIKCNSINVNSNSRIYLNELMTIDKLNMHLISNINKEVIFQERGIGKMNVNKIEIDPQQMGCFELLSSKKIRSVIETIQEKYKKINLSNETLMRICPINDINNEVTCNINSKWFNSTFSISYCPCQGNECYFIPQNELYMNCEKVQLKLESNLILYQSGIVTMKSNHFSISLNSLCSNNIITFDDIDLLEIHQSEIQTSLKGNLINTLNVTNPIKILTDISINKLVFSNNTISITETVNQIQLNSIISDYDIQNEVFSINPSPNQIYFNLNPQINNTNNIIILVRVGSRSIKSTFPLSCDKRVILLGAEDNENTCRKLNLIQQFCYVTGDYLYVDINDYPDYSCPCNAVSPNCTVTIKSSYSNNVYSLNGVNPSTLIIEKNIIITDIIKKTISIEQNVQKLILNTTHSTLSFNMLDTPVNVYSTDGTLILSTNPLMYSILKTGISNSFLIEPNGNCFVQYFVETTNCLICDESHYYRNANGTCSTIEPTDPLCISYGFHCYQCSSTHYLENGICKECSKKFEFCNTCNFTQCLSCMTNYSLNTMNNCVLSSSYDLCEWKTSVCMKCVDGYQFDVSSGNCKPCPSNCLVCDNNTCILCEKNTTWDGISCINSSSVELYIYGKQSKCQNGYVSIEGICHNCSERYGHCLLCDEQTCHLCEEGYVILSNGQCISKEQCHCLETTNKSQCYQCEEGFYLSKGQCTKCIDGCSYCLNENTCEKCLSEFILVRGLCEKITNEVMEQAHCVEYKNGRCSLCETKYYLDDSMKCVNCPDNCTSCTSQGCISCDQGYIVQSYLCIYSNQTHCLIPFFNDAGCVICEDGYFINKTTCSSCKVFGECIQCSFSGCTNCSEGYYLNGVKCSPISELEHCLKVDYTVGCISCENGYRITQDSHCTTCEANCKHCTSIQCIKCNKEYVLNKNDKQKCVSISTIEHCITSDGQICTKCSFFYHLKNNNCTVNIIAVILISLIIFISISAIIIGIIIYIAIKINKYKKNDLSSGYINIDSGLNIFSIRYSNIHFYKFNNYSPLVFDKQSLLFDEGPDRLPVGVESRTILYVGNDSKNKIFIQFTYIETQYPKYSLRIVPQTICLPEGEACEVEIYITPLCSGSMNDSIVIISNSSHKKYKMNDIISFSYTTQMSTHIDYDDLIEEKKIGEGSFGIVYLGIFRGNKVAIKRLKQLQCEEDELEEFEKEIDMLDKFRSDYIVYFYGAVFIPSKMCIVTEFAKYGSLRDLMKNKNLHLKPRLKIKFMIDTAKGIQYLHSNGILHRDIKPDNILIFSLEEGVAVNTKLTDFGSSRNFNLLLTNITFTKSVGTPAYMAPEILCQSKYGTPIDIFSFSIVLYEIWKWDKAYPVEEFKFPWKIADFVCDGKRLLQPEGMPDWYYILICKCWQNNPQERLSINEIMQVLNFAFNTLLSED
>47.m00163(ptk_4)
MFSCTYYTNVSNCLKEENEHCVLCSRRYRLSDNRLSCEEKSMTGIIVGCVLACIVIMLIIVTIISLILFIRIERNIRKRNSETICVFKMKYNNIQFIELSPNSPLLINKKNITFDCENVFLPVGSETKDIICVGNNGKNEIKVQFTSKEQNDKFLLRVQPPLVALEGGYACEFEIFIQPLCTCKIEEKLSVIGFDMKEGKEIIETVTIKTETEMTTKIDPDELVQEKKIGEGTFGIVYLGIFRGNKVAIKRMKDIQDDEDALIEFEKEIFMLDKFRCDYIIHFYGAVFIPNKICMVTEYAEFGSLQDMMKKEKNIQIRLFMKIKILIDAAKGISYLHSNGILHRDIKPDNILVLSIDESSKVNGKLTDFGSSRNINMMMTNMTFTKGIGTPTYMAPEILQQQKYKKTADIYSFGITMYETFHWGECYPKLLFKFPWAIADFINKGQRRERPDNIPEPIYKLITLCWAQEPKERLPIDSIIEKLESFLQSC
>71.m00130(ptk_1)
MVINNRLILFLLLICFVYGGITEEVYNQIPVCGDSVWNQYYEQCDGSIGCTSQCLCDTGYIADGNGNCQMQCMYGDACSSGCILPDICERCNISKGYTSDCQGCQSGYMWFGEGRCKPIKEDEVQTCGMFSNIIGKYFKEKGEENVFNIQIGEEAIKNGGLISIPDVSNLVGLQLNRCSQYVDPIKPYTYGVWFKLTSTINTFVSIEVDKRYSHQELELARIQKQEIGTKLAMVIEQDCQENLGYSSSLICLYKNGGHSKYVNSPRIVTLLETGSTQYLFIHSKFASFQIPEFKLYVNKITHACSSSYYNIDWNVLSSSNYSSTFNLEYTINSRSICSKDIVKGLWFKLIGADQNIQISTCNSPSEYDISLDLLAVKLSDYGLNENSEDISMINCDDDTKTKCIRSRTDGCGENSKLARMVVSLQTGYLYFLFVGVNEEYSAQVKVDINTVCTNNCGNNGLCSSHTGKCECNDGYVLKDETCSLCGNGKLDEGEECDLSIEGYSDSKCSINCNCLYGFEPKSINGILKCAVSTCDNGKVDEFEECDGGYGCDHCVCVNGTKKYAKARNGCMLSTCGNRKWDEGEECDGGDGCIECECQPGWYSQNKADCSSMSKGITNFLFWGIGSIIYIIFYILLLLLILFIYYHLIKQIKQEINDEKLIIFENTIIPFDKTNSQYIDLKQQNPYFSFSSNTIDFGDIRPEINEPIDTTIILTNNWKYPMHFTFHSGDYTKYEIMCKPFTGTIRPGDFAELNITFMAKCTTLLNEKIPITLRYGQLGNILKDIKKENPDLIAQNSQSSQNSEMDNRSHSSSTNGASNSQPQKSTNSSSKATSSKSNENDKSNPKNKNVKSKVSKFHVYLNLQVESALSTKLDYEEIHLQHPPIGGGTFGIVYRAEWRRVDVAVKVMKTDLVGLAELLPNFSQEAEMMERIRCPYIVNFIGSVTTPDTLCLVTEFCPLGSLRKFMKTNPLTDLLKVRFCQDIARGMEYLHQNDILHRDLKTDNVLVYSKNPHDPITAKVTDFGTSRSFIESSGKIELQNIGTPVYMAPEISRKDQMTLKSDVYSFAICMLEIWLGRDPYDPMKFPDSESILRFVGAGKRLDVAEDCIFKTLIEQSWKHNPSERPTFKELGTVLDGILRRMTDKSNSTKGHSGSTRTETKSQEFSSSEKRYSINTSSSSTTHNMEDSKENEESIGTSTSSQVISF
>84.m00151(ptk_3)
MTFFIIFISIILSFVHGSCWYVSNDNEIRWGISTNCGKFIGFTQYYDNKIDWFQFNSGCCGENKTYYKIYPGSNEAEKAVDFVLGTEIQTVWMYPSQPDKHFSIYLRNIKEGFVGIFKRSSIPVSGINNNIYVYNTPAVIIGNGYDRFYIRYQSYTNRPYLNLQIISTTTVMRELYVNKRNIQSGCSYAFNTNGNVNVYDAQSGCTFYEVCSKPNLKRYVMCKNETLSIKNDCRCYIPSTTSTASVINFGMVFPDCIYNSSLYDLTIFANQTIIKLDSTKGYQWNSFIFESRTLPLTIENNQLINLTGTTTLPNKRIIISNDVYFNKLIIPTVNFNMTHVFGEWDAIDIDVSQISTDSVLFIGYFKSSGIPNTIRVGCNNGNFTRYVKDTSTIDCQCIYSNDQYDLSDCEIVSKIYSNALNLILNNSIYDKENVYWNSTVIKYQNSLIKGSITSESCSIEQSITINGILQCNILTISGNSIISISEDGKLIVTNLIVEKQSTVTISSPINTNILIETINIYGSLLFDDSTNVISQSKTILNQNSQLKTINYASIKELQILGTSTLKSDSNIFISTLIQTTSRLNVDVKQIEINKGDLIFGSINVMNPIIISIFVSTIDIESIVNPLTDPNLMFITIDHSTTPLNIMRIPSIPNSISINFILNKYRKINLPSSNNINFICDKQAIVIGTGNDLICSVIGLTNKVCNPQPDNSYLDENGLHDYSCPGHSNSIVSTYLIIDSVNSYSFESDERYNLITLLRQATLYVSYHDLLIKSYTSFIIDGTLNSVLVESIGNSSSIIVTSLSPLLLFVDNSLGITILTNNAVVSSYGLCKTGLLSNTNSECKICRYLTKEDGECTDPIITIEHCELYIKNGLCERCEEGFFSTGNSCNECTSNCKICNSEKCFLCFDNYIVSGTKCIETSNCKYMNNGICLVCPPGKTQEPSMEKCSVNCPNGCDTCSSSDVCIHCSINNSYIKNNDQCELKQSTNQITNKQVIDCQDGFYLKEGSCVSCENDCSKCLYNDKTETIQCLECPEGKVIVNGKSCQPIESVGCKTSVNSKCIVCTEFDKYFDGSNCVSCGSNCSLCTVNGKCSLCDDSTYLKLDSTFDDGICQSTPTIENCKEFNKGRCAICSDGYFLNKNGSCDACYYPCKKCVKSADICYECNEGFSLQENSCISIIKSIENCKQTIPHSNDKCLKCEDGYYRDGILCRACIDNCKTCIKKNECSECYYLENFTCHLCSEVDEHCTECNQINKRCKGCKHNYILTNESHCVPYNQVKGCIEAAHSVCFSCTFWYTPSNDGLSCEKHPVWWVILVIVILLIFIITTVFILVVFGLYKILLYINKKNLQNKTRKTCTHFEIKYSNIHWIELNEKCPILVNKKVLTFDTKTTEIPEGCELEVFINPHCSVHLIGIFKILIDNLSTGKRYTVTISIDCMTEVSCRLSPSDIVEERIIGEGSFGVVFLGYFKGNKVAIKKLKKLQVLENMINEFKDEVSMLEKFRNEYIVHFYGAVMIPNKLCFVTEFAEYGSLSDLIEKRMKNNPLDEKLKIKFCLDAAKGIEYLHSNGILHRDIKPDNILAISLEKNVEINGKLTDFGSSRNINMLMTNMTFTKGIGTPVYMAPEILKKDKYKMPADVYSFAVTMLHILMWNAPYQGSLFKYPWSIANFVADGNRLDCPENVSPECFELIEQSWVQNPKERLSINEIVIKLQQLYDIIQIN
>94.m00141(ptk_9)
MILIVTLLLFIYSITNAQITVNFDEIDQKGVCGNGKRHRFEEECDSVEHCTANCRCELNYYAPPAEEGCIENCTNVCLPLCEIQGCISGCRFPDDCSLCDITKGYRDDCTGCLEGYSPRGFLKCSKDPDIIYTPETFLQKHSFIYELKTSQYIINPDDVEPTFSACTTYLDPSAKSFPGVWFKFTSTKNGYYSISTDNDYSWSELNFLSKQKVWIGTDTALILQDSKGVCIHKNDDVIDYVSSSRISFYAEADKDYYLLVHGYYGSPLDTFTLIVKEIVHPCVAFPYNIQWNDIINTNGFSLTTKEATGSLTKNPCTAETRNGNWFSLDGTDHSILISGTPMVLHVISVPIIENSCISDNAKCEAIVSTTKKGNAIILKLNPEKRYFFFFTFHDDNLLINFNIKIVCSQCKGFCSLTHGGCLCNGVSCETCGNNILDENEECDISFKDSKGCNNVTCTCDVGFKAQDGICIPVLCGNGQIDQGEECDGGNGCKDCLCSPQYLPYSIPRLSCLDNRCGNGIIDETEECDGGDGCFECECQSKWYKRGTSTHCKRLSKWMYIGLAIGCFFVTDIVLYLLVLFFSWICERKLDKVILAERETVDRLLPFFETSIIPFDPSDAKKIDLTIPNALFELSETSIKLDENEDNYIEVGKMVETSFLLTNKAPKTLHFTCHGVDTYKYSIRFQPVTQSVRPGQSIKINVLVCAKCTTKVDDNIYITFRYGKLHAILMDLNQKEQSGISKESSSHEDRSTSSSRKKADSIYQDETSSLNSRGSKALSNTKKNKTKMSKYYCSLKLKFESSLSTKLDLDELNLIHPAIGEGTYGIVYKAEWRKVDVAVKIMKTDIVDYNRLLPHFIQEANIMESIRSQFIINFIGSVITPDKLCLVTEFCEYGSLRSFMKNTANEMSLDFKLRCMYDIAHGMFYLHQNDIIHRDLKPDNVLIYSTNVSDSVCAKVTDFGTSGVYASSSDKLNIKDIGTPMYMAPEIHQSNQITFKSDVFSFAICMLEVYLRKSPYPRESFPDTESILKFICANKRLNISDDCPVKKLITACWNQIPDDRPDFREISLELKIITGMDVSKNAKLERMSTLNHINTTQSKPNLSNDKSKLRRSIIPSRMKTSSPSGGMVLSSNKTQRSGTLTNRCRTNDSPRSSSHTPTLRKRQSFIGAEVEEIFSESKSTKKPTNDSQQISPILKTQQIKSPKTLLTTEEKTEQTSSQSNNSSTKYKKTNNQIDLNSLSQTSSNSIKTGSTTTQSITSVSNSLSDISSFTSNSTNEEMK
>157.m00104(ptk_1)
MKGKLLIIEIIFLSICYGSVENCAKEFSEGRCIECKSGFTLSVLPSTEGVPKIVCVSQTTDSNCETIVDGYCVKCYDGYYLKDNSCIRCTENCELCNDLVCYKCNATYFLSIDQKRCTQCTGDDAHECGKCKSGYYFSVEQKACTKCSSFCSLCTESDNCFQCTDKHYLNGTYNCLEIDHCDSSSIKDDHCEKCDKKYRLNGGGCVACTIENCDECFIDEKNQEKCFKCLTGFIPYNGQCITLKSINCEVGSEIYGCQRCVDGYFLNSDLMCESCDTSCSTCITDSKTCLSCKIGYYFDGDNCKKVADNCSKYDQSGCKECKNDLVHTGLYIPEGQKTCHSCSENCTLCDKEADHCTACVANKMLKPTADGTFTCEDMDDTCEKAQMGYCIECKQNYFIGLDMQCIHCDESCGSCESSNSCTNCAPYYYRGNNGSFCSPFSEINMTCSPTMTGCAGNCNKGYYAVNTSQINCTECPIELNCKNCIWYSDLEAPGCKECDDEQHYPNSTKYCIECQTIEHCLSCDKNGCKKCEKGYSPKDNGMCSKNNLNIIIPVVVVIIIIIVTILIIIIVIVSWKSIHKKNTTKSIKPFKVTSDLELSLLTADNKNFPLKTQTWELNFGLDKNKALVDKEYEQNIQIANTTKKAYFFEVLATPSHRYDLKVEPPRYTLKSGEAMELKFKIKMLCTASVSDEIGIIAMDVDDQNKETAKINLIIESDLSLKLDHTDLTPQMPPIGEGAFGMVFRGTYRGREVAIKKMKSRNMTQEQEKEFSHEVSMLTQLRHKCVVEFIGAVYTEGEIAIVTEFAEYGSLSKIWGKHELSFELKIKILDDLAIALQFLHQNQIIHRDVKGENVLIYSLNPHSDVCGKLTDFGTCRNISERNRLNKELTQGIGTPTYMAPECLQNFDYSYPIDVYAYGIVLYETYIEKGGYSDENVFDQPWKIPQFVIEGKRLPKPDGIPENYWQLTQDCWSQNPEDRPTFIDVLKEIEKWGLDIKYALVIDCDENPSSNQLIQKTTAVQDSSSSLSSDN
>20.m00345(ptk_4)
MINWLFFNILFVGIYAELEGCAKEISDNHCIECKNGYYLELVVESESSIPKLICKESKSIPNCTELDGPVCVRCDDGFYVDKDGTCKSCNKESTNESENIKCLHCDSTHCYECGKTTDGKQLYLSNDQTTCIDCSLAENNEACGRCGNGKYFNISSKTCQSCSDNCALCTEENNCFQCTNKTILVSDSSKYWCEPIKHCKKDYLKEDHCELCEDGYRIEKGDCVACEDENCKTCYQENNLSVCTICNENFTIHKGKCYNKTDIHCAEGTPTYGCLECESHYFFNKDLDCIECSQNCGTCVQNPSHCLSCADGYYFSQDNSECIKKDGNCSLADQAGCKECFNDLSEEGLKQPGYFVRKNEQICSQCNKYCKLCDGEEYNCSACINDYVLAKNTTSNDNDMYYCEQKPSSCKRAEMGYCTECEDGYFIYTKDNSSSQSCLKCDSSCATCTIDDSKNTTATNSSLDEVTSNVSNSICLSCAEGYYRHNESEKLCRSQSEINSTCIAGPTGCVTCNNGYWINLDDENAYNCSLCPSECKTCQYSSANQMPICTSCPSEQEYVKSGKCAPCNELEHCIACSGNKCTTCEDGYHLDSDAMACSKTNWALIIPLVIVGIILIIVIIIIIIGIVWWRRKKTAKDESKAIKPYHVSSDLELMLLGADNENFPLKTDKWELTFNLQKSKAIVDQEYEETVNLANMSKKEYYYEFHFTPSHRYELEINPKSATLKPGTAIPVTFKIKILCTCTISDNIGISAMDVDDQNKETAKFTILTESDLSLKLDHTELKPVMPPIGEGAFGMVFRGTYRGREVAIKKMKARNLTQEQEKEFNHEVSMMTQLRHICVVELIGAVYTEGEIAIVTEFAEYGSMSKVWDKQKISYQLKIKFLDDMAVALSYLHQNQILHRDVKGENLLIFSLNPHSPVCAKLTDFGTCRNISERSLSVKELSQGIGTPTYMPPECLNNSTDYSYPVDVYAYGIVLYETFIEKNAYDGDERFNQPWMIPQFVIEGNRLEKPDGIPENYWELTTKCWSQNPEDRPSFIDILKTIESWGEDIKYAFNVENIKKGMGNDTLSNVNDSMPSNNPVSQVDENEQKPKSQSVSHSSSDEN
>268.m00089(ptk_4)
MVVIIYIGIFIIQSLACECLHKISEFHCTQCSEGCFLQLQDNTETGIPSLVCSQSANALENCEASDSSVCIRCKAGYRLNGNLCDKCREGCNYCNSTHCYQCGKKEDGTQLYLSTDEKSCVDCSLSENDEACGRCPAGKYFDIQNKVCTECMENCALCTDQYNCYQCNNYKLLEKNDGTEKNPDKCISINNCADLKEDHCERCNDGYRLEAGNCVECSSHCKVCYKDNNDNQNHCTQCEKDFVLYKGKCSKKDAIFCEEGSDTYGCLQCMRGYFFNSNLECEKCSPECGSCVSEATHCLSCADDYYFDNTACVKKDDNCALADQAGCKECKNDLSAEGQKTRGYYVPTGKQRCEECAEHCKLCEGKANHCTACTTNYTLKRVSGDELDEEHSECEYMDGNCVSTEMGYCTECKPGYFISSESSSQQCISCHKSCATCKNSNSCLSCNNDYFLPKDFNNDKNESLCRPKSDINMTCQADANGCTTCNDGYWINLDDESAYNCSLCPSECETCQYSSASQMPICTSCPSDKEYVKNGKCAPCNELKHCATCSGDKCATCEDGYKLDAGSMSCSKTNWALIIPLVIVAVIIIVILLLVLIGIIWWRRSRSVKAETAAIKPFHVSSDLELILLEADNEKFPLKTDKWELTFNLAKSKAIVDQEYEESVNLANMSKKEYYFEFHYTPSHRYDLEINPKSATLKPGTAIQVTFKIKMLCTASVSDNIGISAMDVDDQNKETAKFNITIESDLSLKLDHTELKPIMPPIGEGAFGMVFRGTYRGREVAIKKMKARNLTQEQEKEFNHEVSMMTQLRQNCVVELIGAVYTEGEIAIVTEFAEYGSLSKIWGKQVISYQLKVKILDDMAVALSYLHQNSIIHRDVKGENLLVFSLNPRSPVCAKLTDFGTCRNISERNLSAKELSQGIGTPTYMAPECLQNSTDYSYPVDVYAYGIVLYETYVEHNAYDGDERFNQPWMIPQFVIEGNRLEKPDGIPENYWELTTKCWSQNPEDRPKFVDILTIIESWGEDIRYALNVEGEKKMNGSDISSNSTPSVPSSVQEQSVPSEEQQTDPLQQNSQNDSIHNPSQPEKNQPVALSSSSSSSSSE
>99.m00167(ptk_9)
MFYSLTNATECSCESSLDSNHCTECSEGCHLYLDFPEGAVVPSLICKPDDVPNCDFQDENICVQCKDGYYLENNECKECNNLINGCKYCNSTKCFVCDKDAEGKQLYLSNTQDKCIDCSDSNNAELCGRCNDGSYFDSTTRTCQKCFNNCELCTSSTNCFKCSNKTILTESNGLYECTPIDNCDPEYSKDDHCEKCINGYYLKNGKCFKCQDGCNVCYEDTQSNSLKCSECEHDKIMNNGSCSDASSLHCLQGSPIFGCTECEKGYYFGLDYTCQKCSSSCSTCVGTSDHCLSCSTNYYFVKGKTTCVHMDSHCRLADESGCKECNNELVIEHQNDTGYYIPEGSQTCQPCEEHCKLCEKESNHCTSCIDNYLLKKVDDTNGNYHYECIENDKKTCISTEMGYCTECIAKHFIATSADGLEQECTSCDISCDTCEKNNSCLTCAKDYYLPRNYTGNKVNSLCKQQSEINMTCQAGTSGCEVCNDGYWINLDDNTQANCTVCPSGCSKCQWSTNEQRVICLLCDTEGQYVKNGECAPCNELKHCVACSGDKCATCEDGYSLDAGSMSCSKTNLGLIIPLIVIAVIIIIIIIMVIIGIIWLRRRKSVKAESTAIKPFHVSSDLELMLLGADNEKFPLKTDKWELTFNLAKSKAIVDQEYEETVNLANMSKKEYYFEFCYTPSHRYDLEINPKSATLKPGTAIQVTFKIKILCTCSLSDQLGISAMDVDDQTKETAAFNIIIESDLSLKLDHTELKPIMPPIGEGAFGMVFRGTYRGREVAIKKMKARNLTQEQEKEFNHEVSMMTQLRQNCVVELIGAVYTEGEIAIVTEFAEYGSMSKVWDKQKISYQLKIKFLDDMAVALSYLHQNQILHRDVKGENLLVFSLNPHSPVCAKLTDFGTCRNISERSLSAKELSQGIGTPTYMAPECLQNSTDYSYPVDVYAYGIVLYETYVEHNAYDGDERFNQPWMIPQFVIEGNRLEKPDGIPENYWELTTKCWSQNAVDRPSFVDILKTIESWGEDIRYAFNVEVDKKIQGSDASSSTSVPSSAQEPSTNSTSTPTDDKPSSSSEQKTSNESKKKSESTNQEELKEIILNEQLQQSSSSSSSSDSTSSSN
>426.m00028(ptk_5)
MYFYGTTIDLVGSLNKDAFSPPSFIVVKVNNKPVRFGVINEDYLKCRSEECCMRRYSESTTDSIVRRGKNIFSIESQSNVICISSIEIKFNYGIQLPDIITLTPSCGPIEGNTTIQVFGNNFQEEGKQYYCWFGNEKSKFDVINSTFGNCLSPNINKIHSYQFHVGYEDDGNIKSNVEFEYYNCSIMKAENQNYQEKQIIMVNGNGFIDTKSIYCKLEETNYSKLSPIILKAEYIDQNTIICQINNMDEIKNKKYFLSISLNNVDYIKYNTSVLIKPEVQYYSIEWIIILIILTITIIILLSIVTVGVLFIKKQSQQESVDQTISTKEIVCDKIIGRGSFGDVWSASWKGQEIAVKLIPIERVEKKNIEEVTKEVKLMKSLRHPCILQFFGSGMDNNFMLIAMELMQNGTVREILNNSCINLTIENKLRMLKDTASGMFYLHHCKPPILHRDLKTNNLLVNDNWCVKVSDFGLSTPLLGKEINTTNLCGTLAWIAPEILQNKPFGIKSDVYSFGIVMWEILTRKRPYSKLTPYQIMLSVSQKGSRPKIPKKLATNEINKKYIELMERCWDELPESRPLFDEIIDILTDLIEMTKFC
>53.m00181(ptk_5)
METRSFDSIVVEGDIIDGKYNGEVKIYQKENKQEIYYTMKSGMVLVINQIPNIEEHIFELFPFPHSYEIEQIVNEYQFIFSKLNIFEDVIVSAESIKEILETSEKIEELTLLIELISKPISIPINISFLNTKTGELQNLIEIISYSALLERIIKDLCFGNYLYIILCKQCLEQCLLFPMNKEIGMVLGELLKNIENKCSEENKRSISLAIQVLCSKCQIKTLEQYTLLKRITIIKSYWRNIKENEKERFIRKQIKEIGFMICRYNEIIQSPKKVMIETWKYICNLVETDDSIINIIKPLFITIIASYSKDYIEHIGFILDICKNYIELNLVGNNSECDCYILTIIQECKMILIDQTKTVDDVINNNIKNIWNIEISIRYFKNIERIEKLLNNKIPSCNYQMKEYKIIHINSINVVESISKGNIDLFHFIITSSNPILKEYLTHFFQYIHFPWERNIEKNENHQSFHLTEKTTRCLLFYLMYFLGHSQMFDGNESFQKLFLKFIKNLIERDDIKMITLNQNNKENAMVLKRYFKITKDIQCSLYYFHSVLLNNINNINFIKDELLGIYEQYLHSQNEQLNEMMIINKQHISELFKHLNDKKELENCALKFLGEICVKTEDTSIIQTEQNEKYVKKLIFKSRNNLIKYFNKIDENELLIGKELGRGVYASVKSGYYKGNKVAIKIFNENSYQFRSEDFLQEIAIMSLLHHENIIKTYGATVNMKLNEESTFYIISELAINGNLEELITKKSIHEENKLKMILEIAKGLKYLHELKIIHRDLKPANILIGNNFTIKISDFGLSAFVNEKKLDVILGSYKWMSPERFLKKKYGKPADVYAFSIISWQILELDEPFQQYVSIEDLQNAICFLNERPPLTNISIDMKKLLVQCWNKNPNKRPNFVSIIKELLINSID
>2.m00624(ptk_5)
NDITIECVQGDEGCRTDCICESSSFKFSPTLKQCVPILCGNNQIDDINLNGIFLRKEECDGGINCDETCHCLLGYIQDESNPLRCIENSNSISTIIGITISAIIIFVVLLCCGGILLYFLLRTTKFDINIYLQQQPNYYLYLSGSKKKPPTIENKYVIEPLSLDFGNENTLTAVLDTRFEKIDIRNKSGNKYMMVIFHTPNNPKFVFHFEPQVVLLRPRGFKTITCFMTLFCTTKIKDMKIPYSIWFSKSKSTLQEISEVLKNKTFEYWDENCQFKMNKLCKNVILHYHYFITIQTEAAGSTHIDMDELNIRENPIAEGAMGRVYIGEYRSVPVAVKQFRWENLTEEETNELKHEVIAECEMMSKLRNPFIANYMGSVTYIPQISMVIQFFVLGSLGEYIRKSSKDFLILPYNLKLRMLYDTARGMSFLHENNILHLDLKPDNLLVNSLFADSACCIKITDFGTSRFTKKNNTNSGDKGLGTPIYVAPEAYRDEYTPAGDVYSFAITAWEIFYQDEPYKEFKSLFDIKQYVEEGKRLVIDETMPLLLKIMIESCWKQNPQDRLTFEEICWSLVKMIDDAPNHLNLDSAVDEEKIKDFVTSRQARVQSMLDEY
>275.m00093(ptk_4)
MNLYQRQCIQTNEGNYVDANKDVDFTCPCSSNQSQCSIILAKGSTQMTINDIEELYISNSAKLTASSQKFKLITTSGESTNHFIIDGKNNYIYLDGIVGQTIEFNEKNIISVAHGGLSLTTMKTGASSNIIINEKSNCTDMYITTESVKYCPERPIVSHCVNYSTSGNCVECEEGYYLQDKALQPQICLRCNKNCKKCNSHNKCMLCEDGYKVGSSNMCESVSSEICPNYIMGMCRKCQDGKYSSDEQSCNKDCSELHSGCGICNTNKREGCSICDISDGYVLSSDQCVKQPSASLVSPNGVVQCNDGWFNEDGTCKECNQNFGPKCTKCTATKCLSCSDSYIINSIGICVDKTDCLLEKDSTCYKCVSGKYFDGSSCVDCPLKCTECYNSISCITCENDSYLVNGLCTSTKPENQCTEYLEGRCIKCNVRYYLSNGECLPCDSNCYECFGDKSYCISCNDKHTLQRDGTKSICQSDDILNTKCTQMMKAGTGCAICKDGFYRKDVDCQECIKNCTKCLDGSSCISCEDNFFLYNGRQCISYDMLTSCKTKTPNGCTLCEDGYIVKTPYCQSCLEVTEHCTSCSLISCYSCEENYILIENKCVHYRAIEHCSKSTDSKCSKCDFWYSVSTSGTYCQKQPVVWFIVLICILGSIIVILIIAGIVSLSWYFIKKTNQNKRPANVHYFFMKDTDIIFEPLTGRSYVVTDKKELHFDKNKDELMIPVGEESTDTINVGNGGKSKLKIQFTVKEDDMAKFQVRVEPEMAILTKGEGCEFKISIKPVCTCKISETIQLFSLDFKQGVIVNEDVLLVTETQMSTRLDYDELIMEKQIGEGSFGTVYKGMFRGNSVAIKVMKIPDDDEQMEEFEKEVHMLDKFRSEYIVHFYGAVFIPTKICMVTEFAKFGSLMSMINKKKKLDKYLRIKFVLDCAKGIQYLHTNGIMHRDIKTDNVLVFSVDKGIPVNAKLTDFGSSRNVNMMRSNMTFTKGIGTPMYMAPEVLDQSKYSEKADVFSFAIVMYETFIWGAPYPKETFPFPWNIAEFISQGKRMPQTKDMPDWYFRIVSMGWDQQPLNRPKIDKVVEMIEQNYNEKLQ
>391.m00024(ptk_6)
MFVTTTQHIIIIILLFIYISNGSLCGVGCFNCLYDGYCESCMKGYNPNDKNCSECFHFNPRQNISEENPVTIQRNGICVIVNQTLHPLTLSWHPGTKYNTIASFTDSTIQTDVNISYEEIETAVAIGPCASSRITNKLFKLTRIMEIDTTGKSSTLINFEIKFKTNIQSQVIMSVTTNSPSDSTAICLGQTILKPGTTRAYMALTFYDNTKYYLFLQSEEDVEVIFTTEIDPSKVFFNLIGRFNQTFFNNLIHKDESYQINVPISSQGIVFSPECANNLYLRGMAFTVSVPEAYSLLIDTTASNKLAYLIEIIKVTENGLTDGCLDVWVGRKWNDWLADGEELGLSVRTTGNHSFFLMLDEFLEDIELTFKMICHNDCHYNEGHGFCNLITKGCECKEGYGYDDCSELCYYNGKWRSDINPSDSSTCYYGETGCKSRDCTCDEGYSTKEHRCVSNTCLNKIIGGKDECLEGTGCNTEICRCNKNYIVTEEQKCKLITCGNGRIEEGEECDNTTSCNNYCQCEKGYISQNGICQKKENIWWVSIIIVGGCGIIILIMLISIFYFVFRTKKRVSISVYRTQQATYYHDISRAIKENKGIELPYKIERNDLSFGNEGKTTNINETRFQDVEIENKSSKWMTIIFHTPKTPKYVFYFEPQILTIKGKHKKTETIMMTLFCTTKIMGMKIPYTIYFSKKKETLKEITHLLKDKDFETWNEKDKENMDILMKSVNKKYYGNFIIATEATNSTNLDLDELQIREPPIGNGAMGTVYLGKYRSIPVAVKQFHWENLNDKEMEELKEEVIGECELVSKLRNPFIVNYIGSVTYIPEICMVTIYMPLGSLSNYIRKDNSENIILPFDLKMRILYDTSKGMVFLHENNIMHLDLKPDNILLNSLYSDSGCVAKITDFGTSRFTKRKNNDKGLGTPIYIAPECYQDKYYNASDVFSFAITAWELFYAKEPYSECKSVFDIKNIVINGGRLEIDEKMPDKLRSLIVNCWKQEPNERPNFLAISKSMRGIVKMQLI
>170.m00131(cmgc_other)
MLPFDPSENVINDKYEIINQIGCGAYASVYKARTKTTGKLVAIKQLKNDRDQGFPVTSLREIQLLQEIHHPNIIQLIEVLHANDFIERNTTISLVFEFMPHDLSSFLKCEEIVSKVAIGQLKGYMLQILQAIQFLHSNNIIHRDIKTGNILISDDNHIKLGDFGLARKQDDVGIYTNNMVTLWYRPPELLLGETRYKGEVDMWSVGCVFLEIFKHRPVFHGKTENEQLSKIWEICGTPTDLEWPQFKEMKMFQTLALPTPQKRILKDVFKGYDPIFMDLIDHLLQLNPKSRFTADEALQHKYFTGEPRPLKPEEMTKFEPSLESCYRKMQKEKQINRSDSRERRDDRMNRRRQEDDFRYQRANKRGTSFNNRRRTDYSRRDNWRGRRGSNEKFY
>72.m00185(cmgc_other)
MMNIKDFDIQFELGSGTYSTVYYGKNNKTGEIVALKEMKEFRENCGFAQTTARELKILQQLKHQNIVRLYGVTTSEKYCEGEGNIFLIFEYMPHDLQSLLYSTSTTSLLSIGQLKGYMKQLLIGIQYLHSIGIVHRDLKPSNLLINNEGYLKIADFGLARPITYRECNYNVITLNYRPPELLLGCTLYGSEIDMWSIGCIIFECFIKRPPFQAATEAELLAQIYSICGSPNPNIASQYKFWKNLMPNQSYPNRLNDFLSQCQCNQNLSILLQNLLNVNPLERLSADKALHSSFFTSYPFPFFPWQMVKFQSTLETHIISMSPATPIDSPPLIQFV
>442.m00024(unclassified_kinase)
MILSLLLISILKVLASNDPGCYYHTFMISCSTGCYKNGRFCKRCDSTCFDCMFQSDFCTECNGTRYLVNNECKEIECSTSFGKNCRKCDEESGCTDCPSGNQMNSKICQPCNNFDPNCLLCSNNQCQSCSNGFYIANNGKCNSCLKNTATLGNNCLECISNVCYKCSNGSPGQYTLLGGKCVTCPEKYSHCKQCNDRQCLSCEENTGYYYSNGECKQCSSHCLSCSNSNTCTKCQDGYYLSGKKCVSCSTRNCKLCDVNSCFSCLENSYLSKGICTTCQNKYPLCLQCSWTTTSTSCVLCSPGYWFNGNSCVKCNENCGTEGCVSSSQCINCKEGYIFDRNNHCVDAKSEHCEKASNSYCLKCAEDRVLIENRCYPIINQNPCREVLINERCINHGDIRCEKYKTNKCTTCSSNYYLKNDICVLKDQYIDNCSVVTISTTGQLICQACRTGYYPDGDCKKCTTITGCSKCINTLTTEESIRICTECLGGYYFENSLCHKIQNCVENSGVECTKCYINYYVNNGVCNRYEQQLGCLSANGITCTSCKEGFYLDEITNICKVCSIPYCEKCNKNGYCQECIKNYTLSSNSCTLCNIEGCGLCSSTDSKCLECDIWDYKESETCKKCDLKVSNCWECDETGICLSCKSGYYLETNKTCQSCDKIDNCISCSSSQKYCFECQKTHYLENGKCISCNNSIPNCKECTSKGTCYSCIEGYYYENGKCNPCSNIPGCSKCLGNEKVCYKCQEYYKQIINEEQNGYECKPCILGTLHCQNCSINGNCSICETSYTLTPSFECELCTKAISNCVSCSTTTFECNKCGINYGLKTKTKCELCLTLTNNSCIDCSDSTHCTTCSTNYYLNEEKCISCTTKEHCKTCHQDGTVIECEEGYYPNGKICSPCSNINENCTTCSRTSAICTGCKTTHYLTTTNKCISCTTINSNCEMCLNNKCLKCKYGTYPLGKECFQCNTITNCTECNQMEAKCTKCTVGVVNSDGECSKCKIAHCGQCPDIEKCEKCSINYYLKGEKCYKCSDINECILCSSTEEKCTLCNEGYYVKEGKCKECNTVLSNCNKCLNESICTECVEGHYLKETKCLKCSTKEHCKICSTTTNTCSVCEEEYYSKEDKCIKCSDSISNCTQCQNEGNQVICTKCNDGAILKEGKCIGIALNSYKSSEQTYSLCDLTIPNCITCNYTETGTFDINKLICINCYNGFGISKDLKTCINCNGISNKQSKCIECDTNCIKCINSSYCINCKEGYYLRNGICKQIINKEQCKNEELNIGCVQCFNSISDSIGCSNLKRTTEISFYLLNKTEYIPMGYYPITTVPIKLMNNIQKKNRITTTTTTTTNCLLYKYGRCVACENHFSFDSINNPPKCLTCLPECDECNKKGICQTCQLKYNEMNGKCLEYTNECINKTNNVCSKCKDGYFILEGKCKRCEDKQCKICLKGENGCIECQENYILINNKCKEKREIHCTTISKNKCIECEFGYELINDGSCQKITIPTNCLYLKERNECNKCNKLKLGYDTLGNIICSNNSIIDECTIITTSGCSRCSIGFYLNKGKCLQCSSNCKECILTSTNCTTCYTGYTLNTITNTCISVGDLKDKCKVFLPSEGCAICKDGYYWKDKNCYLCQEKCETCYKSPEHCLSCNFEKGFYLAESNEGNIKCLHNSTLLHCLIMNKYGCEICNEGYYTFNKKCYKCQENCTKCSNSIECLSCDEEYILKEGKCINFKLLNRCIKSKNNKCIECLGNNYEVSFDGTECIYHLNLFIIIGIPIIIIFLFIIIFMFSCFLIILIIRKQQQKKIKEATICEFNMKKSNINFIVLNEECGIVINKKEIDFSLEKDDPFIPVNKETRDLICIGNKKSKLLKIQFSTKDQLDKYEIRTNPQLITLKKGKAVEFEIFIKPLCTCSLNESILLVALDMKKGKQFNCKINLNIKTEITSHLDYDELKEEKQIGEGSFGVVYKGTFRGKTVAIKKMKQSGINSTEIKEFEKEVAMLDKFRNEYLVHFYGAVFIPNKICMVNEFCPYGSIQDLINKKPNNCLSLKLKIKFIIDGAKGIEYLHGNGILHRDIKPDNFLVTSIDDNGASSNVNQFMTNMTFTKGTGTPAYMAPEVLDKKHSKYPADI
>251.m00091(unclassified_kinase)
MKSTLWLIVLFSLHVYSQCYDECPYCLWGLCHACTKGCSYGSWRDNAFCSYCYKCKRGCEACDEEYHCTKCNLGYWLRKYSSKVSLCEKCPTACLECSSPTQCSSCSKGYYLDNGMCYQCPIGCSLCSGPDSCITCERNYGVVVYGDSSWCSPCTTIRCSSCQVGTYLSNGLCSACPNECTTCNTFNECTGCKDGYYLENGKCVLCSNKLKGCTSCDITGSTFTRLCIGCPTERGEGVDMCNNKGWQTICQYGYIDPYGGCEKCNGGDACLTCTYKENRCQSCKDGYYLNRNKCDKCDVLGCAWCQDDHTSCKRCKEGYLLKNGECVSCTELPECEYCSNECKRCSKGYAFDSQHTCTKCSNCEECNTQTCFVCNSGYTISTGNNCDLCSNVFSHCASCKTTDRYCNSCEQGYVFSTINKDCVCLYCEDGYTLVNGQCVTCDKAMIGCSTCNNDKAKCASCSAPLVLASDSLSCKNCSSYFEHCLECSQVSYKCVNCDVGYVPVNGICTQCQEGISECVKPTNGQCPIGTSPYKGFCYDCKKKLNNCDLCSQTEWKCHTCQKGLLNKDGICSTCDITNCVTCSTTEYKCDQCIDEYVPLGKKCLTCGNDPNCYKCNNDMTCSYCKLGYNLYEGTCTPCSDTNAGCVSPIKEGKCKYNNFLYQNYCYECSKYKPNYRTCVKCETGCSLCYKAEQCEKCQEGYMLRKGKCYKFESDNCDTNCYNSSIGCTACSTTKIEEESNGICLLCSIKNCKVCDCNLKTCIVCEDGYVYDSYTKQCTVKPGDLCEVYKTSSCIKCRDGYAVDYINNKCIKCGNNCKTCRYTNGHFKCLSCDSSLNLYLLNSQCVSPTNEKCNVVGFDSCRSCINNTKVVDGECKECSGHCLRCSQDECLQCDTSTILQNGKCAENLDCLITNEYGSCSKCVSTKVLNSETSLCESCPENCKECLSSTNCHECMNGYVLYNQTNCIKLANTKLRLKRLTNSLIHHCEKETTVGCQRCDSGYYLTDILMCDPCIENCEQCNNPTTCQKCSSGYILNNSVCVKQGRKGCKVITQNGERCAICEDGYFYKDGSCEKCDSSCLTCSKKSLFCLQCAENFYFVSSNTCYNYSTIEYCLAANDNGCTLCENGTYLTNYDSLNKAYLPYHHCLHCHEYCLECEQGSGICIQCDYTHALVSGKCVNASGIPHCTTIKNSICVSCEGGYQVDEDGLVCLEKSKSVVPIAVSLVSLGVIVGALLLFIIIIFMVFLRRRKIQQEKEMRVFLMKRSNVMFKQVPNSPICISKTVLHFDETKIEIPVNKESKDLICIGNLDKRKLKIQMTSVESCKYEIRTDPSVVELKHGEACEFQIFITPYCTCSINNSIKLVYLDYKEGIQKDIDIGINTQTEMSPFIDADELKEDKFLGEGSFGMVYKGVYRNITVAIKKMKTNDIDEMEKELEMLNKVKSQCIIRFYGCVQTNGNVSLVMELAEFGSFSDVIQKKNLKMNLRVYLDAAKGVEYLHNNGIIHRDIKPDNVLIVNNNIDADICGKLTDFGSARMINIIRKNRTFTSGIGTPIYMAPEILNGEHYEAPVDIFSMGVMLYEACSFIKPYSNKVLFPNSWSVPMFVQSGKRLPQVEPIQDDCFNVIQKCWEANIDLRPDASHLVLLAKALYQHYSSLAN
>203.m00148(unclassified_kinase)
MALASIHSAFYPLDKVMEISGPTERPFSILKAQTTRLISTYVHINPEFQYHDVPRVILTEPKTPMHNYGLDNSNYELIVRVGDILGTSTSFEGKEYSMNPNVITQYKVISKLGQGTFGQVFKCKDLQHDREVAIKILKNKKAYFRQGMLEITALLLLNKFYDTKKQIVEILDHFLYSCIIHCDIKPENILLTGISSKLKLIDLGSCCFDNYSLYSYIQSRFYRAPEVCIGYRYNCAIDMWSFGCMVAEMFFGIPLFVANSELGLLRKQIKFLGMLPAEMLNSGTKTENYFNRFYHADGTFEYVLKDDEEFEEEYCVELPEEKDYFKKKSLKELVYLHNIILDVSKIPVDPATLRLTLFDFLSKCLAYKPEDRLTPQEALVHPLFNAKLKSEKDMKKKVKVPNLQLKTPKKKHEIKKEDRLQELGYNSNRINTNSPLDYYKAFLKQLEQGHIPLITEENPFEEEMTPESLSLVFQKERMIPQTKIEKQCHTPRRIRAVSFDGPAINKEVHQTKVPLHTHTGSLGTIESTESKSKKKNYKIPTLKKVSREGSGSLMSSSEPSNSTVSTPRRRLLSLVSPRKTESPQESPRSSTKLSFLIPSFMRKRSNSPSGGSSDNEGSVQELSSTPER
>120.m00107(unclassified_kinase)
MGNTLSTSSDVLNSLDLTDTCGLDEVENIGNDLLTHSVRARDTRSRRVLVTKLYSVQPSDGDKINELLQRLHTVNKSIVNITGLLGFVTKKAGKNGSIIIYQRQYLPYNLADRVRTAPFFTLQEKVFIAYQLINAVNSLHSLHIVHGDIKPENILLTSSNTPYLSDFAPYKPFYIPDDNPYDLNFFFNRSTCIAPERFQPNLKVDKMFTETTPSADIFSLGCVLAYLFLENSLFDVSNILDYKNGKFSITNTLSAIQVDFIRELILLMVDATPEKRPTAQQCFEICEKNVPSYFSSLLQLSYLSQQNSAEFVLPDIISFIREQLKIEKPNVPKEIIEKEIQSIPDEATLSHSSQLAVELDKLTNQTEELHKHLEVLLSRQWGDLKARSDALNSMRKLTEQITVSDEKENVVNEVEETKKYFNKQEEPFISTSIILYILFSIRRTRENILEKILSIVDILIHYSDDEALYMIITPGLVDLIIGTSSNPIKSHSLKSLILALKYMKTLPPSAHLLFPNYICPAIEQTIVNQQNMSFTITYASYFSQLLELSKKLSLKEEDGSMKASEHEVLCKFFLESYKQMLLKKNFHITRNLIKSYSALTLFCGYQKSYNELLQYITQFQQSDPILIVYFLEQIPLVGKVYGTKVFELHFYPLLQQYLYSTHEYLVYQTLLSITSCISLDIISRSYIYSIIPSVCPLLVHPNITLRQTTALLLEVIASKLSDAQRHCFLLPHVNSMLRIKLFNITASHINASLLSSIPRNALRSFDRNDFSSTMHIEDIVTKLENTGVTNPDKCLSKLIPYLIAVKEHIPRLSLQQQTSINRLTDELKVHQQLPLWGVNPDDPNHTYIPMQNPNTPCPRDSSRYITVIKGSAPPRLRSIPDLGFVDSEIPSPKHEIIQGICVAHLTEHRAPITSISVGSNGIFFVTGDSTGIIKVWDILGVESLEVMRSKVTYKGPSGVSSIGTIAKSNGIVIGYRDGTIELHRVCVQGKKSTVMSMNLIKSISLGSKIIAIQKNADAKAVTIVCENGTLAVWDIRDKTVGIRKENDARLGYVSAMAVAPSGEYCIVGTNRGYLVCWDLRHTIANIGWRVPTHSAITEIVFIKEENIATNTRDGDVFCWDIKNQNLKSLLHFEDFGTEIPELSSIIEKVERSRFKPSFSMGPDDYGVQQLDNLLQNLQKCIAQSKNNIYLPYLINTSLIAFDRFIISGGSDHILRFWDVEDSQNSLSYAIGDFKKPPTFEILNENNITCIKCFPVDREKRGIGISDNDHHLDAITALSMLPSAQSYYLCSASRDGIIKIWK
>281.m00050(unclassified_kinase)
MMTNPNTLICTSHDYTIGCLLGQGAYGQVFKGTFRKKVVAIKEMMFDRNYQYEYNCFKREIELLKILNHPNIVETLGIVDEPKSLVLIMEYVPFGSLRELIKNQELKKEMRIRVCYDISIALSYLHHLNIIHRDIKSGNVLLTTKKEYKSGIVAKLCDFESSCYEKDSIVDKKIGTPIYMPPEQWNSKRLTKESDIYSFGILCYECIDNHLPYDTLEFSNEWNIAMFVCQNKRLPKPKECDEYFWKIITGCWCNEPSQRISLLYLLI
>162.m00079(unclassified_kinase)
MSENNENFIRLKIPICVSPKKSFDLGSIQVDQMHSIPITLRCEISNIEIKFEAIESEEKSTKIEPIRALRIRKLPAENKVIIKLTPIYPTVETIIRIRIIVSPLKTVKSESLLQNVMSDEITIRYKTQVSNWINPQQASIELIEKIGEGKEGKIFRGKYNGEEVAIKKALMADGRKENELFAFLKNDYIINIFVHIEMSHYKHQQEISEEVLLKISEDVAKAIRYLHVEKHIIHRDVKPQNILLFNWTDIVKINAKLTDFGISRIIDSGGLHTGMLGTQNFTAPEVIRNERYSYPCDIYSLGMTMYFSFTKIDPYDESISKVMSHGNSIPKHPLIVDNIWSLITSCCELDQNKRPNIETCLEHIEQIRKEYKILSSNKVVEIEQKEVYFSLGKPFDLLESVIKVVESIDKYDTQNQMILAYLKLKNHIDVEEAIKILENDKTTIENHGDKEYLLGDYFFKSNDKNVIRKGRDLLIKAASKNQPQAIMFLVDQLKDIANQRILIIDDKKNESDNFEEFMQKICRVVPTKIPLQVSKGKVLRMENNEKYMVSPECVIKMFASLKSIFPICKFQYAIAQLLGIGTPKNITNADILFVQLQKINCEEALFYEALCQLTPHHTQEQHKITFQTLSDYLLNSKNCELKPDVLNNQAVFLFKGWGRSLDKRQSFKMFSEAKKLGNVEALYNLSYCLLHGEGCEGTEKEKKTAIKLLLKAAKKGYIPSQLLLGNCYFNGNGTLKDEKSAVYWYTKAALQNNSTAINNLGSCFYKGNGVEKNDQFAFHLFLFATQMGNQKAQINLALCYLWGCGVKKSIDDAKKCYEIASLNSNSEAQSKYAQLLLDEYRYTKNEETLNEALDMLDKASKNGNADAMYNYGLCFYKGFGNLKKNQIKAFDLFKAAAFKKHPDSLYILGVMYYKGKYVFEDKTLAMEYITKAAELHNHRALFHIGMCFFRGIGKPLDVDKAMEFFVEASKYGSIQAELKIAGILLHGSDKIQADKPRAIQIYESLAKKKVGEAYYMLGECSLNGDGVPKDVNKARNLFQMASLYDCPMASERLVLLNHNIF
>76.m00142(unclassified_kinase)
MNGQLIGCGTFGKVYKSQTEDGEIIAVKEFNNQSTNNELKLQTFREIKFLQQLRHEKIIKIKNFIVEQNTLFIIMPFIPNNLEKEIKKKHSSTISFEELISWITPLQYQFFEVLKYLHSLHIVHRDIKPSNFLLTDKQQIQLIDFGNAYHYHSNELVKANCVTPNYRPPEGDLNILVNPQSIDVFSIGCVLFEMISGKLFLQLSNNKTIFDFINSTYSFDANEILMNPSITIPTTLTVSQSLIDSSIPYHTKNTYDFFNKLLNLNSNLRPSIDTCAKLILF
>61.m00176(unclassified_kinase)
MVIVFFIICFVLSVQSHINEDFIILVHVDGYLSMHESKNGELMWLSQQLDPFIKTNSEEILLPSIDSSHSLFEFDSLTGEFKKFSYSINDIFDNSPFVLYNKEYITYRFIHQYGFDLNSGMICKDNCSSYLGIKDMLPFVVTQYQISSVERDGLANKFTISLYDLEVPKNNSNILRFDINTQQLELYDPIQFLTLWSKSISFIPMKAFIYHRRSNFLEIINIQYSSIQNQQIYLGNFVYENQQQVYSIVPDYLNVCFDTENEVKNQKNMYRKNRMRFGALYIDSLEQINDQTITSKEFKSLTKDEFNKYEDIQSYIKELKQNSTKMKKKEDVQQINETTFILILSLITVVLGLIVVVMIVYINYIQKGINSSSLSVHMTPTKYIPKDMNYIGEQFSCSKKVLGHGSLGTIVFEGTANGRKVAVKRMVKEFYTFADNEMKIINMTDEKPHLVRYYGSFEDDNFVYLAITFCPYTLDDYLIKIEEIENEKIDEETKENNSSKRLMKLNKERVRLMKECAIGVYYLHSLGIVHRDIKPLNVLIDENRGIRITDFGLAKKLDPSTSSFSNSTTKGSIGWQAPEMLDDSCPRLSKAVDIFTLGCLFYYIATRKHPYGNSLERQNNILKGICIKTECSFDNLYQSEFIACFNGMNKKNPNERITIEEVLSHPLFWSCKKRLEFIQKVSDIIIADKNYTISKRLDSAGVAIQWDKELSPIILQSINKYRIYDFNHTIDLLRVIRNESHHYYTLPQEEKDLYGTFPDGFYKYFHFKFPSLFTVLYSFVKEFYSHSDVLSEFFTPDL
>125.m00096(unclassified_kinase)
MIKSPKRCLPPFEEYQKGIPKYVPFAYDPDALKRLPFGYIELMNNCPSQPMLYYNPRYSMHKKTMKNFLAKFPQKKQIGRGSFWDIYCVRDPDDGILKVVKVSIQPQMAGVYENEFANIEATKNCEYIIQCIYTQRIDHMYFIMMDLMKGSIWDLLHQRPMEFFEIIYVTGTVLRGLRELHHLGLAHMDVKPENIFVLNDGRVKLGDLNSCRKIGEPLSLDDIGEASYCAPEVIGGQASQLADVFSLGITVFEMDTRRKFPNYEQNFYFTDPILLKLFRFEELKQMYLFMTVTQPCYRVSVDQLLSMSIFENPDAKVFPSVL
>20.m00328(unclassified_kinase)
MQHTQNQPPQQNLLFFPSYIDENKKDQSLRNSLLSSNEYNTKYYFCPISKIYRTPPIPSKRITHYQKLFVEGIPPPTDELEKRFVNMKLIGTGSYWNVYKCYDNKTHQIKVVKVSIRTNHLINYKKECSSMKILQNKTMYLALNEEMYYDSINFYAIMPKFETTVWDLLISKEMNNSEIIFTMWCVLMGLKIMNIYDLVHLDVKLENLLIDKNGMVKLGDFGTSTKVGDVVHSDECGEGRYLAPEVLQGHALFESDVYSLGICLFEMVSRKIFNPLSFKSGFGDKSLLKFFKNEALRDMFLNFTSSVPTKRGTPSLLKDQNFKVTTMEVPELPPKPIQLIILEQSKNNLKESEEVFKKTRIGIDKTEGSIDKCYNFEKRKMVCKEIYETEISYVTSLGVCETCYYREMVKETSPFREEDVKQIFLYYDEILRCNREFASMVIKSWKNNTFEDSVGELFLKFSPFFIVYRNFLINHNKAFTLLTKLEEDTKLERYLESCQTQFNTNQNLDLRDYLIMPVQRLPRYSLLLTDLLKHTPTNHCDYQNITKALEAMKEVTTKVNESISTNQQQQKLIDLRSKLAQRNDFEVIEPHRILLSEETVIQFTHNGRSRRGLILFNDCILLTKKEEKLMKIRFIIELSKCSIVEPNKEKSLQVYSNVKSCEIEFESYEQKERWKSISKDAITRIKKTTDFVFSPLVISPEDVNECKICQSEIKKKKKYYCKKCLNYICYKCWNSTGKCCLKCYFLEKEKANQKKLEPFKTEKECNSFNLHINSNQSLTPIQPTSLTTTKGLPQLMEELKKRNTIMSILKEQQPKENSVLIEDGSKGIKKEQSHQKSITSTERIFKTEKYIKPMMGLSDLGKDITTLNENGHCSSLDNTKKEKVKLIEEKQDDRLISMNSEIEVVLCQRKKSNTMTQEETKVHERFCEKKRRSFFSKSLQTVKQKQDNPQTKSKKKDIVPHNIEEDRLSIETIPEGPGKVQFLKKLNEKRISQEKEEIEKYRIKTKLVNDKK
>169.m00134(unclassified_kinase)
MFRLNERQWNQIKKDLKFVSKGAQGEVFKGKLLNQEVAVKKFKHEDDFVKEVECINNCACEFIVSIFGITPTPEAIFLDWFPYDLEAYVIENQLTLKESTVLLSDISKGLAYIHRVGYIHLDIRPKNILVRNQRAVICDFGMSIIDQPPYSHNRAVDCWVAPEIVFGKEVSTKTDIYSLGLVIWFVFESKGTDPFPKTTTESMIKAAFQGKERPRWNAPKSDELKKIYDITKKCWRDEMESRPTARMIVDIFKEIKDKTL
>178.m00096(unclassified_kinase)
MDEIRMIETPIGEGTYSTVYLGSYRGIFVAIKTFKMSFTDEEEREIMIKDIKAECNLMKRLRNPYIIGYIGSVTYIPEISLIMPYAMFDSLNHYCRPPPDGIKLSYKFKMRILKDVAKGMSFLHENSIMHLDLKPDNILLSSLSLSSDSVAKITDFGTSRIKRNSDKGLGTPLYLAPETYEDHYLYASDVYSYAITSWELICEEEPFCDFQDLFSIKSHVLAGYRLPFPDFISPKMKNVIMKCWEQEPNQRPNFGVVSTWMLEIVNETPNISHPQDDTVDNEILSNLIEEKKHLMEQVMFD
>1.m00696(unclassified_kinase)
MIQCSDGCKQHNCITNFTCLSKCSFGYEEGDTSCLHCSSIDPTNYVTPVYLKTKEGCVSTAPLRQKKTWIPDPSSIPELFVNNNTVYFTFDKTTKIDQSPCYYKHSYRQGKWFKFDSTKINPSVDFVSISLSKNSLSDFNIYLDVSNSDSTDKNPFCLAHFFLRGISYNNRVKIPITFYSKNKEKMMYIFISVDGFESFNAGIRIYKDPGNTLMMYYNLNQTDTDLLRSNLASSLTYTFPFEEYGMYGYGICAPNIIVSYISFTLNFRGNYSIQIYTKDQNRLLYLQEYRIKAEHGESIEKAPATCKTLWIGQEHGVLSKQGTKMGLNIKIDPNEEGDNDTRYFAIMTQEMKLTSIVTIRAICPENCNSKTNNGVCSVEKGKCVCNEKYGGDDCHLTCSYKGQWQVNNYTEMCWFGTEHCNQYCNCESGYTLVDHICVSNDCINGRIGNDEECKQGTEGCTKNCFCEDGYYVSINKKGCKPISCGNGVINDVYNGKGDFVRKEECDGGVNCNKYCYCINGFEPDPNHIGSCKEKRFPVWAYVLIVLFSFAILFIIISSLIIFIVFIMNYKQIDTNTFKEQQPVYYYYINGSVKTQPAKENRYDINPLELDFGNTEDVTAIFDTRFEKITIKNYSNNKWLLVIFHTPNNPKYVFHFEPQVVLVRPHLGSKEITVYMTLFCTTKIRDMKIPYTVWFSKSKSSLIMLSDLLKNKTFETWTQDDQIQMDLIFKTIQRHYHHNLTITTDAASSTHIDIDEIQIADEPVAEGAMGKVFLGSYRSVPVAVKQFRWENLSMDEMDELKQAAMSECELMSKLRNPFIANYMGSVTYIPQVSMVMQYFQLGSLGEYLRKENEDFFVIPYRLKLRVLFDTAKGMAFLHENRIMHLDLKPDNLLVNSFYFDSACCIKITDFGTSRLTMKSSKNLEEKGLGTPIYAAPEANHDEYTFAGDVYSFAVTAWEIFYQEEPYKNFKSLFEIKDYVDSGKRLEFDEKIPTDYKNLINLCWKQNANECPSFDQVCKMLVQINQKVCGHAEMDNEVSNDKIEEIINKRNGNLQRLLNEIVHD
>10.m00356(unclassified_kinase)
MLLVLVLILIVTSWGCAVGEYYYNFFRGCWDCSDESFCPGDDAFYQCNCHSCNKINGVCSSACFNGYVKDEIGRCQKCAPGYYKSSQWECSECASGYYCPGDGFQYKANCWNFNKKTGVCTSDCYPNYVKSTDGKCQECSNSYYMNQGNCLSCNCNSCNSTTGVCYSNCNIRKLTSNNGFCSYCPSGSYYDESIFGLSYRCPGCTQGSYCPGNDIKYSCNCRNCDSRNGRCTSNCYAGYEKESSTGRCIPCQEGYYSLGDGSQCTKCRCSVCDKKEGCYIGCDPGYGYDSNKKQCTICSVGSYSIGGKGSCLSCEGNSISSVEGSSSCKTCPKNQVANLQKTVCEYCVEGKYFSNGMCLSCPDGKIKVDRTTSNCNSCKSNEISNSDHTQCLECEAGKYKKGNSCVYCGLKTYSLKGAVSCIECDSSCLSCDSTNGNCLTCNKGSYLNTKTHRCEPCPAGTYSNTTTATSCEKCLEQEWSNSGSVTCSQCQANCQECNNTNGKCKNCPTGYGYNSKKGSCTMCKVGTYSTGNTSKCLSCNAGSFQPQMGQSKCESCSDGFYQNSQKSSSCKPCSSSCSTCSKSTGECQSCKKGYGLSDGVCRECPAGTHNPIKNTDACVSCEAGTYSNLPQQQTCIECPQLYWSNSNSISCTACDEGCSSCDKKNGKCLTCKPGYGININDGTCTACAYGSYSKGETSVCEICKNGTYANQIKQEACQKCSSTCSECDKSSGNCIHCKAGYQLENGICKTCQEMTYSLLNHDKCIPCNSSCKRCSSVTGECTSCPNGEKTVSGKCENCSTNGNCVLCSTNATEENKQCVQCSIGHYLKSNKCNICSELDSKCISCNPSAEECISCSGNNILNEEKTKCVPCKEGEVKISEIQCIPCSSKIEGCSSCIFNSISDIKCAACYAPYELSNEQTTCVNCLNQNMSYYDQDTKKCVKNSQGCLNQIGKTECISCSSDTYYLRNGVCSIFDSQCTQKSSKGCEECSNQVIPNNNQCSINIEQCKYGTSSTQGICYVCELNYQNNNGTCESTTGKCQYYQNEYCLLCNEGRSNGKQCISCKKGVDVCIYYHNKEIPIRCSDGYFLDSNNECIEKTTTITCQSINNSYCVQCGSHQYVNHGICKNNNEECEIEDKNGCLKCNDGVSINGECLSTSTLNCNKVNKNQCFECKEGNYRNINTCSPIDTLSGELKQCKTYNVISEKCLECTDEYLLYHNSKCEIKQELRQNKMKKEEGIDTCFERTSKGCLRCKSGYYLEDGECWECQGECWECSSKDYCTGCDPYSYPSNGKCIKMNDLVQRCDQMMSTYTGCVNCKEGYYKAEDGKNCNKCDKSCLSCMKNNTCIQCAEDYFRYGFEVSTLCLPQNQINNCLNKTKHGCENCEEGYYRTSMYQCKECGVNCTSCSSKNKCLSCITENVLGTNGNCLHYSFIPNCINSSNSRCSECSKGYILDDEETGCIEKKKNIGMTIGITIGTFIIVLIIVIIITIIITIFYLQHKKEKKKMDNICVFEMKRSNIKMNEFYGVICSNIDEINFNSNGDKIKVNQETRELVCIGNNGKNRIKVQFTTQDENDKYNIRTEPKIITLKKGEACEFEIFVTPFCTCTIENNITIVGLDIGTSKEIVAPMKIKFDTELTTLLDPDELIEEKKIGEGSFGIVYIGKFRGNKVAIKKMKEVAQNKTAIDEFEKEVSMLDKFRSEYIIHFYGAVVIPGKVCMVTEFAQYGSLQDMINKRKETLVSMKMKIKFMIDAAKGISYLHSNGILHRDIKPDNILVISLEENEQVNCKLTDFGSARNVNLMMTNMTFTKGIGSPKYMAPEILNKEHYKMPSDIYSLAITMYQTWSWKNPYDKDEGSRFKYPWKIAEFVTSGKRLERIPTIPEKLYKIIEECWKPNPEERMKINNLVEVLEQQYQNEMN
>10.m00374(unclassified_kinase)
MFVPFILLFFLFYKTSSRICTVMTCDEFNQLSDCTLISIDNSTFTIDVLCLNDTKNLPPINLGNSSTLIIEDGAFQYISSISIKDASFVTIQGTLYISNNQLLQLGSNVILSINGSIIVNSILFNMNNLNIILNEGGHFIIYNSYVSFLNTKITSITHAFFIIQEHCSLTFLDTSISILQMNVLGSSILDLTKCSVNSISLTLFNDSSLQIHQSTFITSEITLKDSSQIILEESSFQLTFLHLFNQSILSSDTYSIISKTQQLVLSGKSILTINNGILSDIESVILFGDSQLIVNDCDINLKTIQLYDKSQIVFSGTTQLNNDSPSSGIHFFLFNSSKTQLQNNTSGYIGSIQQFNISLFFISDNVVISSLYDDPFTIDMYENSMFWLYGLSQMSLDNLTLHNHSTMHFYDNYFIEVKQINTYDYSNIILFDNGMLTLHTLVATKHSTIILNGECWIIANSILLEGSSNFFQNFKSYVLSTSFINMIDSSSWYLQEDSFFSCERFSMTDTTHLHFNTSKKIQIQSSFDCKEECYSISLSGSCIINITRTIEETVVFEKTETEVYLGNDIIILNEYEECTNLIFDEYKGFQKNKNPHTVLLSNGKILRYCPNNMDITMKCIMNGTEWMNEYNKNYLTSKNLKYSFTQKYCPCSGNNCYISSLNDKVIINGGDVNANFIDRKVNLIMNSNFYQQTIHGFIGSVTFPNKITIYPLCEVIGKNGVVSIDGDLFKYQVDCSSDDNNLKLTRKHELPSSLFKWNDQTIEIKSEIGVILYYKDNFNILKNYNIQGSVPIIIKTYNGMIDQNTNELCDFGIYENDQFNCLRKKIIQCDSGYYYESNGCKQCTIDHCKYCTSSDCLLCNDNYQLKDSKCVFVNSSICLKFTNNHCSYCSFGGVTNGQCSKCECEYCADCYEGKCYRCEDSFDGILENNQCIKKEGTEYKSATTIVSCSTTHFLNKNICENCTSSNSKSEICENNRILKCGYGSLLNEKGSCVSVINGVVEKDGIIKCDDGFSLVQGVCVHTQDECEKMINGKCLECKYSYGQYLYTTQTLNCKNKVNHCQVQSKFGCQRCDDGYFLQEGLCITCDERCLTCTNTSTYCLSCKEGYFIDDHQCRDNIEMQESCKLYTATGKCVKCHDKYYIYDFGCFPCKEECNTCTDDQSCIECNDTMYKNQNNECKFRNEIHGCKSNITSKGCDSCEDGYYLVFNECFKCGNHCKKCKNIENCQVCENNYILNSLTLSCVSMSFVDHCIKTENSKCSHCSFRYKLNENKESCIPNVVWWIVLLEIITAILILIIIVSIVCVVTKVFIYNVFLKQKSIIMNIKKLKIQMNVHATSDIMISTESIQFKTLDNLLSVDTINYASFYIGNISNSKKEVIINCPFINDYKYQMTIYPECVNLKPNKCCHVKVSLLPYCTCLINDTISLYEVDSLNKKRLIYTLPIKAQTELSPKLDIADVIEQKIIGEGRFGVISKGSYKGIPVAIKRLKEFSFNTEKSLNTDFTKEVEMLYKIRCDYIVHFYGALCFDFNKSIIMEYAPFGSLRNLIIKKNLNTQINKQSRIKFIIDAAKGIQYLHNNGILHRDIKPENILIMSLDTNNVSVCAKLTDFGSARNINMLQTNMTFTTGVGSPAFMAPEILLLQKYKKPADIYAFAITMYETMKWGGAYDNWDGLFEYPWQIAEFVVSGKRLEKPEGMEDNIFLIISKCWNNNPQQRLDITTLIELLTNV
>116.m00109(unclassified_kinase)
MEQQVFWWISFLWIFNCVKAQDETGCFCIDQMTDGCNECNEGCFKNLGECKKCPDYCISCTSKKTCSRCYEGMMWNGTQCVTCDNYCRKCDNQNYCSECEEGKYLQSGSCLFCNKICDSCDSLNSCTSCNYLEDLVYLNQTCVFCNSIISQCISCLSNIQGEPYCILCKTGYYANEGICQKCDSTCGMSGCYSEGCYDCIDGFVLEEKKCISIDNAHCLKATKSKCEECIDSYHLYNGTCIKIKDSNNEHITVMLNKINLENNLNYLTYQEEEIIFNTPLNLLNGINNSNYMIPNCLNTTVFIDQVICLVCEYGYYPMNSLCLKNQENGHCLIPFNTMNYYEGSSSRCLQCKEGITMINNYCIYVPHCIKYNYEACIECETNYILYNELCFSMNLFYCAETNGVNCTTCIAGYLLNSISSCERSNITNCISYITNSNCCSLCSNNKMISSCECVECNIPHCLTCSGEHDNSCSICEEGYYLTKNKQCQSCADKYLNCLVCSEEGCELCQSPFILNDKKECILCSSIISSCEQCNLNECFECEEGYYLEDSSCKKCEEKVLHCSICDANKCRVCQEGYFLESNQCRRCSEIDGCIECDTMKRWCLKCSSEYYLNTITHLCENCSQKTIGCSKCDASLMCLSCENKEINKANECYISRNNCIKINELEQCIECEKGYILRNGKCKKYENENYCLSYYHDHSFGCEECINSISNSGICSTNDRNESCYFTLNNECIISNSIKYKQPEKCIDTHCIICSSSKECLLCEKNYFLNNKFECELIDNCQNNGINQCIQCNSSYYLLEGQCKKCQIQHCLECNKNGEEECIQCDNDYILYNNQCIYKKDFHCKIISSSHCISCDSGYFISTIGVCEKNSQEDCLIQKGSQCVQCKTTNLIHLPNGTSYCSSTKKTDNCQIESVFGCQRCNLGYFLYDGQCISCNINCAKCINRLEECVECSFGYLYNSTSRICTTLIEANKGCLHFLPNKKGCAICKKGYYYDKKNYRCNKCDISCLQCNDESSYCITCDGSKGYYKSLDNSCQLVSTILHCKTFEKDHCTSCQNGYYLENNRCLGCQLGCGLCVSNKGCIECLDQYVYRNATQECIYYREISRCIEYSAHKCSKCTEIYTPSTAGDECVYSLTLLAIIGTPSITFVLLFLFALVIIVILILYAHRRDPKKESWECKEIIFEVKESSIHLLKLPESKVLISSLCIDYTNSGTQVISVNERTKMKYFIANKRSKLIQLRYLGIQNDNFEIKVEPNIAALKEGFAVELTISVKPNCSCSFNGLLPFARLNMKTGEMTFFNIPIKFETERTKRLAHNEVSRIKLIGESIFGTTYKANYNGKIVAMKNIKILKQEVDMTEVFLKDVVTFDKCSRGRFITEFIGAIFQLNKLAIVTEYAPLGSLKDLMKEKKSNQVGMELRYKILHDAALGILFLHNKNLMHCDLKPQNILIYSYNSLNETNAKLTDCGFKRSSDMVTSNASFCNKIVNVEYVAPEVLKKDLYLTSADIYSFGMIMFETVHWEPPFPKKLFPYEWTIARFVTEGKRPSFKKQVDNWTVDLINSCWNQRPFERTHAKSIVSKLESCCIH
>122.m00125(unclassified_kinase)
MKRKEKKEREKTTTIFKITQSNIKFIPLGDGILTSKKEIELQEGEEIKVNEEIRELICIGNDKKEKMKIQISSKEENEKYSIRTNPNVITIEGGYACEFELFITIKCTTKIKDKIMIISKTLNKAQEETIKSISIEGETEISTRLDPDEIKEEKKIGEGSFGVVYVGEFRGNKVAIKKIKQVEENEDKKKEFEKEVAMLDKFRNEYIIHFYGAVFIPNKICMVTEFAKYGSIQDIMNKRNITEISKKIRIKFMIDGAKGISYLHSNGILHRDIKPDNFLVVSLDDNIEVNRKLTDFGSAKYYKIQSDIYSFSVTMLQTITWQDPFPKTLYPHPWDIADTITTGKRPVIIQEVEEYIKDVIEKSWQQEPKERITIDEIVRMLEKIKSKE
>123.m00120(unclassified_kinase)
MFIGILLFVFGNIFYARSNEWTENNGVIGYFPMGIERNGWAHEYIKIGTKKSDVFYFRNGCCTLENTIFQDFDTTGKSPKYLHFEEPTSTMKSFGLRTIHSEGLLFLFMKVIPDNFVLTFGCFGIDGCRTKVADSSKPNIHIYNSNINIYSDINQKFYFIIETDSTTRYIMIDGDSAQTLTFDFSSSSQSNLPKYLFTGHNIDSVITSSYSISNVCNRDGNGRYVIYDLIEPLSDCNCSLTTSTPNISVLSNWNYPDCVKNSSMYDLNLPNFETIQLKDLNQWNSIIFETKTKVIDISSIGELIVKTLVLSSSNEITFNGIVIVSSLTVISPSYCIFNDIQINNEIDISSIHSQEVILFKRIINHFESQFLLNNVMTCGNRFVPKGSFFMCQCIFDGSNYIDSTLKQFNDCYNYKLYPSNTLNLRINFNLYEIQSNEYWNNVTIEQNTYFNTNNKILSIKFCSFNGYNIFINGSLFCETLQVDSQTRIKVNGNFEIEQFISKNDFFNIKSESVILLNENSSLHFPTIYSVQTCVNFAVSPTPFKLINSSFLNNRMISLSSNKLVRICPVIQLDISVYCTLVSGSLSNGNYKEVYCPCYSSNCVVQILPSISFLDIDHSFEGIVHINDSHLVIKPDDFDFSLRITANYSFVYFPSQTNNINVLFKNSFDSVVTSEQPFNLRNEITHSTKIITSYCSSYYIMNNEVTCLVCDGIILNGTCVNYEVIDVPYCTKKSKYTCDECREHYEFINGICSLCPTNCRRCINNKCILCDDYYQINSYGRCQKNEELKVVSNKVISCSEGFYSDGTQCMSCEENCIQCTSKKCIICEDDYININGSCIKKTNSETVVTTKSIISCSNGYFFENGRCLLCSSKFHGCSTCSSQECYSCFNSSEIVTTSKSCSYVDCVSSHSHFISCIDKAKYFDGSDCIYCNENCKYCVNNKCVECFSGYILNSLGQCINKENVTNCAQYVYGICVKCTNKMYVSNYECKTCPEHCLDCLNSEYCFKCENGYTAINGLCALSSLVIQNCQFLFSNNEGCAVCMKGYYRSSSLCKKCKSHCSSCQTDLQCLECNENYYISMNGSCLSYELLKNCKLKTSTGCEECDTGYTLKNKECIHCSYIYEGCSECNSYQCTSCIDGILKNYQCLPLSQISHCISVEKSICSQCSFWYQPSNDGMYCQRSPVWWVIILVILVILSITIIILIIIGWCSRTYYRYKIQKQYEKENSFFNISYCNIVFMSLPYNNQIMVNKSIIKFKEENDNDFPELSVGKEIREILCIANSTKETIKVQLTTKEENNRYLLRTNPQIVTIPKGKGCEFDVFVTPLCSCTVEDHMVITSKNIRTKIEQTCTIQISFKTKLSTRLDYTEFKEIKKKGEGSFGIVYEGIFRGRKVAIKKMKNLEDNEEVMEEFEKEVSMLDKFRCDYIINFFGACCLKDHICIVTEYAEYGSIRELIVKKKESIPKLSIRLRFLLDAAKGIQYLHNNNILHRDIKPDNILVMSFDEENTVMTKLTDFGSSRNINMLMTNMTFTKGIGTPIYMAPEVLNQEKYKKEADIYSFAITMYEVGQWNDPFPKNDERFGFPWKIAEFITSGKRLEQPPIIPESLYTIITHSWTQNPKQRLLISSIINSLKTIINTQ
>141.m00082(unclassified_kinase)
MVFSMLDHSIPSMLKSKSFQKHIKQEKCLFSTTPTQIYLRFKEMKISTLLDQDEIKEEKKIGEGSFGIVYVGEFRGNKVAIKKMKQIEENEDKKKEFEKEVAMLDKFRDEYIIQFYGTVFIPSKICMVTEYAEYGSIQDIMNKRKITEISKKIRIKFMIDGAKGISYLHSNGILHRDIKPDNFLVVSLDDNIEVNCKLTDFGSASE
>148.m00080(unclassified_kinase)
MFFKSKITFLLIFTIFICSSTSYECSIGCIDGCFANYTCIGKCKEGYYQDASCQHCLWIDPYKNSNKAYIPTNMGCQLSSSIINKTTWLPDPTTIPELPLDTDNYFHIGLSSIVDSSPCHHCQEYLFGKWFKIPKSSLPNSRVFFILSKENNIDINLSLDISSSNSFDTITYCSGHILINKTTSSSTLDFHAVDTFSDSDEKMYYIFINIEEYAEVDIKLMAKTTSITHNVTYHSFTQEDADYLSSDLTRIKSVHFPLSQEGMINYAACSPNSIFKILLFTMQFKYQIDLATHGAVCRHIWSSHQHGILGDDEGGDSLYVRIKGDENQTRYFALMTQENDVDIDLHFKAICIDSCNRESKLGICSTKKGRCRCVDGYGGDDCHLLCFYNFTWQVSDYSQLCYYGSNHCDQWCKCENGYKLEDHVCVSDICANGGMAKDEECLRGSEGCLANCQCQQDVGWVVDKKEQRCISTQCGNGKIDELYDINGYLRTEDCDSGLNCDTFCKCIDGYEPDPNQPGSCKEKVFPSWGIALIIILSIIVMIILIIILGIFIYFIMKHKTIDINIYKTQQPSYHYYINGSINTPPSKEAKYEIDPIQLDFGNDNEATTVLETRFERVEIKNHSRNKWLMIIFHTPNNPKYVFYFEPQILIIRPHTTPKVETVYMTLHCTTKIRDMKIPYTVWFSKSKSTLESIASLLKNKTFDNWTQEDQLQMDKLCKNIRRHYHHHFIITTDAASSTHIDMDELNISDNPIAEGAMGRVYIGEYRSVPVAVKQFRWENLTEEEMEELKEEVIAECEMMGKLRNPFIANYMGSVTYIPQISMVIQFFVLGSLGEYLRKEKEDYVKLPYRLKIRMLFDTARGMQFLHENRIMHLDLKPDNLLVNSLYTDSACCIKITDFGTSRMVKKTNKNEDKGLGTPIYAAPETYHDEYSYAGDVYSFAITAWEIFYQDEPYKEFKSLFDIKQYVTDGKRLGIDETMPPGLKELIQKCWKQHPIERYSFDQVTRELVKVDEDAPNHIELDNYVSDQRIEELINKRTERIQEQLKEINQD
>150.m00104(unclassified_kinase)
MNRVMLVLVLCIYLTFAQCYKDGTVTIKNIDSCKTPSQGIGDVALEQRDGVEDYNGFSWTRILLKTGSKTPILNIYDSSNERFLLQYDNREIITTTVNFYLQSSNCQWALYNNGRLLNPLNFYFYPEFEISDSKPFIFAPHGEGTFVNKNSNYITIEFDYWDYNKARVSGKIRLFIVSRYQSNYVGHVLTTTDSNVIMRPNYPNQVMCTLKNGAKRFGYNGGDKNEVKEDCTCTSVDGKWDKDDCTEFLQYFQVVVDCEYTTSINEHYGGYAFKGCKENQLPIVTIPESSTVILEDMKIKENGVHFEVSGKLTISLTIPSSYPQILLNEVGSGTITVSSVTVEGDIPFDQLLFISNSDSITAIGLTGYCSGGSYRRYAKEGSNEEVMCDCHFNENISGDYYIEVDCEKDSEYRNLILPTTREITASRTWKSLVTQSIFDISGKYKLKAGSMTITCSGTIKTPVEVTTLTSNKKNGIVFFGELTVTTINTDITNDVVLLSSSSNVGSLSKSCDGKINGSSRFYTGTDPKCNCEYSKNSFKQRDCYLLPKYQELYFSLVTSSYKSIRKEYYSNIISTSSFSLSGSETLTIQSCDFSSLKSVTIESSLYCKVMNVAKTTKIKVSALITIEMYNIPSEKYINDGAIISVTSPEYLLIKTVSGNVCSDIASSTKPFNSDTYKAVQGCTLLSNNKLLRYCPTSNTEDTVKCSMKGSDYTTSSSFDKEYCPCESANCYIYPTTTSIDLKLKSMENNFVIGGTSLTKEITNLKTITALIITSDSKNINILSTETAHFQSLIVDGKSNTISLGHSSSLISINKISVNSEHNQVSVYAQSISSIYSKTTNIIHIISPNDVNVNSMTYGTTTFNSVTSKDILISNEGSEISLTSEAKINSISTDAVTLQFNSKVIINSINPTAKGVLIKLYKSESEIKLSTGTYLYTVYCPSAINIKIGMESKTPISLESYGTVEFTSSTITLDTVNSGPSSNLIIGSDVTTFTLNKIITKKTYGEIFTLSPSTNQLTINLAPDYSSSITNPMILFYTRARRVNVDKQCDGVAVLSGSYSDEITTCKTLGLYNRECKLTDSGYIYNGFIDYSCPCSSTKSNCEISLFSSHSTYQYPTGLQPTTLILESDTALTSINNVMFILQTNLYSLTLSGNNSVVSISSSDISSILLTVTSLENGFILHSQIKSMTINTKALLKSTSKSYELLLGETTSLCDYYLFKEGYALCQKCKEGYILINNACYISTDIQHCTNYVKTTSEIKCRECSYGYYWKDGSCSKCSESNCIVCKDNDGTCIECTEGYKLINGVCTAVTPEITSCLYFKEYCYKCSNSLSVLFGSANYCGGCDSKCSNCKVTTDQCITCNINKKYMSVSGECSLIQTADLVSNNNIISCKSNYYLTSGECVSCSKKFKDCSICTEKTCITCSSPNAYITKDGSCEVDQNCKIYENNQCSVCKDGYFKTSEGVCSSCTTGCNKCKDSSLCLECSDSYYLTTMGKCVANELPNCELSSKKGCARCFDHFYLDSNGNCQECNKTCLTCFKNASFCTSCQSDYYLDQNTCITDNGKSGKCSHILPGGKCAICKVGYYNLNSDCYECSENCTTCQRDANSCIECGENYYHSSSQNKCLSQDDLVYCISKNSWGCSKCLDGTYMYNGECYLCSDNCMNCIWSNICSSCDYGKVLRNGKCIPLEAVVNCIETSNGKCSKCSLNYKPTELGDYCEFHLNVLIVILPIIGFIIILIVILCMAIILINSITRYTANKQREKEFTSFKMSSSSIHFVPLSNGSCLTTSMSEINFTENNVIPVGQETKTLLCIGNTNKAIMKVQITNKTDCESKYGIRSEPQLAFIKPGNAVEFNLFVKPYCTCKVDDPILIVSSDVKKSKEKTYQLHVIFETELSTRLDPDDIKEEKKIGEGTFGIVYLGIFRGNKVAIKKMKQIDKNENKMTEFEKEVMMLDKFRSDYIIHFYGAVFIPNKICMVTEYAEYGSLQDVLIKKTENEIPMSLRLKFMIDSAKGIEYLHSNGILHRDIKPDNILIVSLDNGIEVNCKLTDFGASRNINMMMTNMTFTKGIGSPKYMAPEVLNREHYKMPSDIYSFAVTMLQCFTWEDPFPKTQFKFAWDIADLVANGKRTNQIERVTNPQIKNLIVRSWEQDTRKRLNINDILSGLKTIDIAN
>17.m00339(unclassified_kinase)
MNSQDFDFNEFEEDSVEEKKDDYIIIDGKELNSNEKTVVIKNEKQLIVMKETIIVSKYINKTQSSQVITVSNIQNEMYSIEFHPRKLLLQPNEIKELTICVKPFCSCYIDCSVFIFLNLTQWKSYDFKFTSEPSLWINPQFIQGLDSKKELGRGSFGIVFEGVYNSMKCAIKRINGSLDLIEKELQIITSLRNPFLIQCYGMVYYSATVHIIMELAPCGSFDKCLKEMNYEIKMKVLIDVLKGIQFLHRNNIIHRDIKPANVVLFNTKKVVDINAKLTDFGSSTLKDESHMTGGVGTISYMAPEVMKMEMYGFECDIYSFGMMLYEVISQRELFSGMKSYEIKQFILEGKRPKQTTVISSRIYSIIEGCWSQDPKNRWGCEELIEKIQKIRSGTNEMMVSPIPKIEKHGYILEGTQYIQLNQSTLSFTIRNTYYNGNDGKSWYFKGKEMKKIGRRKEALEAFKKGGKNLWCKKELSKIYIEENMYKEAIDLLIECLYENDYESEELLLDLMDNSIRLNDEQINKYLEYLTINGNKDAMFELAKRSIYLQPTNLLKSERLLRQLVNEQYPGSEVQLGLLLFMIQEDSESNKIALELFNKASICGDVYGINNSGVFYSLGYGTSKQINKALQLFNIASGQGSGIAENNKGMILFSGNEYENEVRDCVEAVQCFIRSSEKGCKEGMFNASVCYFNGDGVEKDDYKAIEYLKKSAELGYAEAECLLASCYKYGTGVKMSNELYVQWTLQAANNGSSIAMFNVGCWYYLGENFKVNKKEAVKWYYKSAKEGCGKAMCNLGRCYFDGEGVECNKKKAFKWFKRSAKKGIVSGQFNCSNCYYYGDGTQRNIDKAMYWSKLASINGHARAFIIYGKCLLYYYQFEEARSVFEEALSLNIKESYWYLGLLYEYGAGVIQNSKLAFKYYQNGSSELNCCKEKIALTLFHKEKKLHYLKDIKKRSSLVDQIIGKELIDGPIDFCPSEGTFLLFQAAKCGNENAFNYLLQTTEMKDDKVVEILNELYYNCLNNEQPSQYVLEDVNYNELL
>174.m00087(unclassified_kinase)
MLIFYIILLSICIHAKAYDCIPLGDKFEDGFNDNFLTLCKTTKNGYSYYFTRDFTYSLNKPMECKSTYFNGNFIMTSSKDYWNAKNFYIKQDSQITLNGKFHTREEFNIGENSKIIWNGYVSFERLIKFETTPSLNHPQLIIWNSNRIHLYKPTRSSTGQFEIQNPSNNDQCFDVMSFNNNNALDFDKKSYNHYLPKDFDNGLSMTDGTAYLLSNKRLMRFCPNGIKLNKTVICTLNNMIYSPLSYSGRGDYIFNYPHCPCDDNRNECTLNIKTSLTTVNFNMVNISNTILHIDHEITLNNFVYAKQINVDDNVLLKIGSLTLINEYNQMIKFNNFEITNIRKPRIRSRFKYNSETNTLEIDGNNHIKHLSNQSNKPFNLIINGDLTCNSFVSDCIYYFTTSSISTTLTINGKEFKCIKCKNGYYLNSKHECQENSHCTKLNNQNHCVECDYGYYLNLNTQVCTKNPSGCKFGNETHCYHCGEEYKIIPCVKDEEECYYEGNECVSCSNEYTLNNGKCESKENKNGKNEEIYCENGKYIKNNQCIECTESAICNSDDIELKCKNNQQLDNNKCINKTCEEGKIKDQNGKCNYNISNCSNESYVNGKCVECLTTYSLNSKGECINTIIEKCEEQNTYGCKRCSDGYYLTTNMKCSKCDDNCTTCFSSATYCMGCSSDKYLSSNRTCQSNNELNGTCLQLLADGSGCGICNKGYYRNGKGCSECGEKYGYFMSWIGECKSIDEVKGCKGEIDKEYGCRECSEGYYLINKECSKCKENCTRCSIKNECNSCENEYVLTNKECIYYLDINKCKEVKNNKCWKCSFWYGTNEEGNECNKEVVCSKEENEKYSIRTNPNVITIEGGYACEFEVFITIKCTTKINDKIMIISKTLNKAQEETIKSISIEGETEISTRLDPDEIKEEKKIGEGSFGIVYVGEFRGNKVAIKKMKQVEESEDKKKEFEKEVAMLDKFRNEYIIQFYGAVFIPNKICMVTEFAKYGSIQDIMNKRNITEIPKKIRIKFMIDGAKGISYLHSNGILHRDIKPDNFLVVSLDDNIEVNCKLTDFGSARNINMMMTNMTFTKGIGTPKYMAPEVLNREHYKMQSDIYSFSITMLQIITWQDPFPKSEYPHPWDIADTITIGKRPNIIQEVEEDIKEIIEKSWQQEPKERITIDEIVRMLDGIESKE
>194.m00115(unclassified_kinase)
MQESSTCQVSIVPSCLTFNRKSSKEQNLSQSTDCPVHEILEEEVVFTNEALESYQIVINGFAKINNYWISCSETSFILLARGIHKVTFYAMIRNSSGEIKSEIPIHVFGTNKGSTNYKRFWIQQISVVLLPQLSQYLSFDECKLFDRIYTGEYNAIFKGTYRSLDVAISKVKSRNERIETLQKMKEEKERNHEKLSDINQSELNQFLKEKEEGIPEDFSRSPFVLEIREIAKIQRNLISPYILTFVGLTEFPYAAITELAPYGDAESFYEKHQLTQTLKFKIFEDIANGVAACHRFDIMHLDLKPSNIFIFSLNPLDSVVAKLADFGAAKRINFDNVPSNVNFTSTKLYTAPEMLKFITAKTYKGKKRIEFLKSFNLEDLTPYTYIEADLKKEFGNNASQVKAERDRNYEFKLYQLLHVGLTVDIFCYSLTIFEIFIERSLIYTEEVSKASGLTGMDKFQKILTADLKTSKNPTTTQKLLSLRGFPLTLTKLKAPKWFRDILDKTWAIDPTQRISMTEVARRFHKYISLYLNQFKTRNDETLSILKEMKSKEIEYFDTIEEIKLSTSNVSLEERKKNIDSKYFTEIKKLKSKLIEINDNHNQIKQSSSRDEMINPEELVDVTSEYSDYTEMIIHNNLVGHAKIYGLSKTRTPEEIYQYKRNNFRIRYDYEISWGSQPDQILELKEKDKFGKFVEEFKKEDSLKKEKLNTQIDSYFDQNVSSNSYILNDPIDHSKKQVLETFILDEDGEPIFHLSNDEHPKQYSNEITKKVVKKTTSINDKENITTTKKTNKKKVVKKTTCFDEDEIGLDETQKMTELNKDNKESTKPQTTKTCKKKVIKKTICLDDEETDNLKEEKQDEHIKQTKKKIIKKTINFNDEENVITENTKTQNLTKKTKKKIIKKTISLDE
>198.m00118(unclassified_kinase)
MFLLLLFVLYSNAERLCIPIAENCLDGYIDEFGEPIQPINCREISVKQNFIYSRTCSEQFNIIPTIFISDILSFTIENGALDNGEILIFEEYSTVLIRGDYSIFSSDNIHLHKYCQLTFDNALTLINANIILQNSQVFTVKETLTINNSNLTIHDAQIVIENVSTGKLISYNSTIHMLENSFFYISQIKLTQSTLFTLNSPGIRQLTSLILINSYFLNTDGDLLFNNAYLELYDNSILTLRHGKLLCFRSNVTIYNSSTIFLEEQASISNAIYFNAFGTSSVIIGENSKMHTSKSLCLYNSSRLLMKDNSQVTSSTGLQLNDDSIMEVSHHCYFTTPKVILKNRTKILLEDSYFISQKSGQIILFNDSQLLFNNVIISTEPLMNVILYNSSIFRIKSSSSLFESLSIYDNSALFLSDSSISLNSIEGHNKGIIDSKHNSIRSTFVIISDSFQLLLVDTNFIGIDTFKSFQNSFISMKDSSTEILSQCVIHTKSPISIEESFFIVGVKNDYLSQSILDIQENIHFIISTLKSSELWRLYNTKLIVTSILIDYTFDYCFEFIISSSTISDTFIETNHLKLINNKKRIRYCPNVIFNKHVICTLNGTYWKNSYDYQLEYPFTQIDCPCFGSDCSINTSVKELYFPNVPITTKINNFITNLYFEENDNLISITCQSQIAHFPGMVSFQSNSTDLVIQQITHDQNGYYILLDDTVSFPSYEKTLLTTSTFSVSGMSFTLYTKESFIIYMGDLFTNYVLDINSIFPILLLSLNGYKTTDSDSFCLFGISKNNQNICLRKASIQCPSFTYPNSDFTSCLPCVDVHCKWCNNKMCFVCADDYLLSTDGICVMLNDKSHSTNNHLVYCEQGRVLNNMCIDYDSNDPCVLSYESKCYQCNGNLHYILNDNSCSVAEHSLIVRTNSIIQCDDGYYELNGVCISCKQFGNQCSQCSATKCERCSDGTPLQKDGTCRIPYCQKQENGKCSICVDNYSTNSIGYCEEKIENCQIRAISTKECIICQPGFVLLNGQCYKSIQNCETNTQVGCLRCENSYYASEGVCKPCDSNCRTCLLEKNKCFSCDSGYYLTNHMCETDSIISERCAFYSINGKCVKCKNGYYRDGVSCINCDISCSTCNNANGCLTCNSTNFKNRDKVCVPKSTIQGCAVEITEKGCSKCTEGYYLNNNICENCLDSCISCTDKFTCNKCANETVWYSGRCIYYSKIPYCIKAENSRCTKCSFGHTVIDDTYCSNFSLPLWTLALIIIGIICCLGVFTSIIVSLTLLRFRILKKNKLKYTLENMPKTKVLQYHLDNFIVCDLNEINFDSFNNPIPVRNISFESIHIGNSGKYPIIVQPIPITNNKYKIKFKPEVVNLKPKKMCKIKVYIFPFCTLEEESTINVRVNEKTIYKSKCCSIKLSFITQHSCYINGDDLKQFEQIGEGSTGIVYKGLYKRHQVAIKKIKNIFLDVNETEQFHKETQLLNQFRCDYIVYFYGSVINPSNFMFVTELAPYGSFHNLIVNQPDTFNKKFKYKCLLDTAHGIQYLHSNGILHRDIKSDNILLFSLEEILPINAKLTDFGSSRSINMLLTNLTFTKGIGTPAYTAPEILNSKSYKKPADIFAFAITMYEILNWKTPYDTPQFEYSWSIAEFITNGKRLLKTDKINNEEYKLIQRCWADEPNKRMTVEEIISQLQKLYSN
>199.m00096(unclassified_kinase)
MFLLILFLFQFVVSNDMGCYIYYESNKNVLNYGFYNGNNCIYSGKGWQYNGPNLNSNKFIFKSDCCENGLPYMSVLINEAASTEFSFEADASIKHLFVRPAWGKGKYTQFNLEKYKSLLYITVERKECFDDTETQENLLIYDKPAIFHTTLCSKTYISWEMEDRPYLYLYQNVNDTAKKEIWVKEIYKEGCWYAFNTNGQQKIPDTITNGVLKEVSNIQGFRRYVICKGQTEPQPDSSCKITTGSTDVQISRSTINYPDCLYNGSLYTLTVPNSYTTIRFFNDYGLEWNGIYFEKRTNPLNIIISKKNILKVSGSSVTLPNQPIRVDGYISFNILVLSNVETGNHYFQELSAERIDDSSITTDKVLFIGKELKSSNENIKSVSCGSSNRFVKVESQIQCGCVYSDGYDVDDCSEISSTADALIKESIMLTIKSDSFKESDSYWYSINYKPGDGQFSGTLIASNCQIGGSISLVGKLKCTKLILQSDTTIAITPSGVLDVSTLETNTNKISITTQSENSLIIGSITTSSEVNIIGALSELKKLTVNPSTQTNTDYTIINQYKTTINELITTTKLSLKISNLIFGPNIKSIYINKLTTDKPLTLSNSVTTLVIDSIDIKFIPPTFFIITNKSENELKVTINSASGIEEPFYLMSLKERKVTFTNSMKTMCDEQIAIFGTVDDGLCENKGYGKKTCYKRDESQYYYESESSSFFDYSCPGHKSQYVTSTLYISASTINIGNDEYYSNIFVVSPTTITVSNYELPLTLQANVVIAGDMNSILVKTNDKHTINTKGGNNQNLIIADTSSCGINDSLSVIEADGICTIGYSTPTGMKCKKCRYGFNSDGSCIVVSSTDVHNCIIISPNGKYCLRCNTGFYIENGNCLPCGQNCLTCDSSQCFICEDNYINDKSDEKNCIQNFTVCSFSKNNICLKCPQGKMIDSDHTGCSTSCVDGCYSCQDNTNCDICNISANAIKSSTTCSVTSNSINVSNSGIIQCLPGYYLSETSTCTSCNSGELHCMTCYSVSSNVVCSSCADGYIMTTSGTCVSKESVSCKQVSKSTCLICDDSSKYFNGKDCVSGIEHCLKTNNDGTCVECLFSESAEKYYLLTTTDGNTICSEQSDEFCSLYTQSVCRSCIDGYYNNQIKCLPCNATCSKCVNSQNSCYECQSGYVLQGESCVISETTNCKMMITSDGSQQCAICNDGYYRDGKGCTKCIDNCVSCTTANTGSCLKCIDNYYFDIKTQQCLSISLLSNCETTNRFGCEVCEDGYFLNGYTCLSCDQTTNNCKSCNKQNGRCNLCNKDFILDSDYKCIYYSQFSHCVSAENNVCNKCDFWYSVDGKECKSSPVWWVIVLVVIGGIILVVIFIIILLVFIRTVMTKITKYSQNKKQDSNTIFDIKYSNSLWTKAGNSDSIIVNQKLIQYEEEMLVASENRALFCIGNISNSTKKIQFTHNSLQEIYLNIKVNPECVILQKGKGCEFEIMVSPLCNLTIDDTLSFLSYDIKSNKTEIFKIPLQGKTQYSPRLNPEEIISENVIGEGSFGVVFKGKYRGSTVVIKKFKNMRDESLKEFDKEVTMLDKFRCDYVVYFYGAVFVPNKICIVTEFAQFGSLEDLMKKKEESEISMKLRIRFMLDSIKGIEYLHSNGILHRDIKPGNILVFSLNIIDDINCKLTDFGSSRNVNMLMTNMTFTKAIGTPKYMAPEILNKQHYKTMADIYSYAVTMYECFKWGNAFASNIKPWCICDMISSGERPSLECITDKNLQSLIQESWVQQPDKRLSPSEIINRLTKILEQPN
>210.m00090(unclassified_kinase)
MLVLVLCIYLTFAQCYKDGTVTIKNIDSCKTPSQGIGDVALEQRDGVEDYNGFSWTRILLKTGSKTPILNIYDSSNERFLLQYDNREIITTTVNFYLQSSNCQWALYNNGRLLNPLNFYFYPEFEISDSKPFIFAPHGEGTFVNKNSNYITIEFDYWDYNKARVSGKIRLFIVSRYQSNYVGHVLTTTDSNVIMRPNYPNQVMCTLKNGAKRFGYNGGDKNEVKEDCTCTSVDGKWDKDDCTEFLQYFQVVVDCENTTSINEHYGGYAFKGCKENQLPIVTIPESSTVILEDMKIKENGVHFEVSGKLTISLTIPSSYPQILLNEVGSGTITVSSVTVESDIPFDQLLFISNSDSITAIGLTGYCSGGSYRRYAKEGSNEEVMCDCHFNENISGDYYIEVDCEKDSEYRNLILPTTREITASRTWKSLVTQSIFDISGKYKLKAGSMTITCSGTIKTPVEVTTLTSNKKNGIVFFGELTVTTINTDITNDVVLLSSSSNVGSLSKSCDGKINGSSRFYTGTDPKCNCEYSKNSFKQRDCYLLPKYQELYFSLVTSSYKSIRKEYYSNIISTSSFSLSGSETLTIQSCDFSSLKSVTIESSLYCKVMNVAKTTKIKVSALITIEMYNIPSEKYINDGAIISVTSPEYLLIKTVSGNVCSDIASSTKPFNSDTYKAVQGCTLLSNNKLLRYCPTSNTEDTVKCSMKGSDYTTSSSFDKEYCPCESANCYIYPTTTSIDLKLKSMENNFVIGDSKNINILSTETAHFQSLIVDGKSNTISLGHSSSLISINKISVNSEHNQVSVYAQSISSIYSKTTNIIHIISPNDVNVNSMTYGTTTFNSVTSKDILISNEGSEISLTSEAKINSISTDAVTLQFNSKVIINSINPTAKGVLIKLYKSESEIKLSTGTYLYTVYCPSAINIKIGMESKTPISLESYGTVEFTSSTITLDTVNSGPSSNLIIGSDVTTFTLNKIITKKTYGEIFTLSPSTNQLTINLAPDYSSSITNPMILFYTRARRVNVDKQCDGVAVLSGSYSDEITTCKTLGLYNRECKLTDSGYIYNGFIDYSCPCSPTKSNCEISLFSSHSTYQYPTGLQPTTLILESDTALTSINNVMFILQTNLYSLTLSGNNSVVSISSSDISSILLTVTSLENGFILHSQIKSMTINTKALLKSTSKSYELLLGETTSLCDYYLFKEGYALCQKCKEGYILINNACYISTDIQHCTNYVKTTSEIKCRECSYGYYWKDGSCSKCSESNCIVCKDNDGTCIECTEGYKLINGVCTAVTPEITSCLYFKEYCYKCSNSLSVLFGSANYCGGCDSKCSNCKVTTDQCITCNINKKYMSVSGECSLIQTADLVSNNNIISCKSNYYLTSGECVSCSKKFKDCSICTEKTCITCSSPNAYITKDGSCEVDQNCKIYENNQCSVCKDGYFKTSEGVCSSCTTGCNKCKDSSLCLECSDSYYLTTMGKCVANELPNCELSSKKGCTRCFDHFYLDSNGNCQECNKTCLTCFKNASFCTSCQSDYYLDQNTCITDNGKSGKCSHILPGGKCAICKVGYYNLNSDCYECSENCTTCQRDANSCIECGENYYHSSSQNKCLSQDDLVYCISKNSWGCSKCLDGTYMYNGECYLCSDNCMNCIWSNICSSCDYGKVLRNGKCIPLEAVVNCIETSNGKCSKCSLNYKPTKLGDYCEFHLNVLIVILPIIGFIIILIVILCMAIILINSITRYTANKQREKEFTSFKMSSSSIHFVPLSNGSCLTTSMSEINFTENNVIPVGQETKTLLCIGNTNKAIMKVQITNKTDCESKYGIRSEPQLAFIKPGNAVEFNLFVKPYCTCKVDDPILIVSSDVKKSKEKTYQLHVIFETELTSLLDYDELKIDKKLGEGAFGIVFKGELRGNKVAIKQMKNMAGDSETIEEFEKEVMMLDKFRSDYIIHFYGAVFIPNKYCMVTEYAEYGSIQDSIHKYSKDKKPGHKLRIKFMIDAAKGIEYLHSNGILHRDIKPDNILIVSVNPNTLVNAKLTDFGSSRNVNMMMTNMTFTKGVGTPMYMAPEVLDQKKYKMPSDIFSFGVSLFEAYIWNTPYPIEKFKYPWDIAQFIGSGKRLEKPNKCQSGFIT
>232.m00085(unclassified_kinase)
MKCTTCADGYFMSWIGECKLTTEIKGCKGEIDKEYGCRECSEGYYLINKECSKCKENCTTYSINNECNSCKDEYVLKNKECIYYLDINKCKEVKKNKCSKCSFWYGTNEEGNECNKEVVWWMIMIIVIIIVIIIIITIVMIIMMVNYIMKRREKKEREKTTTMFKITQSNIKFIPLGDGILTNKKEIELQEGEEIKVNEEIRELICIGNSKKEKMKIQISRGYACEFELFIIIKCTTKISDKLMIISKTLNKAQEESIKSISIEGETEISTRLDPDEIKEEKKIGEGTFGIVYVGEFRGNKVAIKKMKQVEESEDKKKEFEKEVAMLDKFRDEYIIQFYGAVFIPNKICMVTEYAEYGSIQNIMNKRNITEISKKIRIKFLIDGAKGISYLHSNGMLHRDIKPDNFLVVSLDDNIEVNCKLTDFGSARNINMMMTNMTFTKGIGTPKYMAPEVLNREHYKMQSDIYSFSITMLQIITWQDPFPKSEYPHPWDIADTITTGNRPNIIQEVEEDIKEVIEKSWQQEPKERIRIDEIVRMLETVYSNK
>239.m00060(unclassified_kinase)
MLIYYIILLIICIHAKAYDCNQSGNTFDGGFNNKIDTLCESTNNDYSYHFTYNFTYSLQKAMECNSTYFNGNFTMTSLIEYWNAKTFKIQKSSQITLDGYFHTRKEFNIGENSKIIWNKGVSFERLITFETTPSLNHPQLIIWNSNRIHLYKPTTTSTGQFEIQNPSNNDQCFDVMSFNNNNALDFDKKSDNHYLPKDFDKGLGMKDGTAYLLSNKRLMRFCPNGIDLDKNVICTMIGTDYSPSYSGRGDYIFNYPHCPCDDNRTECTLNIKTSLTTVNFNMANISNTILHIDHNILLNNFGYAKQINVYDNVKLSINGGSPINKYNQMIKINNFEITNIRKPSIIARFKYNSETNTLEIDGNNHIKHLSNQSNKPFNLIINGDLTCNSFVSDCIYYFTTSSISTTLTINGNGNNNIMIIDESITLINPFPNCVVLTGKSNEAFKCIKCKSGYSLNSNNKCQENSHCTKLNNQNHCIECEYGYYLDSTQVCTMYINGCIIGTETHCYQCGEEYVNVNGECKRMNNCKNSERNYCLKCLNGYKIENNTCVKDKEECYYEGNECISCSNEYTLNNGTCESKENKNGKNQEIYCENGKYIKNNQCIECTESEICNSDDIELKCKYEQQLDNNTCINETCEEGKIKDQNGKCNSNISNCSNESYVNGKCVECLTTYSPNSKGECINTTIENCEEQNTYGCKRCSDGYYLTTNMKCSKCDDNCTTCYGSSTYCMSCSSDKYLSSNRTCQSNKELNGTCLQLLADGSGCGICNKGYYRNGKGCSECGEKCSTCNQKDKCTTCADGYFMSWIGECKSIDEVKGCKGEIDKEYGCRECSEGYYLINKECSKCKENCTRCSIKNECNSCEDEYVLKNKECIKYSDINKCKEVKNNKCWKCSFWYGTNEEGNECNKEVVWWMIMIIVIIIVIIIIITIVMIIMMVNYIMKRKEKKEREKTTTIFKITQSNIKFIPLGDGILTSKKEIELQEGEEIKVNEEIRELICIGNDKKEKMKIQISSKEENEKYSIRTNPNVIIIEGGYACEFEVFITIKCTAKIKDKIMIISKTLNKAQEETIKIISIKGETEISTRLDPDEIKEEKKIGEGSFGIVYVGEFRGNKVAIKKMKQVEESEDKKKEFEKEVAMLDKFRNEYIIHFYGAVFIPSKICMVTEFAKYGSIQDIMNKRKITEISKKIRIKFMIDGAKGISYLHSNGILHRDIKPDNFLVVSLDDNIEVNCKLTDFGSARNINMMMTNMTFTKGIGTPKYMAPEILNRQHYKMQSDIYSFSITMLQIITWQDPFPKEIYKYPWDIADTITIGKRPNIIQEVEEDIKEIIEKSWQQEPKERITIDEIVRMLERIENKE
>240.m00067(unclassified_kinase)
MLIFYIILLSICIHAKAYDCIPLGDKFEDGFNDKIDTLCKTTNNDYSYHFTRDFTYSLNKPMECKSTYFNGNFIMTSSKDYWNAKNFYIKQHSQITLNGKFHTREEFNIGKNSKIIWNGNVSFERLITFETTPSLNQPQLIIWNSNRIHLYKPTTTSTGQFKIQNPSNNDQCFDVMSFNNKNALDFDENTYNHYLPKDFDNGLSMKDGTAYLLSNKRLMRFCPNGIDLDKNVICTMIGTDYSPLSYSGRGDYLFNYPHCPCDDNRNECTLNIKTSLTTVNFNMVNISNTILHIDHDITLYNFVYAKQINVDDNVKLLINSLSSINKYNQMIKFNNFEITNIRKPNNKPQFKYNSETNTLEIDGNNHIKHLSNPSKPPFNLIINGNLTCNSFVSDCIYYFTASSISTTLTINGNGNNNIMTIDENITLINPFPNCIILTGKSKEAFKCIKCKSGYSLNSNNECQENSHCIKLNNQNHCIECEYGYYLNSIYECNKYMNGCKIGNETHCYQCGEEYVNVNGECQGMNNCTKSERNYCLKCLNGYKIENNTCVKDKEECYYEGNECVSCSNEYTLNNGTCESKENKNGKNEEIYCENGKYIKDNKCIECTESEICNSDDIELKCKDNQQLDNNTCINETCEEGKIKDQNGKCNSNISNCSNELYVNGKCVECLTTYSPDSKGECINTTIENCEEQNTYGCKRCSDGYYLTTNMKCSKCDDNCKTCYGSSTYCMSCSSDKYLSSNRTCQSNNELNGTCLQLLADGSGCGICNKGYYRNGKGCSECGEKCATCNQKDKCTTCADGYFMSWIGECKSIDEVKGCKGEIDKEYGCRECSEGYYLINKECSKYINKCKEVKNNKCWKCSFWYGTNEEGNECNKEVVWWMIMIIVIIIIIIIIITIVMIIMMVNYIMKRREKKEREKTTTIFKITQSNIKFISLGDGILTSKKEIELQEGEEIKVNEEIRELICIGNDKKEKMKIQISSKEENEKYSIRTNPNVITIEGGYACEFELFITIKCTTKIKDKIMIISKTLNKAQEETIKSISIEGETEISTRLDPDEIKEEKKIGEGSFGVVYVGEFRGNKVAIKKMKQVEENEDKKKEFEKEVAMLDKFRNEYIIQFYGAVFIPNKICMVTEYAKYGSIQDIMNKRKITEISKKIRIKFMIDGAKGISYLHSNGILHRDIKPDNFLVVLLDDNIEVNCKLTDFGSARNINMMMTNMTFTKGIGSPIYMAPEVLNHQHYKMPSDIYSFSITMLQIITWQDPFPKSEFKFPWKIAEFISTGKRPNIIQEVEEDIKEIIEKSWQQEPKERITIDEIVRMLDGIENKE
>253.m00089(unclassified_kinase)
MILVLFFCINLVFSQNFEDLLITVTLDGSITARRLVDSAIVWQTQHSGPLLTSYFSGQTPYIPSIDSSKTLFSVDKEQLQLKRMKFKIEDIFNQSPAIIDNVLVFCDKESKIFSISTDSGKISPYRIAIGSLPFSRNQYHLKAIDPLSGIELWNMTIAEYKAVVEIQRKISKKHQLLINPITNTVQLYEENEVIWSRRFEDSDIVGAFIYDSGEEDIRQIEVSFVTISNDVIINIFNDNLYAIIPISLRTDKENYSMQDNSNTLVHSTRLLIAPSIKYIDSLEDQTDDKKNQSIKEDDMVCLNEFDSFPIDQTVPNGSIIVINKDRIIDFDDKKWNEVLIPLTDIPPVLPNNPIPPLPNNSSHPIIFLLILIVIVIILIVLIVLMLMSNANQSPLEVTDKQLGTGSLGTVVFEGNFNGRRVAVKRLVKEFYSIAQHEVEIFNQTEELPNLVRYYMSYSDRNFIYIALTYCECTLEQHINTMEYRKTPLLNEHTIGLMKGCARGVYYLHKLGIVHRDLKPQNVLIDSKGEVKITDFGLAKKIEDNASFTCSHGGSVGWQAPEAIKGERLTSKVDIYNLGCLFFFIARKEHPFGPLIDRSKNILLGKMVKMDYDNANVYQNEFVMTLAILTRIDPNLRPTADQIMALPLFWDFNKKLNFIKSASDLFEMDPSMIITRELDASGIGIRWQQSLDPGLVDSLVKFRKYDFNKTRDLLRAIRNKSHHYYNLPKSEQSLFTSFPDGFYLYFYKRFPGLLILVYNVVKKHYPNEPIFNEFFIYDSK
>26.m00300(unclassified_kinase)
MSIIPFQWCYILLFLSIEIVGEYCDWNKNVFEECNTCSPCQFNYNKTGVFIIRNRETETMKFIQPHDTYFIFKNVSLKTLVIQNQIQSTFDLKELNTSFIVLINDTTINGDLSVDKILSFQLNFCSPQIEIQKQNPISTSLKISKISSDYFISTCFAPNLLRINEFISIHIDKLYSSFGYLYSTLIINNPIFNSPQYKFTLVKQNDLFHYYFYDPSVLTILKQEVVNSTLFTTLFLNQNNIDLYLFISSIKIYYSIPSLSLLIHSYTNAQFDIIINETIDSLTFHHNNDNFTFYSLTQGFLQFYESDVQDGIIYTIKTSSSSGILHITNLQSHIVFENLEESFHFQLNSFQYILNAQNGCQSSIISSDLFQCLSDMKCPKQKFFDETKNICQNCSTYCSNCINSTYCIYCDDGYVNRNGICYDRSDICSSNSMSSCYFCDTKNSYFIESCRDCSSHCKLCQEKKVCLQCEDNYYLNQTRQCVKTDIHQEIMVQDHIISCISGYYLNNNQCISCSESYGLGCQICDSYQCISCSPTTVFLKGYCIIPEHCNKIINGVCVSCEGLFYTNFTSCIDFHEPIATPSHCLLMHLGQCIVCNQNFFRLPNGTCSEYQPDYCVEPSQLGCFRCEDGFFLDLKGSCSPCIDNCRYCANSTYCLQCKPHHYLTNSHECLNASQLNDNCELITSFGNGCAVCQKGYYRYGLDCVPCNSSCLSCQNLDSCLECKDGYLMNKDAKCVALNETIGCINITSEHIGCDRCAEGYYLEQYECVGCPFNCKECYKEKCALCFGNDIVISGVCYPMTAVNHCISVNNSQCSQCSIGYIVNYNGTRCILKIQISVHIFFLVAIVVTIIFIIMIICYLLRKIYFPTEQQKFAWNEFIFDIRKKKYKLLENFGGLLINTQKLIFDQFREGIPVNVSSEKTFIIASIRKNPLKIDFILNQKPQRYELTVSPITIILKKNEGCIFTFKVKPMCSCTINDQFTILYEDVRTNKIFKKNISIEAQTILSTLIDYEEITLINKIAQGSFSIVFKGKFRGNTVAIKRMKDLWRKDDFEEFRKEIDLLSKFKCRYIIQFLGAVINKNNVSIITEYAPYGSCEQVMIKSNENPNLIPNIQLRIKISKDISKAIQYLHSNGILHRDIKLANVLIISLEDEMEINAKLSDFGSSRSLNFLVKNITFTKGIGSPIYMAPEILQRKNYTTSADIYSLAISLFEIIEWKEAYPADDPKFKYQWQIAEYVCKGNRPKTTGISLKIKSLLDLMWCQNPENRIPIDVVLKHLQLM
>261.m00054(unclassified_kinase)
MLLFVAFFLFISTCIGSCWMSQEELWIDDNDNTWSSYCNNIGINLVNNVIDVNSPKVPNVFTQNLNRDLLIAPIQGYTVTKFAITKWSLTTNSIPTITFNQSYSKTDVQILFRRWGDVFTLGHEGFNFILKDTNSYFSIVNENEKPDNDFDIYLPFYLQDTKPLLTVTIHKMHIIPSSYFQKDLRCIFYSSASSEITEDILYLNDSNLLESRVNCFSFTKRYICHNSSLSYNDSKCIVNVDDTIDRGHYSLNIIYDYIITGLTENIIEQDLIVNNYNFDGIDIFVLTGTGHNLTVVTFQNKMKTITFKGNGVFNIQKFYTKFVNWEKILSKESSQLTIGSLVNNGTGILEQINPSIFVINTFENIYGDTTVIGKISFKELIIKSALIKGFTMTSGIINLQNNIQADGYFDLFSSIIIGDSFQINTLPPLTLIGKNKQYQLLLSSIQSSNCVDLISTIPSSSFSMNETEHIKLLSNNRLIRYCPYSFNYSVLCIMNSTLFDLNYHSPSLFTLPHCPCSGNSCTIVTKEGIENIDFHGEKLDFILKVSNPIFSINNIRSLYVLDLNTDSSIITITSDFTLASINPNIKIINEAGQFTFTGTNIGEVDVKSSFKVTNNRVTIENIHNCDKHLIIGKDVLYLNIKEFGCGIVSEMIIETEDSSSILTIQLPEGNKGLVTIFSRRPMNLEANENKIILISESKTSYSITILRISEAVIICHNHITLNTINSNEDGEYFLNFHSEGSCQVYIINGEVSKCAICEYNNFHFDLETKKCIKIMPIEHCTNSYNGYCETCEEGYYVSNNLISCFPCSDKNARVCWNDDSIACTDNYTLSHRKCIISSIDNCLLFHNEKCMRCSNGKYQTNLMTCEACDVTCSHCYYNKKYNNSVCDICYNSTSRQNDYQCYKDEHAIVTLNSGILECDIGYYPKENKCVECSLLFGNCEICTITHCLKCKNNNVLDIDGKCRHSNKCKSISWNKCITCDNNEDFNNRTDCISNYHEDCYAYNTNGECIACKTKLLVNGVCGGTILGCKTFYNEFCLRCEDGLYLNNNICNKCDSKCKTCIGSSVQCIECNSIGYFINSTTHYCEYNSNLKDVCLQYTVDGGCVKCANQWYVDGFNCLKCNSSCLSCRNLDTCNECLDNYFFDTSNNCVPNNIITNCDSIINKWNGCTKCKDGYFIKDKMCSPCLSGCQICTDPNKCLTCKETYVYSMGKCINYSQISNCKEANNSKCLKCFGWNKPNKQGNACLRHIPARFIVGIIVLVIVLLISVLLGVYLLSKWLLKYLKVRDIEKQLNIFSIAKSNLSFISFGSVLVNKTVIDFVNEDIIEIPVNEKSIDTIVIGNLGKSPIKILFSLKEGTNDKFTLETNPSNLIIRKGVACPFKICIIPKCSCFIEEDLIIIVHELKTGKNQCINLRLIVKTQISTILDYDEVKEEEKIGEGGFGIVFKGRFRGNEVAIKKMKQVENKESSMCEFLKEVEMLDKFRSEYIVHFYGAVLIPTKVCMVTEFAKYGSVNDYKKKYKEKPFSRKLKIKVLIDAAKGISYLHNNGIIHRDIKPDNLLLFSLEYPATINAKLTDFGSSRNINMMMTNMTFTKAVGTPIFMAPEILNRKHYKMPADIYSFAITMLEIITWKDSFPKESYPHPWDIANTITSGKRPILINEVEDNIKEIIEQSWKQEPKERIRIDDIIIMLEKEIYPLN
>267.m00063(unclassified_kinase)
MVFISNTINSAVEVQLMEEVGHGTFSRVFKGKMQEKYVAVKVLNTVVDCIRMEVSYMRMFHHPNIISFYGTIQTDILVILTEYMDSSLDNLLYNQQQCPVSLQFELTCPIKVHISLEIAKGIKYLQSLNLIHGDVKPENILVSADLKVKLSDFGLTKKPTEFSENIHGTPNYLPPETFLYNEYNITCDIYAFSMVIWQIFTQRLLYIKYESMDDLSLEVVHGERPILNKMVPEVYHKLLTDMWSNQIEQRPNIEKVIKILSLGYLEEIENDSVKNAWCCLCPKQVLDYKLSYHYLNTKGNFKNIFRGTDFVSVNDFNFACNCFGNIWDVSLQRKINEFIKNTHLFINWTNYTITAELNKTKIVIKEDIFSDSFIVDGGDKTYHIKSLWEL
>274.m00077(unclassified_kinase)
MMLYLLFICYGLAAGLEKVDFTLNDKEYVIIDVQHNNIPQYISNVYAYRSKSSGNSITIVVDGEKETKKYQYQTSELKRLQIGFAKNNMYVLNNGNVDVFDLNSTISGVISHSYPLSNIDSYSPMTVITKEFVSYKPEVFIVLCQNNGLTVFNESFNVVDSTKHPCGNFSSYGYSYLMVRGGGDVELYTLNQGGKLSFYTNFEIKDSSSITFNYDMSIINEYDVVYSVISDKNKIQVNSPNNYAYPTFIDNVFINPKQFVNPINTQYVPMMSTYNSFLVIGGFGYSVGSIQRGGAVSVYFDNYLVSTKDRFKLIYSLVSNSSYDYMGYSVAMDSKTLYYGGKTNILLNGSATTVKVDVSKITAQYCTGTLCYCAPGYYYNSYMKTCLKQIGGVSSIIIAVICIFILILIIALISVLYKKWSRKHAKSFTIDGQSYPFTPLEELPFTFSTEVLTFGYEDGNKAPINRTLEQSLTITNNSTVNKQFDISLPTSYKFNIQTNVNNMSINAGEQGTVRFTITFLCTCSCNDDDIIAFAITEEGNEEPKFVYVTINVSTEESVFIDYKDVLISKKIDNGPNSETLLINYKDKSYAMKKFTTEFNEELMNVFRNKINSLIKLENEYLLPISFACIAPQNNCLINEYSIIGNLKNIYSMKESPKQLIWRCLLNAAQGIQYLHQRDIIHRDIKPENIIIFSTDYSMKICAKLTDYDLPNELIGSKQAAQLNQQIGQEIYFAPEGINNKEITSAYDIYSLAIVIVEAFDRKCPYSMLGSSWEVLEFVNKGKRVEISNNIPPTTASIIPKMWDQSPEKRCKINEVIDTLMNSEKELEESQQTMIDMSNDIVGSLLGDENTTPLQPIPTTSVTLTNEPEKVPSPTLIETSEANAADDLAASLLDSL
>33.m00254(unclassified_kinase)
MKIQISSKEENEKYPITINQMSLQLKEDMHVNLNKTLNKAQEETIKSISIEGETEISTRLDPDEIKEEKKIGEGPFGVVYVGEFRRNKVAIKKMKQVEESEDKKKEFEKEVAILDKFRDEYIIQFYGTVFIPNKICMITDFVEYGSIQDIMNKRNITEISKKIRIKFMIDGAKGISYLHSNGILHRDIKPDNFLVVSLDDNIEVNCKLTDFGSARNINMMMTNMTFTKGVGTPKYMAPEVLNHQHYKMQSDISIFIFNNNITIHYLFLLSL
>348.m00054(unclassified_kinase)
MLIFIIFIIGIYSYNCSPGCSSSCVSDGNCEICKDEYYQDSNCNICQNINPHQSISDKNPLFIKRDGVCQKFYNVYQKSNWIPSNDIIPLPLNSQPLQISFNSSTLFDVGPCTFSGNKQNQYRPAKWLKLDTTEMTKQVVDIIFTFKSESKVNVYYDLSDSSINVIEPHCLIKGYLSKNDQSNHFKFPVPNQQESESPILYLFLSLNEMSDVSLEISLTETSNETNTPFFSFDNTLIQSLYSSQLTASYTFPMYSKGEYIYPICAPGRLMKVMFFETEFKGDFSLLLDSTKSNRYVFLEEYSKTSDGITNKCVNFWKGENFGVLATRGKDEGLIVRIEGSNEMSKRKFALLSSEDDIDIQISLKTICPNGCYYNNSQGTCSIRDGKCLCKEGYGGDNCVLKCWYNNSWQPSSNTGKNQCYFGIEGCDSTCQCIEGYSLKDHYCISTACSKNEKGKGVECFSYNNHCLTNCKCQDGYNATSLFSCVTSSCGNGINDNEEEECDGGEYCTEECLCEKGYKTDSSDKTRCVSKKLKWYYHLVILIAGVVGVMLIIICIVLLFIFTRKRKNDFEIYKQQQPQYYLYLGGSVSSKPLKENKYSIFPTDLDYGNEGVPTEVFDTRFEEIIIKNKSRNKYMMIIVHTPDNPKYVFHFNPQVTILSPKSHRIVTSYMTLKCTTKIKDMKIPYSAWFSKKKKGLLKISQILLNKTFESWTQDDQKLLDTELKYVIKRYHHFFIIKTDAASSTHLDMDELNMSENPIAEGATSKVYIGKYRSIPVAIKMFKWENLTEEQTIDLKQEVINECELMSKLRNPFIASYMGSVTYIPQISMVMQYFVLGSLGEYVRYNKDTDIYLPYKLKIKMLFDTARGMQFLHENRIVHLDLKPDNLLVNSLYFDSACCIKITDFGTSRITEKNKIDGNDNKGLGTPVYLAPECYEDDYSFAGDVFAFAITSWELYYQEEPYKDFKSLFQIKEFVKSGKRLPLDDSIPLLFKELIQECWKQNKGDRPNFEQVSQKLVKIIDDEANHPELDANTYTDKIEDYINAKLKKLDSLLTLD
>37.m00199(unclassified_kinase)
MSFIFAKKESIGKRYFKLVKNQLKVCDGSKYLLINKCNFKFSNENESTVELNVNEQCNDTLILANTGKKEITISFEKGKNSNKYQLEPVPAIYKLKPNEAHDFTLRMTPLCTSKINETLYVVAQSKKEGIEKQKIQIEFSTKISDYIDNCDIDEREFLGLNEYKDMIWRGYCRGKPVIIDYRTNEDHQLFEREVKVLESMKCPTICYFYGACHLPHHECLIFDYYELGPLNKIISEREIPSEKIRAKICFDVAKALFYMHENGGIHRDVRLENIYGISLEPLMEVNVKLAGFSKARTFSIQRKDKEEFSEETGTSIYMSPELLQHEKYDTKVDVFAFGVTMIQVINWKIYKSKELLMTAYEQEKEFGNDFLSSELKDIIERCLEKELNKRATMGDVVQLFREYFS
>39.m00215(unclassified_kinase)
METIKDVVIGKSFNNWIIIKKLGEGGFGSVYKCQSIIDPTQFAALKIFCQENDALTETEIIRKLEHNEGVINMIECGYSDFGYIMIMDLQGINLKLFKELLPEHQFSQETSLRLLLRMIKILQFIHKEGIVHCDIKPSNFVVKGKEDIVLIDFGIAEYYQDQFGNKKNRKEHRGFRGTLQYASVNAHLKKPVSRTDDLVSAFFIYFENILGSLPWNSLNDSPQQICEKKIQFKESGIYKYTQIQMPVINSFQTIIENVDATEPSYNFIMNKLSSLFIEHHIPLIPIFNEKELSVLPEEEDYGQYRTVPSTPKNCKLKKTKEIDEAQSVESQNAPSYLDDLFKTMKEQLPSFHPLPKISSFVSKLKSNDFNLPFGL
>485.m00035(unclassified_kinase)
MNSFLFNQISSSFSSRDKTLLSKCIKKKQVKGLNKLYVYLDLNLESALSTKIDYEEINLIHPPIGSGTFGIVYRAEWRGVDVAVKLMKTDLVDIKDLLPNFMQEAGMMERIRCQYVVNYIGSVVTPDTLCLVTEFCPLGSLRKFMKTNTMNDLLKIRFCQDISRGMEYLHQNDIVHRDLKTDNVLVVSNNPFDPVTAKVTDFGTSRSFIESSQKLGIQHIGTPVY
>490.m00040(unclassified_kinase)
MFSFFRRPNNSFPLNVSKYVITCNQKKIELPLFEEFYDEIYVSNPTDFEYAFILDWPNHQYTLIAEPTRAILGPHTGVSIGITLKFLCSTKNYLPIKLCCSEGESVDKQAPQFTTQIKFGIIAQESVVFDVETITKFDTIKTTNSGEVSTALFNGKDVIMKHFNIDWSSEAREMFAKAAKELADIQCPQLIKVIGATVAPGREAFIIEYAKFGNIATCYRREDLPIKWIKKAFSDVMTAIKYLHDNNKVHGDIKPQNLLVFSLNKKDDVICKLSDYWNIQQITGVSSDIITDDEMISVAIFQAPEVLKGKEPTKSSDIYSLGMCLLEIFQQHEIYQDKPFVNGWDAAVQVAKGKRPNFDPDFNEQIASIIKQCWQQDKDERPSIDEVINQFQSIKF
>50.m00185(unclassified_kinase)
MKCKYGYYNPSSCTKCPKGCLSCYGTIENVICLECDNQNNLTLWLIDGQCKSQNQIFLLNNSLKIKEHQNLDKCSINQKGICIRCSDGYYEFNSNCFPCNSNCSSCLTTSTQCLSCSDPTKIVSNYECVSDEEFSKSCKQQTLSKVGCAICNDGYYRKGTSCPKCPKTMELCEREDLPIKCNVGYFMYHSKECRPKTELTNCVTIDSIGCSKCLDGYYVYDSYCFNCPDNCYSCSNSNTCKLCFDGFVLNGLKCVSYKTIEHCESSSNNVCTSCSRGFIIKGNICERKSMWWISLIVIPIFILIIVMIYFILTLISKKIIRLKQDNTLNLKELFSSEHFQEVLPGILVTNNKFTLVGDEYIPVNETTTLKLIIANHGKHKVKIQSSHIPSKKYQFTIQPNLVFLRQNKAIEVTMDITPICSTTILQQIRFSVYNFKFNKEMEFYVDINIETEQTCILDPDELIQKKKIGEGTFGVVYKGEFKGNSVAIKRMKPKINDNSSEIEFRKEVEMLEKFRCNYIIHFYGAVIIQDNKCMVTEYAKYGSVQKMIESKPSNSLSKSIKIKMLLDIARGIEYLHNNGILHRDIKPDNMLITSLDNDIPVNAKLTDFGSARNINSLMTNMTFTKGVGTPSFMAPEILKRKKYKTAADIYSFAISIYSVMTWEDPYPKQEFEYPWVIATFVASGHRRPQNNLPDYVYKLICECWCDEPTNRLNIEQTIKQLEIIQKSIQSKHH
>50.m00194(unclassified_kinase)
MVKYLLLFLFFFISFCISDYCKKIEPNSVMFYSMSSCEKINSNTVPNTIEGNYTNYKSVIIQAYDTNGEFYFGSATNKFNSQKVIIKSSSSALLLAFKNIETNFELKLTKDSYSFGKIKFVFYIGNSPTKITDDIDELFIKGVDTNDNYYHLPIQRTYINSIPTNLHLESNNGIWYIISSYEGRFNKITTQTKSAYFNKTCNGMVRYFSVNNIIIHNITSECTRTFTKDDEDDFNSFIVTTDVSLLSSYSYLISLSTNNYIIINNYNSSKIHTVYTYPNQWLKYESTNQTTLNIYRKKEPYQRIEFILTIGKSNEGTVTLIKEVEDSDKSISTVIISSSKPLSILDKIKFSETTSSMKSQIMFIGIGGITFSNGKNDYHCDSMIYKENAIECIQCKSGYYLNSMKECQNGSHCIKINNQSHCIECEYGYYLNSTYECQISQKNCTIGTETYCYQCKERYVNENGECQDMNNCTKSERNYCLKCLNGYKLENNKCVKDKEECYYEGNECVSCSNEYTLNNGICESKENKNGKNEEIYCENGKYIKDNQCIECTESAICNSDGIELKCKDNQQLDNNKCINETCEEGKIKDQNGKCNSNISNCSNESYVNGKYVECLTTYSLNSKGECINTTIENCEEQNTYGCKRCSDGYYLTTNMKCSKCDDNCKTCYGSSTYCMSCSSDKYLSSNRTCQSNNELNGTCLQLLADGSGCGICNKGYYRNGKGCEICERMCETCNQKDKCITCVDGYFMSWIGECKSIDEVKGCKGEIDKEYGCRECSEGYYLINKECSKCKENCTRCSTENECNSCEDEYVLKNKECIYYLDINKCKEAKNNKCSKCSFWYGTNEEGNECNKEVVWWMIMIIVIIIVIIIMITIVMIIMMVNYIMKRREKKEREKTTTIFKITQSNIKFIPLGDGILTNKKEIELQEGEEIKVNEEIRELICIGNSKKEKMKIQISSKEENEKYSIRTNPNVITIEGGYASQEETIKSISIEGETEISTRLDPDEIKEEKKIGEGSFGIVYVGEFRGNKVAIKKMKQVEESEDKKKEFEKEVAMLDKFRDEYIIHFYGAVFIPNKICMVTEFAKYGSIQDIMNKRKITEISKKIRIKFMIDGAKGISYLHSNGILHRDIKPDNFLVVSLDDNIEVNCKLTDFGSARNINMMMTNMTFTKGIGTPKYMAPEVLNREHYKMQSDIYSFSITMLQIITWQDPFPKTLYPHPWDIADTITTGKRPVIIQEVEEDIKEIIEKSWQQEPNKRLTTDEIVRMLETVYSNK
>6.m00490(unclassified_kinase)
MNIIIFLVIYQVIASWYTDKNNHIYYGLIGELFSDVGYDVSKGLFSDVYVFTFSGDCCYKSRDYYYIDPYFSTNSKVCYVQSTSKLKQLYFLEDSPTVQWKFQLEELPSSIQFILENTRSTIDTGYETLLQVGSRPVRFFIHCYERMTIHYQSEDRPYIYLEGNNNMQSVTILNEIDTIKYVFNGISIDTVVGYGDNTITSICSIGSFNRFVQHESTLTLKQDCSCSIHSDSSSVNFHEFTMNYPDCLYNNSLFYLTILQHQVTISFREDAPLLWKGIIFEPRFGITIIQIASSTKLYLTELTELPTTRLYVIGKIHFKSVLFPQTNVIHWFTDISYDQADFTSQKGKIVFVGTNTFHQGVEKICENGNRTRFGYLSSLGCTCQYTTSFIQDDCFESSLYETNMLDLVLTSQETTYSSIDGSYWNSITTSTVSYLKGTIKSNICTLNGKTTIYGKLICNTIYLNGNVTVIGSDPLKSNQIIIQKDCSLVGNIQSINYEILSNCNVIFENSFSSNIVLIIHENSFLTFKRPVIIEKITTGINVQIKAERIEFVELITDNFFSLNALTCTIQSGSIRLNYVVLTNQMIIKENVNSISIESITFKSIGLPLLFLEPTSNELLIKTIPQCISCSNILFLEANSRKIVGVEPSLYSCDQQLIVLNKLDNFIGCKTLQLYNKKCEYGNPSITPLYSCPCHGSSDVYCTTIIYSSSYQLSDEEYPNEIEILNTAELKVKNKEFILKTNANVEIKGSLNNIVFSPSDSTIQLSVSQSNMIYAPTGYGISYSTGSLVTSSPEELCLIVYVSNNGAECIKCKIGEDQNGNCLDAIEIEHCRALSSIDKRCDFCDYYYYYYYSSGVCSKCHDEHCKSCNETNCFVCDENYIVNKNECSRVTMCDYYSNGVCYECPEKSFPINGECQPCEVTGCLKCTTATTCSVCDVTNGYFLYENQCKFVKGTITNSHIISCPSQFYLLNDNCISCSVKHCIICTAEVCYNCQEGYVLNNAGECIPQPTTCNANNSRCINCQKFEYLNYTECVECSSHCTKCTNDGNCVSCESGYVLEQEFDDFNGYKVKCKLFNSTTNHCELLSEGKCLTCKDNYYTSSYQCLECDYKCKKCTSRQDYCYECNDGFFIENDHCVSSKDYIANCKRFIGSVCIKCNDGYFIQSSKCIPCSPNCDICYQENICSTCITDFFVNETYQCERQINLSNCVGYGEQGCIECEQGYYINGKRCSTCSSKTNKCSECDMNYGYCIGCEKDFILIEKECIYFEEIKHCLGSEGSKCTSCEYWFQPNESGQKCDLVPVWWNFVVVIIIIDIIIKICVIMGTALIQLIVKRIYLRKMEYEENHNYTKFQIKYSNINFKHVSKSHLVMNINKLTFGCETQPLPVETESRELFCIGNLTKKTIKIFLNAIEKKEKYEFKISPSEIILKNGEACEFEAILIPHCSCTVNDYFQVSSSYLNGGNSNSERIGIEFVTEISTKFDPDELIEIKKIGEGSFGIVYLGKFRGNKVAIKKMKQINCKTEEEQIEEFSYEVSMLDKFRSEYIIHFYGAVMIPGKICMVTEYAEYGSLNNVMKNYKKENKELNCKIKLKIFLDAAKGIQYLHQNSILHRDIKPDNILILSLDNDISINAKLTDFGSSRNVNSLLKNITFTKGIGTPAFMAPEILNKDHYNFPADIFAFAITMYQLLSWNDPYPNDKFKYPWNIASFIMNGDRLPKVSSITDEQFSLIENCWKQNPKDRYTINVVVETLEHLCPK
>64.m00162(unclassified_kinase)
MTSPRLSFRYSFTSPLSSTPNDVPLVLFLTNKNDMNEAMKKLPPSSMLFWVLHPTLNEPSKGIIMTIKYYHLILHYSFLNDFVTTKIYKTKTQKKEMEPVINCDIKNTTINNIKTLFTQFVLYQQFIQFLMKTKYFNDSSSSSQQKIIFPDLKTPRLLCNNIHGLKIIELDQENGVLTFINENLEIINRFDTLEESICELKKYLTTTQHIIQIQYNNDKADQLLEEINQLCYSEQFDHNTILDSISSYIKVVCKLHDIRVEESLEALIIRLFSCSPNDKVKVFKLLFDHIRCHPLCSWVYILLGHLINNYKDDIQSLLTKEKISSSLSQKLHQIHESLFGGYLFDEQALPSIKTIVLNNSDLKNSSQELDKSSYPLIQNKRKSIFFSSPMFQEDDTFLRRQSRSFQRAITPKHFGKPLKGGISQQLTEELSGSKNEIRTEAKRLAQAFFNESLPYILKVDQTGVTLQKQKRIVRDTEDEEIYKEELKELKELMKIIGMSIVMERNRDLMKQICHLLVTSISLKFKLTFSTVVINLEEYFKHVFISGQENIIVSILISWENVIQESKSLRAYFFCILLKIFRVYMKIARYQTIGLGLSERILMPISLCLQRPQTECYLDSQYDLLIEVGRCFKIFNNKCLNETHSVHAIQLMYAPHNIGLLAITCIKRYLIDWDKETSNYHENVNKLLGKKREYAILYFQVLVRLLQVFDQKSLPNNQNYTSIQENLENLVVPPNGFLFRFLRDETVLFGVDAKVTALSFFTYFFSVNSPIIRRKSVVNEYIRFAFKLFIKIYYKDTWTDDDIRVLVGALKMLNGLAAHKTEFSRQTFFRLGLFSLLLHEVMLEFNMSWNNSHEEETGIFDAFKQQPKKQLEQPKAQTKRMTGRKNMKVNIPRLCVNASPTKPLSPRKFETKPEIDIKKDGITQLSPRIMLETSKKQTHTSFSEFKSPETSEIPGKGSVETPRSSPQMEKRVDDTIKTPKTHLKHKVGNISMSELGSNSSSPDIHKGGVVIDFNKDNVSDTPLSSSPLKKHVYGSKTPMRLSFLKTNPIQVNQTSPSPMGSSASSLRNSLEVGTELSLGRLENEVHEDSTESKKPRKDNMRFCVNTSDRRQENERNESIKVPTTHIASVSPLIPCVIEDNILKEESKKKESINPTPNNTKPVETRIEEPQGIVSTDKPNDTKVKEEIKKEGMPPARKKRPPPLKMVPAIRKSIDNSGTGTSSASGSTTNSSTGLLTQVEQKFKETGKLHLILDTMMFEKTNTEVVKVDEHSYENMRKTRRIYVNSDVHKEILMLLFNLIVMENGVLDPLYTDQFPDLKGMKDALFILSCHLDRSSNREIAKQLFCQESLNPGIQELLRLLSQQFFDMSKYSIIKVIGEGAYGVCSEALVKYGSDVTLNKVVIKQIKISESPKARSVLHDIFNEILILERHCRDERVSHLFEYGYNEGFYNIVMYQYSASLGSWRRNLQPSTSNTRIHLLLNIYKEVLRVCQVLNQRIIHFDIKCENFLIEPLPGVSLETVNNPQTEIPPFKLCLADFGEACVYRNDKEANTTRHRGTESIKPPEMLKMDLAGGMPVNASCDIWALGCLLYELYTSKMLFAIADVGEFYFRVLKSEELLTEENKELLGNNEYLIGFLEFVLNRDPTKRPQISTLAQRFDEVIEKFKKDNKKDLLKAKKWEKNRKMLERNNMKKLKKKIFNQRKILILKEE
>65.m00152(unclassified_kinase)
MMGIILVVIRVSVCYFLGLVLKILFNRVSFLECPSNCEDRLCSNEGVCYKCANNTIFNGDRECVSLTDTHCEKAENSLCTFCESEYQLVNNKYCLKSVDCRRIDAIKVNEGFCISAIDAHCRGYGYYQCWDCMTGYIKNGSYCTRLEYVDEKCKASKVLYGSTVCSVCEDGFYPNGVSCTNCSDIVGCSSCMSQTTSNQLIVKECSSCSSGYLENNQCITIPNCKVYKSNTCDTCLDSYILENNNCVAASTKNCKRSTENICVECADGYYLTSSSLCQPCSIFNGKGKCYACNITSCNLCGSGMTIDNGICQPCSVFLPPCQLCDSSSNKCSVCKNGYYLSNIQKCVKCPNSCTLCSSENECSECSPGYYLDGTTCKECSTIDGCQDNQCTTTGLCTECVSNSYILESGRCTHCSSKYQNCSTCNSTSCLSCNSGNYPASQIHCLSCDSLPGCSDCSQTEKACNRCVSEFFLIGKTCKTCFQIDPNCESCNSTTNKCSVCKEGYTLLNSVCTLCSTAIPNCDICSPSELICNSCKNEYYYPNMSQCLPCSKLTDNCAVCSNENKCLGCETSKNVYLNTTTNTCDSCHNIENCETCDSNGRCNKCNSDKFRISDGKCINCNDGTDFVGCSKCDPSSSTICTECVDGYYLHSSQCLKCSSNCVKCESSSCSMCSSEFLNINGSCVSCMSVGCSKCDSTLNTCSECSHGFSLINGSCVGCSDIINCKICSSNTCSECNIGYYLNENVCNSCGDSCTDCNKTNNTIVCKECSERYYLSLGTCHNCGDNCLSCNGTNCLNCESSYTPNTQNGCGSCGTVIKGCVKCSTTSTECMECSPGYYLDSKTCVECNISDCVTCSGPSTCTLCSNNTVLQNGECITCPSGTLINEDSTKCVQCTHYISNCSFCRSNTECFICNDGFYLTSDGTKCKPCNGKVIRPNECVEAPEHCTIYISNTNCLKCEQHYVLRSGKCTLYSNEEYCIQHDSEDEVGCDNCLASISPSGICDAFTRTTSLSFFNQTSGEGVGYYESSTMPSYKKETSSCLFEWRGKCWKCNDGYYMNSESVPQCNICNETCGSCVLPSTLEGTKCLNCNSSSGDIDGNSIIPICSSDSHCTQFKGVTCSSCEKKYYLNKNKCTMCQPNCDSCIPSSISTICLICSSGYYKTNDGLCKKAQDNCDIISTTTTMCEKCVERKKLDENGNCVNITEENCRFVVDGKCKECLEGFNLIKNSDGSWVCNAIQDFNFCTDITTTGCLRCEEGKFLDQDSVCRMCDINCATCYGNSTNCTTCNFGYKLTKNNTCESLGSLVESCLTFFPDASGCAICKDGFYQTYKNCAECHESCLTCNQNAFNCLSCNFTGGYYFDIETSKCLSNDTLKNCTTSEYDGCVACEKGTYLSLTYKKCYKCSESCFQCTNSANHCTECNEGFVLSDGQCKNYLDIPNCLSSSNSKCTSCQGWHEPNKDGSGCETTVNNLILICVPIAGCLAVIIIIVLVVIFLIFIIQTRRKKKEREEKICEFDMSRCNMLFEDVDKESGLCVNKKELTFTIDRMTDTIPVGEESRDLLCIGNKKSHTLKVQITTKTNIDKYYIRSDPSLITIDKGKAVEFSIFIKPLCTTTIVDSLVLLGLDMKKGKQYESRIGISFKTELTTRLDYEELKEEKKLGEGSFGIVYLGNFRGNEVAIKKMKISLNEEKQVEEFEKEVAMLDKFRNEYVIHFYGAVFIPNKICMVTEFAKYGSLSDLMHKHSKRIENNMINKLLSDAAHGIQYLHQNGILHRDIKPDNFLVVSLENNIQVNCKLTDFGASRNINMLMTNMTFTKGVGTPMYMAPEVLKKEHYKLPSDIYSFAITMYEVSIWRNPFPKEQFKYPWEIADFISEGKRPRKEDIIDDWLFDLIEHCWNQNPKERYNSNQIVDVFIKNLQTN
>650.m00017(unclassified_kinase)
CESKYKIVNGKCESCNQFGSLCQKCTSNQCILCLYGIINENGICVYPSSTGCLKKDDIKTSYCMRCIDAHKYYDGTSCVNTNNCLTMRNKEMCYECQQGYIYNTKTSQCVNKTNLQTNVLERCIIWRGEQKDLCLRCQDNYYYDKELQSCVGCSSECLTCSNKDICFTCKEGYSLINTSCILSSTIIQNCRLLIVGGSKCAICNSHYYRTNDGLCEKCLEHCNLCYKDDTCNACDDNYFLLENATECISFDELTHCKIKMSEGCESCEEGYYVSNQYCLRCNSTTEYCQYCSKNGVCKSCENEYILINDKCISKLMVSHCTKVSNSQCTKCSFWYRPDSNKIACNSHVELWLIIVCVIVLLIVIIVLIMFLGYFTKRVLDYRKEEALRKKYCIFDMSRSNVEFHSTDNPDVVINKEVIHFTIDNQNDNEETVQIPVNKETRELICIGNKGKNTIKVQFSVKEGCDKYEIRTNPQLMTIPKGKALEFEVFIKPLCSCFVEDIIKLFSLDMKKGTTIESNIKIKAETELSTRLDPDELKEEKKIGEGSFGIVYLGEFRGNKVAIKKMKESDRQQSSLDEFEKEVVMLDKFRSEYIIHFYGAVFIPSKICMVTEFAEFGSLSVLIKKRDISQVSMKLRIKFMLNAAKGISYLHSNGILHRDIKPDNILVVSLDENEQVNCKLTDFGASRNINMMMTNMTFTKGIGTPVYMAPEILNKIRYKQSADIYSFAITMYECFGWCAAYPKSQFQFPWSIADFVTQGNRRTKAEAMTNEQYDLIDQCWKQNPDERIPIDVVVAKLEEL
>651.m00023(unclassified_kinase)
MSEYSLLDVDTQTATLPTIDIKKAPAGVMAVIVWRKKGSDQCFNRTDITYTNPTLDDSKSHSTNVKTQLEIGMGSEVCGPCDEKMTLLISEKVSSDDKSEEFILQSKSMKQKLERKKQGIEIEVINTKDVKESKKTVIKEGEIKSFGVFQRYEFCIYSQEKYNGNVDLKMRIIPGKEIGAGAFSHVHLGRDTIDNREVVIKISKNGSTSARKQFEHEIKMLKKVHHLYIISYLGDYFVNSQRYLIIEHAEQTLDRYLQTAPRNSNGLVLYSICNKLFKQLCCAVIYIEEKYEFVHRDIKCENILIHNGNCKLSDFGLCVTKQHAEKIKEPSIGTKEFLAPETMKTSPKYSYKSDAWSVGCVLYCMIVGKKEGPFNQQLLEELKQKDAIKEYLDLIDYGNLLLNENEKDRLDLLSLFCNRNLLEPEYSDASNYLGELSPPSKSNSLSPSFQEPQISQPTKRLMEQDDPDVVEKRLFETMR
>66.m00169(unclassified_kinase)
MVITSVTPLINIFFFICLTNGCQCIIYSNTQKLDKECSYSGDGCDYILYGDWETKFQGNNILSFGNLFVYSSVTITSQYFMTFTSLQLNSNVLLTVNGNIQIKGTITINKGAKIIANGQWHLLGSMVIYPNNDNVPLFEGWRCNNLQLDKKMFNIIIPTSFNGCIDIFSLIDSSVLNNDSSSNDYKSTDFPILENTLQLVSNQRLIRYCSSSISFDYSVKCYMNGTIYKSSLSLSDYSYPFTFPHCPCEELNKECSLIIDVDYANFQFINLPNTNIYSSHSLIILSLIKIKELYFYCIKCSIKIQIIKECNFIQFGNKLQLSDLYSSSFLNVKFTYNYTSLINTISIDNFFKRGQATLTISDNAVVESILSLNNINLTIESLKEVIILVQSINSSIKSISGRYVLITNTDMTVNQNQSINNCHVIECIDEICYCLICFEKYKLMNKMCIEEGVIPSGFDLVQSIYSNCIWDLFNVKTNERVCILCDSGYILHEGNCLIESDCLVAIVNRCVQCSFGYLNTSFKCQECNDNNCEFCTNTKCLECLFHSYINQEECVFDSNKQNKFECKDGYYLSFNKCISCLSFDSHCILCEKERCKRCENGYFISDGKCVLEQNCNVIQNGICQGCIENKILDINHHCVEPINNCILYNRNECIKCEDLMYFDGISCIFRDEHCQQYYQGMPCRRCEDTYYLTKQNTCHICEKCQTCLSETYCLTCNSTSFLSNHKCRSNDELIGKCSIFTPIGGCSLCKDGYFLNEFDCIKCPIECKTCFYEHCLTCADDYYQHYNGSCLSKNTLQGCAVEITQFGCTQCKDGFFRDVNTCEQCNGTCRTCNEYNECTSCNEELVFSRSRCISLEGIDHCKIILQSKCQKCTFWYRPSDDGTYCSSYIEWWLIILMILFILCLFVLILIVFYCIINRYQHFLVQHHQHLHCTLFKIKESSINFKYRINKWIQCNCDILLLEGHDIVIKVQQPCVSYFYLGNFSSSLIKIQIVLNKKNGKFLIKIDPAIILLKKGEACKFKLTVTPLCSSKLNNKITIVCQSINSGKEEVGYLKFKGETEITTKLDIDEIIFDNKIGEGTSGVVFKGRFREHIVAIKDMKDRSYNIKIKEEFEKEVSMLDKFRSDYIIYFYGSVLFKNKRYLITEYAEYGSIRNLFSLKKEVIPIKLRIKFMIDAANGIQYLHVNGILHRDIKPDNILVLFLSEDVQINCKLTDFGSSRNINTLMTNITFTKGIGTPVYMAPELLTKEYYKKEADIYSFAITMYECFKWGEAYDKEKFVYIWNIAEFVISGKRLQQVNEMPDSVYKLICDCWKQNPKDRLVIEQVLDRLQLLYKVK
>67.m00091(unclassified_kinase)
MSFMTYYFLLLTLISYCFGETLCQKETDNNAIIYISSSGCSTDSYSIDNYLYDYSKYKSVIIRFSTVNNDIFFGSSTHIFKARNVTIELVQNLTSCCSHLYFKNIETDFELHLIKNSYSFNYINFDFYNGNSPSKITGDADIIYVSGNDNNDNNYHLPIQRTYFSSTNSLLGITPDYGIKYLISSHKGTFISSLLQLNLLIQTCSGMVRYFYENNIIIHDITSECTRTFTKDDEDDFNSFVITVYVSLLSLPNDNYLISLSTNNYVIINNYNSSKIHTVYTYPNQWLKYESTNQTTLNIYRMKEPYQRIEFTLTIGKSNEGTVTLIKEVEDSDKSISTVIISSSKPLSILDKIKFSETTSSMKSQIMFIGMGGITFGYCKNDYHCDSMIYKENVIECIHCEKGYYLNSMKECESLQPNCIVGNQSHCVECEYGYYINLNTRLCTKPKNICKFGNEPHCYQCKEGYVKENGECKRMNNCKKSERNYCLKCSNGHKLENNTCVKDEEKECYYEGNECVSCSNEYTLNNGTCVSKKQNQNGKNQEIYCENGKYIKNNTCIECTKSAICNSDGIKLKCKNNQRLDNNKCINKTCEEGKIKDQNGKCNSNISNCSNESYVNGKCVECSNELLLNSKGECINTTIEKCEEQNTYGCKRCLDGYYLTTNMKCSKCDDNCTTCYGSATYCMSCSSDTYLSSNRTCQSNKELNGTCLQLLADGSGCGICNKGYYRNGKGCEICERMCETCNQKDKCITCADEYFMSWIGECKSIDEVKGCKGEIDKEYGCRECSEGYYLINKECSKCKENCTRCSTENECNSCENEYILKNKECIYYLDINKCKEVKNNKCWKCSFWYGTNEEGNECNKEVVWWMIMIIVIIIVIIIMITIVMIIMMVNYIMKRKEKKEREKTTTIFKITQSNIKFISLGDGILTNKKEIELQEGEEIKVNEEIRELICIGNSKKEKMKIQISSKEENEKYSIRTNPNVITIEGGYACEFEVFITIKCTTKIKDKIMIISKTLNKAQEETIKSISIEGETEISTRLDPDEIKEEKKIGEGTFGIVYVGEFRGNKVAIKKMKQIEKSEDKKKEFEKEVAMLDKFRDEYIIHFYGAVFIPNKICMVTEFAKYGSIQDIMNKRNITEIPKKIRIKFMIDGAKGISYLHSNGILHRDIKPANFLVVSLDDNIEVNCKLTDFGSARNINMMMTNMTFTKGIGTPKYMAPEILNRQHYKMQSDIYSFSITMLQIITWQDPFPKTLYPHPWSIADTITIGKRPNIIQEVEEDIKEIIEKSWEQEPKERITIDKIVRMLETVYSNN
>70.m00160(unclassified_kinase)
MVAAFGVVRCLTQCYDECPYCLWGLCHACTKGCNYGSWQDNAFCSYCFKCKRGCEACDEEYHCTKCNLGYWLRKYSSEVSLCEKCPTGCLECSSPTQCSSCSKGYYLDNGMCYQCPIGCSLCSGPDSCITCERNYGVVVYGDSSWCSPCTTIRCSSCQVGTYLSNGLCSACPNECTTCNTFNECAGCKDGYYLENGKCVLCSNKLKGCTSCDITGSVCYECTTRYRLSQGSCIGCPTERGEGVDMCNNKGWQTICQYGYADPYGGCEKCNGGDACLTCTYTENRCQSCKDGYYLNRNKCDKCDVLGCAWCQDDHTSCKRCKEGYLLKNGECVSCTELPECEYCSNECKRCSKGYAFDSQHTCTKCSNCEECNTQTCFVCNSGYTISTGNNCDLCSNVFSHCASCKTTDRYCNSCEQGYVFSTINKDCELCNVSFPHCSSCSQTDKCVTCDKAMIGCSTCNNDKAKCASCSAPLVLASDSLSCKNCSSYFEHCLECSQVSYKCVNCDVGYVPVNGICTPCQEGISECVKPTNGQCPIGTSPYKGFCYDCKKKLNNCDLCSQTEWKCHTCQKGLLNKDGICSTCDITNCVTCSTTEYKCDQCIDEYVPLGKKCLTCGNDPNCYKCNNDMTCSYCKLGYNLYEGTCTPCSDIMLVCSNSSPNCLVCKNGYGLKEDRTCVKCETGCSLCYKAEQCEKCQEGYMLRKGKCYKFESDNCDTNCYNSSIGCTACSTTKIEEESNGICLLCSIKNCKVCDYNLKTCIVCEDGYVYDSYTKQCTVKPGDLCEVYKTSSCIKCRDGYAVDYINNKCIKCGNNCKTCRYTNGHFKCLSCDSSLNLYLLNSQCVSPTNEKCNVVGFDSCRSCINNTKVVDGECKECSAHCLRCSQDECLQCDTSTILQNGKCVENLDCLITNEYGSCSKCVSTKVLNSETSLCESCPENCKECLSSTNCHECMNGYVLYNQTNCIKLANTKLRLKRLTNSIIPHCEKETTVGCQRCDSGYYLTDILMCDPCIENCEQCNDSTTCQKCSSGYILNNSVCVKQGRKGCKVITQNGERCAICEDGYFYKDGSCEKCDSSCLTCSKKSLFCLQCAENFYFVSSNTCYNYSTIEYCLAANENGCTLCENGTYLTNYKCLKCGLGCLFCEDDSGDCLSCKKDNVLIEGKCKSYIEITHCISEHDSRCSQCERGYEISNNGTSCDEKSKWWISLISVGILLILFLSAIISILAIINFLRNRKKKREQEKTTCIFNMKYSNVQFSLFETVKGIALNKQCIVYDGNIKVNQETKELICVGNTSKHVIKIQITLKENTYKFETRTTPQLVSLKPGQACEFEIFIKPLCSCSMKDEIILLASDLNNGIQYQGYIPLQFETELSTRLDPEELKEEKKIGEGSFGIVYVGEFRGNKVAIKKMKQIEKSEDKLKEFEKEVAMLDKFRDEYIIHFYGAVFIPNKICMVTEYAEYGSIQDIMNKRKITEISKKIRIKFMIDGAKGISYLHSNGILHRDIKPDNFLVVSLDDNIEVNCKLTDFGSARNINMMMTNMTFTKGIGTPKYMAPEVLNRQHYKMPSDIYSFAVTMLQIITWQDPFPKSEFRFPWSIANATAQGQRPSLINEVQEPIRSLITSAWCQESSKRIKAEEIISCLEAVY
>71.m00139(unclassified_kinase)
MNIIILIIIISFVISEVNIKECGPTGVSSELKCVDCEGDKYLDNGNCVELEGSLCQKAINGTCTECADGYCEVFGECRRCHNSYFFNSIKYDGHYYSLSSSHCTLEYFANCKRCEEGYYLYSNICVSPFHLIEKCMDSRKEGNDYICSVCEKNYYSLGNSCGLCTGLEGCTSCENVVPSRLSSYKYCYSCESGYYLFDGQCIRIPNCQQNINETCIQCELNYLLINGSCFFYSDFHCSSVISNTCEECEEYYFLNSSSLCSLCGSNCINCIDSLQCKVCEEGLTLYEGKCIECDLIGCESCSVDSYSCLKCEKGYYLDNGKCNSCNIFGSCIECTISGCIQCKSNNILSTTNCVECNSIISNCTSCYQNGTCSDCISPTTLLNENECIQCPDIFTNCIECSLSGCTTCKKGNYLNSTCYPCENMKGCSTCSQTEVKCFSCIEGYKYDPLTYSCKDCQSLHQWCLGCNSEMECIECEKEYTLIDGRCIPCIKDSTSECIKGPSNCDVFVNNSFCIDCDNGYVLRSGYCYKYLNNINCISINSNLNIGCEGCKNSLTLDGQCSSNEKTNNCSFYIKQSSSEQECIPYYSSSIQLDNCLIVKQGRCVQCKYNYYLNNQNPPICSKCDSTCSECSITSTHCLSYSSGLVMPDITTGTCDILSPCISGTTFCNQCLNGYYLLNSKCHKCSLPHCIKCYYGTNNEICSQCDEESVLINGSCNLITDAHCSFVQKETSLCKRCEVGYSFGMKTESNKCIYSDSCKYSINGNCLLCKSEYKLTKNNNRKWVCLNKTMDTHCSISSPYGCLRCMTGYYLKDGICSSCDNNCRRCINNSKQCVDCEFGMKVNDSTSKCYSLGDSSLGCLYYLHNSYGCAICKNGYFVSNLTCFHCYKGCKICTNEDSCIECNGDKGYFKDIDNQCYRNTTIEHCLSSNVNGCTKCENGYFINKTRCGKCSEHCQYCSKIEQCDSCKNKFVLVEGKCILYSEIDYCFSAEHSRCSYCLGNHEVSSNGTYCNYKLNYFLVVGLPVIIITFILLIILLSIIVSSIIIYKCSKSKKEEEEFTIFDIKTTNIKFMVIDQTSGLSINKNQINFMFDENNLSELPIEQETRDIICIGNLKTKTLKVQLFLKDQSDKYDIKIEPPMAIIKKGKAIEIQIIVIPHCTCTINETMILLAVNLKKGKQIEYPIKIKFSTVLSTHLDPDELIIENKLGEGSFGIVYLGMFRGNQVAIKKMKQITCEDCLKQLEEFYDEVAMLDKFRNEYIIHFYGAVFIPNKISIVTEYAKYGSLKYLIKHKERFETYKLNKFLLDAAKGISYLHQNNILHRDIKPDNILIVSIDDNISINCKLTDFGSSRNINMMMTNMTFTKGIGTPAYMAPEILNKNYYKMPADIYSFAITMYEVWNWKIVYQDKSRFRYPWDIATFVTKGLRLEQTELITDEQYDIITHSWNLEPKERMKIDEIINRIEQLKN
>72.m00194(unclassified_kinase)
MFLLLILQTYLSHATQMVSWYNYFTGKFVINELSQTHFNCNTTYYELRNIQKEYRSYSGCESCKGNELLIMNLFQKDNMLYGINSFCSSSWCPIIPECGIYDYHTCECIACQRNYFLTIENPHQCLNLSNFSGCTSADGVFCTTCKDPTYVPNQLTHTCHIPDSSCSVIEYSYCSSCTNGYEFNLTSGQCESYLETVCKEHCISCTGTPYSCHCENGYTSQNDPTTGNVKCLDLKGYDYECQNDQCTSCSANHQLCWTGFSKTPNRMCVPFKYNYHCKIFDSGSCYQCEDNYYIINFNNNAQCLSIIQHPIPHCKIYILQRSNYQGCSICEDGYYSFIDTNLGLIICEQVDDFKPELSFSTFCMEYYLINSDKHQYECKTCGIGYYPQRMTCSRCEYHCIQCISESQCLQCEIGYFVNNGKCEKMNFENIESFCLSIDEIYGCLECSNSNSYGNCDDCPLNCNKCSIDSNGIKNCSLCSSNYELYHGECVSSSLLHCKSYDFIQRICRKCDDGYYNYNGECTICPEGCEFCYLNAKQQVSCNKCSKGYYKKINNDIILCELTINNCKIYQEDYCIECENGYYLDNINECILAPLHCWKYDIDNNKCTVCDLNTNNINGMCLEYEQCEINNTLGITNEYFKINNYCKYFDRSSNKCNDCIENYHVGANGDCIQNNIEELKMDLYEHCLSYTSSGCSRCIDSYYFNYQTKQCEACHNSCKHCSGPSSTECTTCDSSHFFLNGTCENNEELKNKCNIIIGVENSKICLSCKEGFVKQGFECNECPKNCSSCYDQEHCFECKESFYLKNSLCYSYNQLTHCTEKTKNGCSVCENGYYLNDNNECKKCNSHCIECTLTRCKECENEYVLQNGINCVYYQSIDNCIKSIDSKCSKCKGMNKPDPKGEKCVSSLNYGLIIGVPLICILIIIILSALLVYYFINLHFIHYFNKKQGVIPQPISMFSVEFYDNEYHKDIRYNYTTITSDNELEVGNTSSIDIVVGNFNRYKTYEVHLATPIDDIKCSFSHKPECADIPPKKAVVFTIFIKPLICCCITHTLGIIIKRKHSDIVIPIKLHLFTQLDCSLDPDEIIEQKQIGEGTFGSVFKGMFRGHTVAIKRLKISTTDESISEFNKEVELLDKFRCPQIVYFYGAVFNPKRLTIVMEFAPYKSLKSMISNEPSEKFSFKLRAKILCDCAKGLMYLHNNHIIHRDVKSDNILLFDLNLEAPVRAKLTDFGSSRSITLAQSNMTFTKGIGTPIYMAPDLLNNKRYDEKIDVFSFAVVMYETYIWGDVYPEKEFPYIWNIASFIADGKRRPKIVTMEEWFWELINLGWNQNPKERITMEQIVLEFENHGY
>84.m00131(unclassified_kinase)
MQHVELNLTEQFAYVDPHLFYSNEDHTISCQLVWVTKTDGRDSVLIRYNIQKYSQDIQNKMVCLVSQMKNWENFYRWFLPVKNVISGIFNGSKEIWIVCENCQSISCEEYLKNVQIKEDEERSHIACFINMCNNIEQMKLKVNLELNEIFVCSEANDFRPTFKVTPISFLNGILNERKIQESVIDIIKIFKSTQFTDIINFIKIKQLREIKQLKIIQQALQENQFDSFDLRKCIPLNIVGNGAYGTIIKIRYNGKFYALKQTDCSKKVEIEKEFIVLKQCNNQRIIKCYGIASSWYSISSQLQHLKQKAQKSLYLLLDYYENDNFDQYLNKRKQLKQSLSNEEMNHFINEMIISIKYLQTQKEFIHGDIKPENFMVDCSVTKPRLVLSDFGNCRSFSNESILIRGKSKDFNSSHRLPLSINHDIYPLGVCFYRILTNKLPFGQTADEVKASYSTNKTLSFPKSILSNEQFHSKIELIKRMLEFKEQERMTFEELFNHPLVISLIE
>88.m00178(unclassified_kinase)
MFKKTKLINIVRNETADKVKEYLNKKKVDKKTFEKFKTKEENPLYVSMIIRKDFDMSQELIKVMIKVKADINKYDEAEQTILHYVCNTFTSDASFIMALLQFPGINVNAKNRDEQTPLHIFCNHFANVQSYKTVLQKFVELHAEIDATNSYLETPLIKTVKNQKLRVKGGADIYCLNNKNESPLSLAKEKGSMAVITKLYEVHNLLQWLSSISNDFVALYARKFLQQELHPKLLKSLSDEELTDVLEVIVEEEKHITILKDSLRKFELILPEEKEIKAVVVTTPERKPMLSASKRSSLPANVDSWTIGSNQIEFTGETKPSRSNKVGTGSTCSVYRGIYKKINSEGGTTDFDVAVKVMDEGIDLGENSEFLHEFEIQKTIAHKNIVKFFGIVIDDTISIVMEFCSHFSLFDVLNDPNQQVDFPTALNFCEQMSVGLGVLHNNKPSILHRDFKSLNVLVTNDYTLKISDFGMSRFDTTENREKDLKELSGTIPYCSPEIIPSDGHQGLYTTKSDIYSLGIVFWEIFRRVVFGSYTKPWFKEYNIPAANDFAILNLISEGKRPTLEIKEYNEACKNYVPPSVHQLYYSCVDEEPDKRPNAEELIKMIESMKQEYIHNNTIWNKYYVPVGYKKM
>95.m00150(unclassified_kinase)
MTIDENITLNDPFLNCIILTGKSNEEFKCIKCKSGYYLNSNNKCQENSRCTKINNQSHCIECAYGYYLDSTYECNKYMNGCKIGNETYCYQCGEEYVNVNGECQGMNNCKNSERNYCLKCLNGYKIENNKCVKDKEECYYEGNECVSCSNEYTLNNGTCEKCTESAICNSDDIELKCKDNQQLDNNTCINKTCEEGKIKDQNGKCNYNISNCSNEECINTTIEKCEEQNTYGCKRCSDGYYLTTNMKCSKCDDNCTICFGSSTYCMSCSSDTYLSSNRTCQSNNELNGTCLQLLADGSGCGICNKGYYRNGKGCEICERICETCNQKDKCITCVDGYFMSWIGECKLTTEIKGFKGEIDKEYGCRECSEGYYLINKECSKCKENCTRCSIKNECNSCEDEYVLTNKECIYYLDINKCKEVKKNKCWKCSFWYGTNEEGNECNKEVVWWMIIVIIIIIIIIITIVMIIMMVNYIMKRREKKEREKTTTIFKITQSNIKFISLGDGILTNKKEIELQEGEEIKVNEEIRELICIGNDKKEKMKIQISSKEENEKYSIRTNPNIITIEGGYACEFEVFITIKCTTKIKDKIMIISKTLNKAQEETIKIISIEGETEISTRLDPDEIKEEKKIGEGTFGIVYVGEFRGNKVAIKKMKQVEESEDKKKEFEKEVAMLDKFRNEYIIHFYGAVFIPNKICMVTEFAEYGSIQDIMNKRKITEISKKIRIKFMIDGAKGISYLHSNGILHRDIKPDNFLVVSLDDNIEVNCKLTDFGSARNINMMMTNMTFTKGIGTPIYTVQ
>186.m00132(unclassified_kinase)
MSKEEFRVLTAIEMGMRNHELVPLELIIQISKLNQSLVVRSMKDLHKHKLVWHSTMPYNGYRLTYLGYDYLALRTLTQRGVITGVAQKIGVGKEADIYLATNEKGDDLVLKFHRLGRTSFRAVKKKRDYTKGRVTTNWLYLSRLSAQKEFAFMKALYAKGFPTPIPVDCNRHCVLMSRVKGTLLANVREIEEPIAVFHQGLDLAVKLAECGLIHCDLNEFNLILSDDDKLTMIDFPQMVSVHCSEAEEFFDRDVGCIKTFFWKRFGFGTEEVITLKDIEQTENLDEEVKASGFDFKNEKLLEKARKEFVEDDSVDEEMKDSIDEDVNGNEENSYSDEHEQNEELE
>169.m00115(unclassified_kinase)
MFKKTKLINIVRNETADKVKEYLNKKKVDKKTFEKFKTKEENPLYVSMIIRKDFDMSQELIKVMIKVKADINKYDEAEQTILHYVCNTFTSDASFIMALLQFPGINVNAKNRDEQTPLHIFCNHFANVQSYKTVLQKFVELHAEIDATNSYLETPLIKTVKNQKLRGLIVQFLIDNGANINVANKAKNTALHFVVVLNRVDLINILVKGGADIYCLNNKNESPLSLAKEKGSMAVITKLYEVHNLLQWLSSISNDFVALYARKFLQQELHPKLLKSLSDEELTDVLEVIVEEEKHITILKDSLRKFELILPEEKEIKAVVVTTPERKPMLSASKRSSLPANVDSWTIGSNQIEFTGETKPSRSNKVGTGSTCSVYRGIYKKINSEGGTTDFDVAVKVMDEGIDLGENSEFLHEFEIQKTIAHKNIVKFFGIVIDDTISIVMEFCSHFSLFDVLNDPNQQVDFPTALNFCEQMSVGLGVLHNNKPSILHRDFKSLNVLVTNDYTLKISDFGMSRFDTTENREKDLKELSGTIPYCSPEIIPSDGHQGLYTTKSDIYSLGIVFWEIFRRVVFGSYTKPWFKEYNIPAANDFAILNLISEGKRPTLEIKEYNEACKNYVPPSVHQLYYSCVDEEPDKRPNAEELIKMIESMKQEYIHNNTIWNKYYVPVGYKKM
>14.m00339(unclassified_kinase)
MNIIINGRERIEKLIEGPPTLNPEDILYDEKKDILGSGSFGKVYRGIVAGLPVAIKVPNKQVLSEDEKESFMREIGVMKKVFHPNIVLFLGASTEKKIMIVSELMACDLETLLYCPNKLPESLKIELTPEIKLKLCTEMALSVNWLHNVVGMVHRDLKPENFMVDNYMNIKVTDFGFTVFPADVKQEEGWKGTPYYLAKEVVLENKVTFSCDVYALGLIMWQTFTQKQLFPEYDDFDEYSEDVICGTKRPEIDSSVPKLLVKCINSMWDGDYTKRPNIKEVLETLQHVSLESALIDDEGLKFWKKHFYNNKTGGLRLEVEKQLFFKELGKELNIKISNSSCLYQLFDEKIITPTIFQKSIDFYGKYFKHMSIFNELVELTSASWYAFDITREIATSWLDKRQNGCFLVRLSSKTVEHPFVISYILKNEIKHNRVTRITTKNVSNRYSTKNIINGTEIVAKTITEIINKCIDAGMFSTICPHEKIQADTYS
>183.m00108(unclassified_kinase)
MEQYENYIPDASTRIKDRSDRATNDQVLDHRTRVVLSKFIKNGIIKELHGTVSTGKEANVYHAFGQEFELAVKIFKTSILIFKDRERYVTGDYRYRKGFCKSNPRKMVKMWAEKEMRNLKRINTAGIPSPKVVIVKNNVLIMEFLGHDGCAAPRLKDAGLNDDEKNEAYRQVVWMMHQLYHDCNMVHADLSEYNLLWWKNKVYVIDVGQSIELSHPQANDFLRMDCVNISTYFNKIGIHTLSPKELFYTITNASIKENKIESIIKEHFRTNWDPNDEVFLNSFIPSSLHDLNEPIRDVFQPKKMTGVLFMPNAIPNHVKLAPLQITVNDDSASDSEKEEIQRKRMKKMSKKQKELYKDQLEEEMREAEKLVDLREIQLAKEAEELKKQEEQTNKELSDESIDTSEDEDEMNSEEYKEYVKKLKEEKKVDKEEEKKLRKEHKKQYKIERREKLKHKMPKKKKEQLIKHSKRHQTK
>106.m00152(unclassified_kinase)
METQKQFHDWIIKEPLGSGTYGNVFRCLNTKTNKSAAIKIINEESNALNETTIIKKLQGNKSIIRFFECGYELYGYCLVFELHIMNLNQLRLNQPTLRFSVQTSFRLLYKMIKILEYIHSKQILHCDIKPDNFMISQDGDIILIDFGLSEYYQDFSCHQKLGFKGSLKFASPNQHLGKKSIPIDDIIPLFYIFYQNITGILPWDTISNPHEIYQLKIKFKSFSLFNHSLIPLSLALLFESSICNSKTVNYQLILDTLSKLFNSQSISLSPIFESNEYDEKIFPSLKDDNYKKDTLLENNIDKQEKYYSSQVTSPELSQNFFTNIKSTVSKINPFSFIMSRIK
>59.m00190(unclassified_kinase)
MSATPIIETLRLEKVEEETKMICFSRRQNCCGSFQKESINENKFEIGKGNKICGLSDEKAIIELSNNQIFMTKKKGCLKDISKNLKEGENYTIGENIIFEFFVITKETFNKGIEINKRYVFDKEIGSGSFSHVYLARDKIDNQQLVIKTLKKEIINNQIYFHQFEHEISIIKKIKHPFIISYYNDYNINNNKFLVLEYAPNTLISYLNKQKSKEKKYIDLSICERIFKELCCAVQFIQKEFNLIHRDIKCENILINENGHCKLTDFGLCITVNEWEHEKIKKGGIGTPEYLAPEVRTTPAYYSFKSDCWSVGCVLYCLITGNFYKLSYNKAIFDEIKTTNSCYKMLIEKGKMLLEEDLEKRPTMINFVHQFSYFNDTERECINYINSINSINEHQKSISSSEVLKINKNKSKEFPIKLM
>367.m00042(unclassified_kinase)
MSEGPRFLQKDFSQIELIGSGSYGKVYSAVRNDDKKKYAIKVLITTGEVRMEEVKNEIRSLACINNNKYIVRYYDTWIERLSEEDYEWVNKQKNDPDEDKSVDDDTNYFSEEEMEFDEVSCLDPNEIEWEDSPYSNESEEYSSQEDEYEYEYIEESETIENKEENKEEENKEEENEENKEEENVNLTIVENKIQDNQSEKYGICIQMEYCTGGDLSKIIKNKELHYSSQEGKNKVMNYFKQIVMGVSAIHQHCIIHGDLKPGNILKEKDTMKIGDFGLARTNTDYKSKILGTIGYAAPEIVTGNYDNKIDIYSLGIILYEMCLSPTTRSEFIYNLDRLKNQRKINGTVENQYQMYKELILEMTEPNPKDRPTIDEVLKKLTILDEDLKKISELLPFIQEKSNLWPQLSAAIESKMKEKIKDIEKEETEEFELTPTHLEIIRSLTEIHILYGTKAMFMNPFIPSSLLKESGIEYHEVQSPLLINKEGELMVLINNYQEVVRVIINQIKDPTSYIIRIPTVSLHVTKEPTVSPSLVYINTSISNEQHQFDIIECIILIGSIINVFMNKSKLHISHSGINEMIHNNKELEEIMIKKPIQSLASIKTIIQKYRNERFNYIIPIFNYLKENEDIVYDIGISGNNNQGLYFEVKNEEGKVSLIGGETKIKKNKVEIKTIGYWIKVDNIYQSLGDKKGLVAKRKVIVKGISDKMSKASMKIYLEYFGFNVIYEESNSEYKGCWIKLNVHKDGKYDFFTNCFWDIGVTLNIYIDKDLIRKEILPLGKAIGSMQKQYTKKSIPMLIADEKLVSNELWEWILLPKEKFQKRKKTIISQNGVSFIRELEEFKKNLKSKCKFILKRGNDKKIITQ
>128.m00130(unclassified_kinase)
MSDGNEINKHYPDFLNKDFVQVRQLDKGAFGKIFVARRKDDSKVYVLKMMFGMTDKDIETIRDEVIVLASINHKNVVRYLDAWIETMGIEEYNTYYKNIESDSESNSEDYLTFSNKQDEQLQSFSSRLNEVSSRKPQGDFKIGIIPFNDDDDFDEDDFQEQQWDIDEDSDNINNDIQWGFDEDLDKENSNSINEMNQKSNVFESNEDEEDDYEYVTVSDNDESYSEISEFETNKEEPIKLSGEITDKEVEEKEIKQISIDKTNLQLNETSNERVKVVVIQMEYCSGSNLSRIIESQELHYSKKNANEKINFYFKQIITGIQYIHSKNIIHGDLKPANIFRDGDILKIGDFGYATMAKNRNKCKFVGTPGYTAPEVSSGDYDTSIDIYSLGIILLEMCMSCVTRSEFILGIELIKKRQINETVSKYFPQLSQLILNMTEFDPKKRPDANQILEKISGMEETQRKLEYIKPLLQNHNSIFQSIVNKATSQINNNCVFREQYIQSIKFVEDQVREINKKIGAINCFFYPIIPFKWIADETVTSPMMNNSDNELLVILNNFVDLMKVIMINRKKISTTNTPLHIQIPLYELGSNDVINFASTMLIKPSSDESIIFDMCDVLQEVNEIMKKCCNIKYKIIISNSQINDIIVRLPKIEQNKLFNGENTLKNTLRSLKLLKKNQVFSNDSSIQIVLDNFIQQINMYNDLFDDSILYYSSNIHTFNDQDPSVITFEVNVNDINVITGGSLRRIGADSREAGVGYLFNVSVMAMCCEPYLVEEYLKQQQKDKVKVIIETPNNILKEMIGLYFERSGFKVVDKIESELNAIQLVKVKVNEQNCIVTFDEIEFGSIQLSIQIYEKNKICIARDNMNILDVIEFLKTFQHHKIDKNQISLRIAEFDKEIIQENKEKSYY
>67.m00104(unclassified_kinase)
MKDALFILSCHLDRSSNREIAKQLFCQESLNPGIQELLRLLSQQFFDMSKYSIIKVIGEGAYGVCSEALVKYGSDVTLNKVVIKQIKISESPKARSVLHDIFNEILILERHCRDERVSHLFEYGYNEGFYNIVMYQYSASLGSWRRNLQPSTSNTRIHLLLNIYKEVLRVCQVLNQRIIHFDIKCENFLIEPLPGVSLETVNNPQTEIPPFKLCLADFGEACVYRNDKEANTTRHRGTESIKPPEMLKMDLAGGMPVNASCDIWALGCLLYELYTSKMLFAIADVGEFYFRVLKSEELLTEENKELLGNNEYLIGFLEFVLNRDPTKRPQISTLAQRFDEVIEKFKKDNKKDLLKAKKWEKNRKMLERKQYEEIEEENIQSKKDIDIKRGIEVVDFEESKQVFKYFNNVLFGGEMNDEEVYKRGIKYVMHFGEELPTSLSLTAMNYPIPKTIEEMIKLFSRIIEVLREFVVSKRAVYICGDKGYMPAALLVGFTMQKHYLSEYESYLYIQKVCPYVRLHESVLSGLKYFEKNPIPSIFSGNDKLRHFHCLCGIVDIVLTQPIDEELVRNCRCEADGKECCPNRHNGCRIFLETMKEKSSYDAIFMKWVGVKQKNVVGMKNLLNVMNVLPSSGKSAKIYSCKSCGFIMFAIPKKGLEKKFSTNGKGYDLFIVVNNAGIELF
>259.m00046(unclassified_kinase)
MTTSEEQIKKISINQNQEIEYHNLKDEREKHTKSWVHYPRPYMDDVFKQLDPEKIKPFCKGSDKSVQEIYVVVKGISRTLLSEIEVSKINLQYENKIVRFECLICDILEIAIKYEHKLPEITLEDFVLSDERNKVYAYGELFYLLNLYSDNIKWFFIDFDPAKSNIKPINLNNVRLNLKRMVELCNGKESSYNEIKMFLFDLCHMNSIQNILQHGYYQKIYNRKHGVRINSKDLFFISTDGKEVSFENVIDSEPVSSISSKIVLKPKDKSSSIQSIGRGGAAFIFKGKLKTKDNEEIDVSIKQFKSNLPNTKWVFQREKGMSFLVNDQINILPVVGYYADKSTKKYYLIRTWADTTLENELKTPKFELQNNPEKSLTYIIDILSCAINFKNLGCFNRDYKLNNIFIKDGKALVGDLGTAIALSPTNPGVTKMYTPLMLPDDWDKAEDKTTNDIYSIGITLSNFLMSQSNTEKLRTQVIDSKKNGLYSEDDFVKQLYLIVYAVKTQNGISLELNNYIEEFKKTLLKMMAYECEKRATWDDVQNLLNLTIKTYESLTHKKYLPCVSKKLFTLKDVSKRILQWYSNLLSSNEDIIENKFFGYSELVSNIEQNEPNQEMFDLTLKLVEDVLFAASKRNDNNLMMDCKTIFEVLKTYPFISDEQKSMVEYLSSLIN
>291.m00044(unclassified_kinase)
MNYKYSVFIYWMSLIEQVQLRTTKKELVIVNEERNINNEVNLTFLRYNTTKNPLICVVMKSLIENELTQTIHFRKGFKTIDIIQNSPITCLLNEFIKNERISFETASKIPLFECLMSDIFQFIIKYHSLLPELTIDDFYFSNIHNKTSVFGEFYFLFRLESQTTLYFLSKNQLKECLEKKEYGEWNKETLDYLWKKYVESKKPSSLNCNNLRSFFQSIKRAIELKDMKLKRKTNEKLPLYCDFDLFLARIRKTQKVEEILQDNFIVKCLQRKIPFIIDRKYIQIDDERNEINLQEYYPLIIKKFNDEYIFLKHINKIYKIDAKKYYIGSGGFGIVLKGKYFNTNDWINHACILSTNNPSIKKKCELWKKKILKENKYQQYEDVAIKIFTLKDKNISLKEVKMLTALYDIPCLIKSYGIVHIVTHYQEYYQNNSIDDTFDSIATITKLYNESTLTEYVTNELKNGKKQLKERNIEEMIFMILDIMNGASALGRLDIWHRDHKGDNIFVYKKEGKRRCVIGDIGCARCITKKELYLDIKKTNICSYGRGDTRKDNDIYKVGLCLIDFLMENTRIDEFITNILGMGNEWVIADQLLYERINEYIKQCSIIGCNQKQKEFYELLRRIIQYCISRYNSNQNDSQYRWDIFEEYIEELRIFCKNTFNLEYLSYKNYQQIHSLCITMTMLCYSQEVNIYQQCYHPFHFDSILKLAIQNKYNELFYSPHHFYICVLELIWYVTENKCDNIFISLIMKLLYSIVHDVFPIYFINHPFYYQQASTLQQLLQCLLNEN
>33.m00246(unclassified_kinase)
MSFAIEKNSFNEWNNHFSTEVEINKPDIRKLVFENNNHCDIKLYNIIDIKSLNKHDKKQQEDIKKIINSSSFSSIASLIEIYAVKSKPENLIMWSQDPVNEINGSLTTVTITLTFIIPFKKFDLLLCFVSQSEDTSIVVPLKGLTSFDLQAKPDDIEECNDGNEHFILEKKFTVSRLKLLKTLDQDVVECQIIGNGPNEKKLFEKQVKIHQSLRCAQISSFMYAIPESNSLIFERPRYWTLTNYLTTNEEINRTLMYKFCLDVSKAMDYLQESQIVHRDLSTDNVFVFSVIPTDYVNCKLGNICCCERVSEYGIDATVTKPIYSNQGENFRMPPEITSKDASYTSQCDVYSFGILVFHVLTQLVNTNPIGESGCVLPQFIRQIPSALVNIINNCCSINVNERPSFSEIVERLNIILQNATTEKINQRKKQKTVKFPFV
>198.m00107(unclassified_kinase)
MGNSIPFSTGTIQIEKKIGEGGFSQVYVGKDHFERKVAVKVMGFSSKDTLQRIENEIKIHKIASESRFVIKLLDSIILQQQHQIAIAMEFCSGTLVNEMEHCYPSTIGTNKIRDVMLCVSGSLAYLHSKGYCHRDIKIENVLIFNGEYKLTDFGSAIPTSTYLTRKQGDASEVEEDIEKHTTPEYRSPEMVKVYNYNTIGDKADVWAAGCLLYKLEFFVTPFDGSPMKIIRGSYDLPKPIEDTEKNWLENTLEIDQNKRWNSQDLFNAVKTNSIVPKQHLKEQITITEKQVSKQPSDTNNDDNKTMFIRRSSFGSSTSKTRIMGITEKTQKEKPLISFDDQKEIDKSNIVRNICSLYDQPKTPIQPSPSPVFDSSILQNSINQDKKDYMSLYNLSVPYNNYENPLSFSPNQSCGYYNGSVTPNNWYPRQLYQPQPGTCPVTPPSQSKRNIPNLYSPEIPVVVQPPEKVDIFAQLDTKPKRGLHRTTSSSSNIFSFDENAF
>118.m00167(unclassified_kinase)
MGNTQIQLGNQSILIERELGSGGFGKLYLAHPQNNLSINYALKAQSFFDQQRLDQIKKEIAIQKKCCQCEFVCQLYLSAAFSNPRKEVLMLMEYCPSSLVQILEKSYPKGLQESIVLGIFYQIANAISFLHSQSPPIVHRDIKIENILFSSTRKFKLIDFGSATFEPELLRKQGDCGTIEEEVNKMTTPEYRAPELINVYEYLPIGCKSDVWAFGCLIYKCLTLHTPFEDSPMKILAVKYDLPNCSPLLQTLFKMMFIRNPVQRADIFQVLGFITDATKLPNPYISFRKPFQLYHNQNVQQPQQQYIKDDIKIQKQSCYQNIQQNEVKHKDDNIKVSGTKTSVISNQQNTSETSKKTHVEINENTINICGKLAKGLPRSPRIANTHSSKLPKEPPKTNESYQSHDFGTFNFNEPVKVCIPRQKQETSQSFEFKDKCSFDEADQDKKQLHTNHDSHQQSLKISKTKQPHLSSEQTNELSPSLFNFNSTTPSYIPQAKVIHQTTSNSSFDFGQSSFNSTQSQKKEFNSFNFDSQPMTSIPSPMPKQRISSTFVF
>70.m00181(unclassified_kinase)
MKVINYKAINLIISILMLKYTVHSYWKNGAIVIVQKGRNLGKLYVLIEGKRLSKTIEIRIRGLVNDVEIPFLMVNTINTIFNEIKIICQQTNCKIERIDALCNECLSKGIKTIIPNEIIKQNINSFIYNFKWKEHEINSVACLLDYIIDNQFNFINDIGTGSNSTISLFERKVNKELMVLKLGNIDFSVTGINKETTAIQLFTSILEEFLREINFINFPSHQSIAKIYGYSLYPLFVTIEYFNGGSLYSLINQNHYEFSLHEKIQIAKQIADGINFLHTYKIPLIHCDIKSPNVLIKLDNNKSFVSCAISDFGETVPAYASTSSKVECPYWLAPEVISGNAFTQKSDVYSYAIVLWELSTNKTPFSEFKFFSEIREKVLMGYRPALNEKMTVFNSLITHCWNADQTLRPTMKEVLVQLESITE
>73.m00159(unclassified_kinase)
MSTSRRTVSQLFDIPETSYIQNDEISIGNEIAHGKFGTVFVAEVKKEFDIPRVSLRPSLQPPLRQSLSVIQAPPQRQRSRPSNTVYLFEKSKIESEGFDVPLSRQSIVAMERQNGVQRKRSQPLSPINTVRTYNQKLSVSTKPEKVAMKTQIIKKPRDFQETSYAECRIFKALAKLMTKRYCNNFIYMYQWFKSFVNESERQGDSEQKISFIMEYAEMTFAKRKSISKRELFEMQEVKEIIFQVIWALMIGQKELSFMHNDLHANNIMINKAKKDHYYFNPFDNSAWKTSIAVVKICDFGSSRIQVDGEIIGKGQELFDEYVDRLKFCESLQGFNYIQSKTLNEDKKLLTDFKKYLKNIKGTYWGLGDLLYHPFFDSLRVQPKFTKSMSVYSYKFEHPLCPKTDLQTSIL
>26.m00325(unclassified_kinase)
MEVGASLDVKYERDKLLYTVYGYWEPVEIAKIISILERINSPYLLQYRNWIYQQPEDSDRKFFSRKQPKGVLTFESDLIPFTLEQFLQNEPNHTLNGDKAISVISQVWMALNSIRNFSDYIKVYSLHPSNIAMSVIPGTNPPTYQIQLMNYIPLIFLQTFSTEQKMFISPSQLKLLAKDKRGIDCKADLFTFALLVTKIWTGKLPYSPNVTLKALIENCVEQYIDTSLFKNPLVKTLVETILLKNVNWDYTYEDKYLKLARKATFLEFRSKPEDFEIIEDIGQGASAIVYQAIQKTRRGERVVAIKEITINDDDKEYIQNEVDIMALCQHPNVIQMYDSFIHSKSFRGYQQGSYAEIIIEFCDGGTLQSFFEKNYPIEPFPDYLMTHTLSEILKGLWYLHSEHHIVHRDLKPENILLKVNPNNPHVPFIKIADFGLSKIVENHQMMQSYVGTPVFMAPEVFNRIQYNYKCDLWSLGGLLYFLRTHTYPLSANNQRFMENMRLNVLPIYEYKIWKTIPGIKRIVENLIVYNQKKRYSWQAIHNDPYVKQILEEDNVVRDYSKL
>3.m00644(unclassified_kinase)
MKKGLLVNNRYEITNERVGDGQHSENYISIDLFEGNDVILKKIQSEEEWYNWNNIWRIMKQKPNNKILQLFDCFQWNHCFFVVSEKLCYTLRELLDSDSGYVQHTIPSLIHCFQYTLRYLEELKIIHCDIKPSNIMINNNGVYKLIDYGNALIDYHSSGKEYVQSRWYRAPEVILGCQWTNKIDIWSVGCVLFECIIGDVLFPADNDVDQLMMMRETIGLFPPSLLCQATQNVNNVFTPDGHLIEKYESLIEERNIKELLGSCEYNEVLCLVLELEPENRMTPLEFSSITIKYIDQ
>108.m00113(unclassified_kinase)
MKNSKGGHIGRMTSIQFSKLPSLSRSDKQRKISLEESNELPTPTAQSSHSEKKGNLIKKFGTNLNQMFKTPRIGFMGMITPYIPPKNENNDGENEIKEVDSVKEEHKNEELEITNSENEKYIIVGEEITKIKLGDRTFQNIPLIQSYIQKYILVSLKYQTTIPFDKLTLKEKLELLEDNGLSQYSSIITSISENKTTKFNVSKMEWKFRGIKEKDIPFIMELINTQDIGSQLFKKINEESYKELHIVLMILNELNKGNYPNLYEIGSIRVALLLWKHFFLSLPNPVIEEDVYNEMLIYLEQENFKKEELIQMEENALGKKGEIKREVFDYTISFINELIDQCKMNKEMQQECANYFLNCLCQGMINRKSVISLISLLSSPSNNEQIIQFESTWQYEGEFIEYCYNDVYCPFKYITTHEMKDDSFNFDSWEHGKLFLTNYRIKFVPDNCDDSSKIQIISTIGQIPINYIASFRIEERNQLYGLVVFCRNFTHLFFGSKQPFDSIDKEFVHIQYQYQPFNEYQSKIFDENTLNDIVQFEYKRIGYSFDGTESNSPSKQYKINAPIVEGIECSDTSRVPYVAFQTKNKSKIIQFSLSSSISLNSPTPIIFNSSISNVVKYLITFPDIALKDNETYKTMKDLEMRLFDSYTSNANECIQLFDSTMECYSNQIDTVFQMIHKILLLIQTPETLCVLLPNKSFDCSVNIVCSLIELMTDSHYRTFDGFVHLFLKNFVWNKFPFLETPERDFNKYFILYLACVLMLIQTNPNQFEFNNHLIKFFYYHCYSKRFIEFLPFQVYGLASVYSYLQIHKNEFINTNYLERQIEIPCTKLHLNNLFSTIINPYTYNFFTLQSLQSKYSLEFHHNLVYFPLYDGMLNNYTSLTSLNLSNNHLTSFPQEITVLTGLISLNLQNNHLTVIDESITSITNLKNLNLANNDICHLPMLQYLSLDSLNISYNPLVRLHAPSLQTFVISGFSSIFPITIPSVQRIIAHDCSSSFLNFIIKTLPMIKFLSINSITKQESLPFNITSLVTLEDLSITDCGIERLPYGFQGLTNLTSLNLKNNKITHFPRQMTSLKNLKVLSLIGNPLIFYPRSLESCCDVSIQQLEKNKNIIEHINVVITGSDTIRKDIMSSIAILNGTNYSSGNLEHMLLTYNGSSFDVDFISVAPDIFEEQSYKYCYLGMIFICGEQETGKRIKKIIEQSNTDQKVIDLIQKKKSNGEIEEINLNVEEVIEQVIKNKRKETIVDHLLHEIKSFEYKNGILRISELCNIFRYFEIPKENDSKMINSLKRKGIFTLDGYRYCLVDYSIMDKIRSILATVKTKNGIVSVMTLQQSLSVSSYSLHFVLHLMHSLHVILLVDDEFFKKMNIPMSYLKYYSDHVLSNGCPNSLSSDQSPITSPGLNLSSLEKESSEKLNSSLIHQTHSIGPTRKPRASFSIGSKRMSLRTLPLQTESSISSPHKDNVLNSPRSDTATENQQQQPNYLIFNTSSLTAGFTIENFWPSKYHKMELEIGRVYEFSLMPREMYVKLLAYVSIYYKMIVVWKRGIICSERVDSGDIFMYFVFSQSRQKLSLRLRYLMGDDMTLESMKLFREIEHLLSTLSNRFDIQYDIHIMCSCCVTKDKPFLFNKEQIKNSIKNKVFEKIESDNKEHYVVLPLFALDLLFICLKEVVGYCLSVKDVHQEKVLTRGSSSIISVGHIGNDTKKKVVIKEINVDISMCHMEGIKSSVEEYLLRVGEFIHEVYSIQFQPNENLARVYNYVECPMMIIMEYFEDGNLFEYIEHYPSLSYEEVRSVGLQIANGIKQLHLIKHIHRDLKTPNILVELDSNKKIKRCALTDFGETIPEDQSGPCNVVECPYWLAPEVILNNHFTEASDVFSFGMILWELYCWSHPFPDVKNLSVVRDMVASYTMPEVPQKDVLLSKIIHSCWEHEEYRSDIFTVVAQLVDTQNFSKSMTGELGLFKLLKTKKSSEDAKKKTFFKSSLNLTFSSPK
>137.m00099(unclassified_kinase)
MNVNTYWIERLLKNQGIDDSDLRQMYKYIDNHHNGKLIPFNSMDKKQASTVAFLIIRNYLCSFDEIISETSFGEMIKFYHDHMRDDDDSFVRSFDKVLQTCLTPLQYNVLIRTLRFMLVIMNSRGSVFVHFQDVFKKTMFSLISPISLDMDFTFLLIFYSLKSRKPTNYIKMNLFQLNNKLLYGEYIIKQFDDILISDKTYTFHKQMNDVSTKEWERGRIYITNFRVWWVPNDEECFQRNTRLLLLSYIPIRSIMEMKSFDSKEDITKEKKVCVRMYDNLLRLFLFAFQSIQQLQDFRDELQMASVFEDNYPIDDVECISYEIPFKNYGEKKINRNGIHINSNEFKVFKEEENEYVIPYQLNNVDENKELPNIRGCIFLYKHSNGCTICRLSLSKTVDKTKSFFLSTIDEVQKKYHAIYLSPQEKNDSMILKTSDEVNIIWNKIVDSAKKFTETTNFKEITTIFDEYIKYISIVFNNVFSLFVKVKLGESIMLQTRRDNETELPLYSSLIQFITDKYYWTYNGFVELIFVEFIQSNYFFFCNNGEICPIPHSFLIFIRIISLFVMTIPSAFEFSQQLLNYLELICMSGRLRFNESRSQRSIVRLLVMKNKLKNQRYNSSTNVSLIDMYNENLFSVQSLVLLFLKWMNVGKNCNFPLNPSIQNLDLQNKGIIALPVQENLKECHQLTQLNISQNHLITIPSQITELSQLKDLNISTCSIYYIPYNCFSQLTNLTSLDISETSAINSELIKFPSFSFLTKLEYLDISNHCKASGESIYLELPCSLRTFIAKQSLQTLPDLSKLKCLEKLDISDNRQLKLNALAEVSSLRTFICRNRTTSTFPQQLFSIKLRYLDLSCDKIERLPQAFYNCITLESLNLSNNQISTLSSQLSMLKNLKTLLIDNNPLTSKITLKPIPNSIPMSYPCYVHVFCTKGFYSIFKKMIKMNKKSNFEFVSEISANSTKPQLILNFVDVEKTVIPYGMANDDLYIIHQEVKDQAGLITHHILSNEKKYYFIGEKKMCCLLKKRKCKRSGTIGSDVEIIDAGPSMVDKLVSSINSELNYKKEIRRIGMELYQTQYEEVTLTTKQMIQLVKFYNSNCDQTTLDELSNIGVIFDLKKTEEGISECVKKGSESCPKGRYILRQVFDKKKNLVEKELSSFRPLREYFERLNKMTSDDIINICRILQTHNALFMIYPNWINEMGITAESEKVIEKLKIPVEQPKRNKLNWKVGASGTNKRCSLAETGSLSKRRSESLSPDEGGERLASKKDIFPVVLHPSIIKMKENAWPLHSKNEMEIMREFVLGKPCYLMYMQLIGYLLLIGMELYDKIYNDATILKDERYSTTFLIKIQYCDGRISISIRYNTSSVSQVKISADIMQSIKKAINTIAVASNNTLEEYVGCTECILKDEKKIDVVPVKEIKEARKEGKTEILFNKQHSVMIGTCALDILLNEMENSSIVPLFESKDMDIKEMKGFGGSAKVNRVIVSHKEEMAFKMYTFNNYDKVSLKIGLGSTAHLVALKVEEMMKELEVLKLTRGSSIRHTKYILQLHGICLEPLGILVDYMGEGTLQNYIGIKSNELPMTMVLRFAKNINNALDVLHSRNIIHRDVKSPNVLLKFNQQHQLIAVLSDFGLSGPYDENEHCMVENPLWLPPEVLNTHHFLTASDIYAYGIILWEMITREKPFVGCKFMSEIANKIRAGERPQFKPNILIDNSLKELIEMCWLEDPSKRPCCSQIKKVLQKVSKNLPH
>2.m00594(unclassified_kinase)
MNSTNYDWKRLRCFHFSLKEMRINDFNMKGIPIGMYNIMKYLYNSLSNNLDWFEQKEIMEFSEIRQMKKVDSLLSLTTFELLKNYSLKKLLQLGITQKDAERILLLCKQNDHSNYFKHLNKNSLFENEDFKLYFNLINKFNSSQIPLLNNICTIQNAFVLLKLFFLFLPSPIIPFCFLDFIKQQENCKLNNQIVINKLKELVGKVEFNVIKELFKFINEISEMTQLSSDEYKEFVKCYFNAMLQQSGFKKRFVKYFNGITENEQFIGTEYIHQIEGEIVVLRIDESYCPLYILNGKEVLDMKNTSTYIKGKLFITNYRVLFIPSQFIQEDFMRFLGECWIGEIDSIATFDKDEGFYVKFQCKNIRVLSYYCISTKFNFNEIIGHLQSLQNYPNEIISLPHNVMINKNIDIICSQEATRMKIISNEKGKYYSPNLPLYSHCVIDTIEINKPVVIVYQHLNKSKLLRLAKIINEDLYEEVYEIGSKAEKALKIYCKSIDNTDNIDNIFQDLKNFVCEESINSENIKSYNSLLKSINEIVNNLLFKVIMIFDNLHNSCEDILLINDKTGEEDVSIFSFLTQIIADPYYRTLKGFLILFQKEFIGFDAFISSQTLLLLVLFFLAIEELINQNLSQFQFDSRLTYFWITHIGSRRFNNNNENGKCDQLSAIINYIYSDSSGFINPFYKPIQTELIFKPYKCYYSFDKWLGYSKDNISLFNKLNKDKEVVQFSKRNISHFPPYQSLTLLLKDVLSIDLSSNRMSEFPPSLCLMTKLNKISLQRNEIYYITDEISKLTNLNELSLSHNNITILPSLISLPLKLLDISFNNLDKHQALELSPTIETFIAQGVKYYPTPICELTNLNILDLSQTKFELEPLFNNPPNHLKELILQHCELRKIPENITKLSVTKLDVSHNYIMKINHSFFSWNSLIELNLRDNLIYTKSVLFNNMDNLIDCHIDAQTTQSSLSCDTDNIDIQAIQQVIISGDELRNDVFQYLLKKMKKYGSIREIKELGFDFIIKSSKKKEKKGSSEVLATIQFKVKTPEEIEDTLWEYSKCIFVVCKSTNENSISERVMEMLKLLPYSLKIHFVSGLERCEKYIEMYKELSITVHKNIGDKNKWSGLSKKIFEQINGKVNKDVKPYVQVMVELNVLEFDQFCLNKQKFSEIVHCLNLSDKEKEIYDVLIKWGYFIQMPSVSPFIEQSINLNKGDMVLIDFSFFKRFLNIADSTLSINGFFTVKIFERLNIQQENLYLLLTLLQQFGICYILTKQFAAIVNEEKRFNELYSELINNKSETPSIEGTISSCSCSCSVSSEYTFRREPKTKGEMLNLENVLIYPSCSFKTCEMSPKKSEKEKKVKTVDTNYLKENSINKQWPSHHYKNEVEVGRVLTLMSLNFKILSCVLAMVALKYHVIIQWKSGILVYLEVSNEQNYIMIYGNLNQKTIIIRQRYLITSGDSCFIAINELKEITEFIQNILSIHSIKIKSIDIYCPSCLEKGVFHIVNQESLKKGINQLQAFINDKQCSINLVLSSFDLMIKKFNNQYLMDINNFKFKQRISNGSNSIINLFETLKNINGIKKGTLVIIKQSNFDLTNINLHKDKSAAEIFGSYVQEYLREMSFIGFSSNNYIAKIYGFSIQPLSIIMEYFNGGNLFNLLHDENIESKYSLTPKILIQFATQIAEGLNTLHHASDPILHRDVKSPNVVIRLNNDELGTCAITDFGCSIPYSLNNTNKVECPYWLAPECIINKKACLKSDVYSFGMVLWEMSTKKIPFEEFRFFTEIEDKVISGYRPPLDKKEIYFNRLIEMCWKSNPDERPSFDEILKLLKSINVGK
>51.m00162(unclassified_kinase)
MNLNNGITNEEYVTLNHLVRRYNNETKPNLYKEVDVKMGFLLLKNYLLNLPVPLLSSNVLNKLDMILMMKDKINKDKMALLFIEEIKTSILEHLNGENECRLEIIKEIILFIKFVCQKHNIIKEEKESMYLCYFNAMLQNNFFRKEYIDIIEQICSNEIYSKEINDVYQFDGEFIIKKYCNVLFAPYIIPNDVGFDNTNVINGNLFITTQRIVFISKEEIDVSKFFIVKQLGTTFLFNINSIQIIKKESCHYLRLYRKDLKIITFKLNGETDNYEMIINDLKTNYQCINETDFIPLNLYQICSTNKIISFDCQRLGIKESVEFDVNYIPKFPTFNCEIKSISGLKPIIIYQNEFNSKLLRFPIGINDTNESINTTTFTLYESGITILPIKCELKPKNVIEKCFKKIQDIVPNVNFDLNKNISIYNDATIEFSGFIKDTLIVVKNVVKEMQRSNSILLLQPYNINERIISLFSILIEIVIDPYYRTIDGFLFLFQKELLSVNFFEKNSYDNSIYFILLLCSLDIIIHENSLSFEFDDHLIRFLFCSYLSNRFSEFNEKIIDSRNSIIRYILVYKSYFFNISYKPNELSMYLVIPECPCCILFDEWMNFNKEAVCLYTTKTMTTKNTNMNLVDFPPIPLSLNILSTISIINLNNNRLKEFPLALCQLSHLKEIRLNDNSLFWITPLISELSNLTFLGLANNKLTQLPDLSNIPLRKLDISSNCFPKEFNFEVGNDLELLKAAELNNYPAVLRDLPCLTSLDCSKCHFDISDIISRPPINLQELIISGCHLPIIPEEITQLSITKLDVSDNSINKMNYSFFTMTNLRVLNLSQNHTNGKNALFKTMKSLTVICNNVKTKKYRKSILSPNTIWTGKDINGVYEETQIQQLEKIIITGDEFRKEVFSYLQRKMGKEGTVQTINDCSFIFESKEQKKKKNKIDRISVVCMSVNQMKERIWKLHRSVFVICKNEKNGNEIDEIFEILSSLKKPITGHVVFGTEMNAKVLSKYNKEIFTLDLHFYTIEKKSKKCPTLVNKIMKQIIKFNEINETIEEESGKLVKELEGLTIPGFCLTIGKIKEVMCCLELSQIDMVLEFLIKNGYFLTNEDLIHYNIEELLKDEKEVVVDCELFNLTDKLLKKGSSRNGFITTSVFEVLGIKDQHLEFIISILEMYGIILQCTAQTFANIGISNEFNKAYNSCVDQTKYISSELMNKENSSNGSSFVPFLVTELRDIEGLLIYPYHELVHSYENSSWPLQHHKNENEIGRSFILSKYNDKIINTILCSFMIKYEVHCYWRNGAIVVIEDTDGSGKGYLMVSVDESKRSVNIRIRFLVSNERIPFYIAKVIKSNRILLENILDCYECKIEKQQIMCPECLMNGNINCLTEREINESIEKFKFHVKSRVCIHTINTVSCSLDMIIETLPKKYLKSLNEYDLIKDVGVGSNSIISLFKQRKTQELIVAKIGKIDLSDNGLDDSNTSINIFANLVEEYLREIFFITFPKSDYIAQIYGYCINPLFVTMEYFNGGSLYHLINETSMEFTNTLVLDIAKQIAFGMNEIHSYKMPLIHRDLKSPNILIRLNEDGSFKNCALSDFGQTVPVSANINAVVECPYWLAPEVINGEPFTQKSDVFSYAIILWELKNKQPPYKSFKYFSDIREKVKNGWRLPLGNSFKFLNEIISQCWDPIPQNRPSFKQIVDKLNGIVI
>6.m00493(unclassified_kinase)
MNEMSEIVLKDDKNMIIENMYYSCRRVTIRQKYCEIWKIKKRQMMIDINLNKITEEEKKLIIKCVEYYQDTFQIYDCISPVNHFIVTRSNQIEHLILFTPLPLKSQLNEYFSPNSRISGSEKQLHSTTIITLLNILKNKSLIHKVILNYQQLNISLFEIDSSPFPLIQLTPLAFINQILTPLQSNIPNNCSYCQDRTKKLTRLQLESINSLMSLVQVNQCSIIETINSYTEFERELEKLSNTIKKISSKKSSSSVKEIVVDDYYVISEIGKGSFGTIFKSIEKSSGKVVVLKESFNEKSDNLIKEERIMEMCHHPNIIKCYGYSTLYNRKSENNYLMNGSCIALEYCKFGNLSDFLSKKIMKNDKLSFSQAKLVFGQIVSSCIYLHSVFGIIHRDIKLENFLVYDEFPSIIIKLCDFGVALKATKDMEYGVGSPLYAAPEIVFQQTYNDNSDLYSLGIVLYYLIYLQFPFKINSLNELKERYLLSENIDFLWTENKKEYVFLVDLLKKLIVFERKKRMTWDQFKTHPFVVDCLKQITFVH
>66.m00158(unclassified_kinase)
MSVGVNFEIIQTKDLLVGSLKYGEVSLVFRNDSSFKQFTLFNIFASSFQNEKKCNHVIKRLQSIKHVSSLPLLHIDTVYQTEHQIFILCNDSFSFEDRMNNKITSDEARYFLADFRYILQAITILPAHVSSQSLVFMQDSISTCFKSRCDSPSSPIPHLLLSPLAFVLPMTILPNMNITKTTPFILSLINDIVSKVIPQDESDTYFIGQVMKFIQNKELVSLEELSNSEFLFRCYEFQQLPHGSLDNYTPLEFIGNGAFGLVVKVERDGVIYAMKQSSRADILQREARAMKLLSHPNLMSLVDYIESSESFVSRLGIKANRSKMYYYLVMEYCNFGTLAQYINTHDLKEEDIVYFISQINDGLKYLLYKKMMVHRDIKLDNVLLTTIPGSKAELPFNLQVKLADYGFCRAINSGIEHVKVGTPLYLGPEIYNNSSPSLKSDLYSVGVMLFRMVCGCFPNEINTSQTLRNENPHVVFPQKVNNDTHLSLLRNLISRLIQKESIRIDWNSYFNHPFFVHC
>25.m00267(unclassified_kinase)
MNSELLPHYELSNFFDFVENAFYEDEDFMIKCHRVLTKMKTERLFIEVEIDNEYEQLSSLVPFLLSKSLRSKTGILRIEKAFFCENNQRQCLWIILEPISPLTVSDYINKQELKPDEMKFMAFDFLKIVKDLDDIKIPCVVDERTLRIKRDPACPFPRVVLSPLAFILGVLYLSNGDEDLIPNYKESIATIISPLIQLPLSNDFIESFKENKSSTEISQLPFSKECIDFVNGPVCLLSKYTAESILGNGSYGIVMKAHDADGKIVAIKESGKENVSTLQREAIIMRLCNHPNIVKFLSYTVSQDSFAFRLNAPNLKLDFPRAFLVMELCDGGDLDTFLSEYAAQHHDYLPLDLVSNLFKQIAASQHYLHFEKGFIHRDIKLENFLLVKHEPYPIVKIADFGFGRAIADVMATFKGTPLFTSPQIIRKQPYTSKTDLYSIGVCLYRLTTCQYPFSTTKKEFYSQMKERKEVEFPLRFREDTRYTELIDLVKKLMCYDEDKRISWEDFYKHPYMNHI
>265.m00081(unclassified_kinase)
MNMSSIFVRFIQLTKDLLTFEADQPISKQQYIILERISSNNIIKYYRCKHRNGLQQVCVKICRREKRYRYDGQEEILHEINTLRRLKNQNIIHIQQYFIGKSYAGYEMELMEGGNLQQWIEVHQYIPIELFCIVSTQLLKALHYIHSNEIVHRDITLHSILLTTPNNFNSLKLTHFEQSFNVNEPIVDEHITIDFHYAAPELFRHYLYTFSADVWSLGILLFKCFTSQYPFESTGKEELVKAILRGKVEFPLSLPSLFIKMERSLLNPNVDNRLSPKETLKILFQSQD
>35.m00260(unclassified_kinase)
MVEIMDLEYKDFFMFVENEPTLIDYFGDDGELEWHRALLKNKTEIALIQINLPKQCIHEITTYIQLLKKVYSFNIDCILPIYNILFGKFEEQEQLWIFTQPIYPISIHSYVFKQHITQDQMNFLAGDLLHINYSLSSIQTLIYFTEESFVLSRDPASPFPRLLVSPSCFIIPYILNQKSDINIVITHYLELIWKIPDAHIIINSLKNGVSIQQIVQHPIIQRLIHFIQGEQSEITDYKPIEKIGKGGFGIVMKCSNSHNEIVAIKESNGINSSTLQREATILRLCNHPNVVKFIGFCTSQFSFAYDLGLVSPRTLSNSFLIMEYCDGGNLDNYIQQFASRGELPSLELVMDLFRQIALCQRYLHYEKGFIHRDIKLENFLLIHHQPFPLLKITDFGFGRSLADEMDTIKFSPLFAAPQMFEQTTYSSKSDLYSIGVCLYRLITCRFPFATTKTEFIQQMKEKKKVQFPAMFINDCRYSGIIELVMKLMVYEEKDRMSWEEFYSHPFMVHLLK
>13.m00330(unclassified_kinase)
MKSISSVGRNLIISTEDRFTQYFLPKKIFNTDSDYEITKLLLQILSTVDNPFFEKIQEWGIGFDENGDEIISIVCEIDRLVNDYFNSTISIEAIQYFSSDIQTLIEIIILLKQLLCQSLKSEQPFLFSSMSFAIQSDPSSPIPQMKVSSLGFLLPHFINAVKELDGIKPFVPNEFLIKNISSWDITTKVEINSFGVLLNKLLFQQNPVIQDSQFIVNTNTLTSQLNGCLIQPPIKFLEKLFKRRLISFSKIKEAMMKDPYFNECWKYKHIEPEYISNIFDIFDRESCKILGKGSFGCVFSASYKGNFFAIKEMSDYESAIKEVRTMNICSHENVVRLYKFFKSPISVKFNFFSQDAIDSNTFYYIIMECSAYGSLFNFISMNPNGISLQYIQQFMFDINNAMKYLIFTRQIIHRDIKTQNILVFQDPSKPNGLTLKLCDFGSSRLIGDNNFDTIFVGSSYTNQPEISHGTIYNEKCDLFSIGVILYEMITGTVLNIQKTSNIPIENYYSFYQLKLNEIIEHANEFVCGSQPQFVVLIDLLRKLFVTQDSRLTWKQYLQHPFFSIIIQ
>167.m00136(unclassified_kinase)
MTERICLHSRFTLLSKLGKGTYGVVFKAMDNVTQQCIVIKKYNNENMDGIGITSSALREICLLRQLNHRNIVKILGVCSGKNELELFMEYCDCNLRQIIGGYLGNDIIRTKYIFKQIMEGLLYIHENNIVHRDLKPENILLKNGIVKICDFGMAKYSFKSYTHDGMLEQYAPPEILQVMRSNDQNKEAIYVPSDKIDPWSCGIILIEMTQKSSNIQIDCETLYRESEQIKPNYLDHPISKFFSEQFSHIKDKDLLVLISGLLRYDTTLRWTCKDAINCNWLEGIDTSKPYNI
>48.m00197(unclassified_kinase)
MSSALDEFAKSSLEITASDIIYDEEIDFVGRGQFGSVYRAQIKGLNVAVKVSHETKFSTDQLKSFVTEMDLMKKCHHPNVVLFIGISIDSGRVMLITELLDGDLAQLIHRRDESLHPEIYSCVLTTELKLNIIEQCCKGVQWLHNGMNLIHRDIKPANFLIDTSFHVKVCDFGFAEIDTNQTKQAKGSPLYCAPEVWEKKCEKAVDVYALAITMWELFYERLPFEEFLKDPDKFRTFISNKGRPILPNTFEKGVIKKGEEKAMASTLMKMHQKYGDLAKAIPDYIEKIMECAWEHDPTKRIDINIMVDMVDEAKLSYTLGKKSASVWWKKYFSCKGNDIETSVPVSDFIDALKDTHGIKDFDQYIAEQVLSDNNEVSTAFFGHLIHLFGVFYKSKDVFKSMIETIQSDWFFNTFTKDQSQAQLEGRVDGTFLIRISTTDPKYPFTLTKRTNGKTTHSRIERVSPSKDKIKFILSSKTKVYEANSLKELVDMMRKNKLVKEACPREEKLSEY
>191.m00120(unclassified_kinase)
MSFQYPLVDENIVQKYHIKQLIYKDSTTQVYQAVQIINPIKRIARLIALKIIKINPNEIQKNKRMEVYCKLMETVENSHVIKYYSSFYTNINGHLEYWISMEYCNFFSLDKYWQGNQIQQEDQKKFFISDIAVGLDYIYRRLNHQHLYLCPSNILISRDPASIFPKVKLSNFALCDQIENSIIPEIELYDINYAAPEYFNYYTHSKSDVWSFGVLIFKLLTGFCPFELIQIDPFTAIQVQACVNFSLYINDNDAVDLLSKMLKYDPDERISIQEVLNHPYIVTCMNHKYGTQGKRENYRALRPLDHGQYGQVFLAENSDHTQFAIKEISKKIESLQREATCMRLCKHPNLVEYKDYFEWNHSMIEQLRGGRDIEGKYVYLVMEYCDAGNLEIYMKNKPTPLSNNEIMYFLGEICNGLWYLHFTKKLIHRDLKPANLLLQSTSGPLPRVKIADYGFSRGINDLMATIVGTPIYEAPEIIKQKPYTAKSDLYSLGVILYQMATKEFPFTDNFEVFQNSMMNELPVEFREDVVIDEQLKDLILHLITHHEYQRLSWSEFFAHPYVQRACEVSSHQPRMEEVSDFQEF
>223.m00070(unclassified_kinase)
MSEESGQQVPPAMDLFRITFHSHKKLYDLFWKVVEPLSQIQRVQNTIVLKNGIVIPFQLAPVSSTIPSLFAKKQQHILLCPLSDSNLEDKIRTQLELFRQAQIEQPLLVIIISDSEKKKYSEIKDFIENEIEGFELKQTKVNSQSTFQIKLTEKKYSQSGSLSSPSLIKQKFECDICKIPILREITKSDVEKICGFIAKSKIKREMEWKRVSVELKNSVMTCLTFISDIFYITEQQLFSLLCINNKPQSFKSKVLKLLHEYGILYSFRKSPFRSLNYPKLEFLNKILVKPWIYRDIYDRARNSCFRGSFADVSSVFQDYGKEYEQVAFLIFYHFAVINDIFILDDETVKKNRSEALVEKYIRSTQIIFNEEEETRFESTEAKIFQEKRQLSYAFKQVNHINAILNQNSFLQIIEKQTHCELSNIELPKHFLCFRFIKTPDLIELHWSKKHYDNELEIARKFETPFPKKSGGAVVASLLLNGDKIIAKSEDFVILEINEWNQKGYCLVEKTEKTISFHLRTMVTSYAVYMSVIKCINRLYHLLQNTAPPQKRFCFCPKCLHKGIFTPMQFSLDSVRHEEINFKCKHIITMIECFPDFVYEIYMREMKPIQVGNKLKINEGGYSEIYKTIRNDTQQEIIAKVLFKGDSKESFMLNYTQFVNEIKVSERCKCQWILELVSFSIEDMTLYYEFCEGGNLYKYIDEQSTPFSEEIQLSLILDLAHGIEVLHKNGFIHRDIKSPNVLIKKNPIRCVLCDFGLCSEYDSHYVSQVDNPIWCAPEIIQNEPPTRSSDIYSFSIVIWEILTFKHPFESFTFMTSLIGEILNGTRPDVDLVKNEKLKQLCEEGWDEDPFRRPAINDIIETLSNVH
>349.m00048(unclassified_kinase)
MINAFSDVFPNQTLTYIQSTSFPTPVVIKDDMIKNPEECKRIQLERKLLLTISHPNLLTYYSIVHLPRIDGLQVTSHIEYMDLLDLYTFIHGLSTPPPISFIRYALIQLLNGLQYIRTACKSILSSLTPYTILLSNDDSMPLPRIKISNFVHSISPFQPYYKLAFAAPELLWDLQWGTVNRHEKQDVWSLGMILYFIITGDHVFRKGDIIRELMEHKEIIFSNISNDELRELVSRMLVYDENRRITFQELNNHNFIRASKLLIYSNEGSHQYKFIRVIGEGHFGKVYEAQELFGKKRMVALKEIKSTNDNQVLRESRIMRICNHPNLVKIYDYFTSPYPIFVTENDGDEELNGGNYHYIVMEKCDCDLLTYCKEHSLSEIQILEIFKQLVQGIHYLLRVEKIFHRDLKLENFLLKREINGSVVVKISDYGLSKIVVEQSLFESCVGTPQYMAPEVSFVNLKGNYTINADMYSLGVCLYYLVSQRWPPIQNKDSLWICIDSNISNDLVFPDGFNKDFIYIIQQMLEIDVKKRISWDELFVHPFITQKLQCVFVDINQFFVKSLLPPPQALINAQKIKISTPRVRHQRNDFSMEEDDDNDDFDKIIQCFKSNDEIFDDDWIEALNACKRRNVIISSLRISEDCLNSFLEFIKGTITDPVEMPETLKFENCEIPSSLKKDVYYISTHFDIVFDSISTNFTKFISFFFNNNSLFYRFEDGMSETPHETLK
>6.m00415(unclassified_kinase)
MHQNSSFTDRLIIIQTKTTKIQKIAFQPKQIQFPSFSIIKSEIKNNITSFLYVLLLICDGYDCEEFFTLFNKPINYDLTQYFGSDLARLTQEYFSFQLEPHLPFFFKYPILFEPHSFVLEKDLSSPIKQVLFSPLSFVLPLLKDASVFRQYIPSNFQYNYSKITESVIGYSFGELLVKLKSNHPRRTNQTLNTLIDKLAQQLKNIKKPIVCYLHNKFFIECYNYKDIIPIDLSKLGIYPEMEIKGSGSVGIVYRSKCGKYAIKRCNSQRLASTLREVRVLRMLNHLNILKFIAYSPNTIVTEWCYYGTLDNFIKQKNFSHHLLPLPYFFHLVSQFNNGMNYLLKDVQLVHRDIKYQNILITVDPNSSEPEPMNLLLKIADFNTSREISDIMKTQLGTEGMMAPEIKNGSFYTSKAEIVPIGLFLHFLLSGVSHPKPNLKIGSETIYDVSFCEVTRRINPYLYDAMYELISMMVVSRLDKRIDWEEYLLRYSMIHNSFTNENMNNE
>97.m00136(unclassified_kinase)
MSLKLASKTVIDSFHFDQTPIYVNRDGELVVNRAVRRMNNGDLCQFMIYRIQTDINHSSLNTSIQAKVEILKINQLHIYNDKTIMSKIPTLREKDHPYVLKCCGGFFASPYNTLEYWMICEYSTNTTLFSYMKKNEPFFFDEVMTIAYQLVKIMNYAYIEFRQTYIHLIPQNIFLGRNPSSPFPQAKLSPYAFIPHKGYDDIEELPFVPVDYMSGIRAELVSTWSFGVILYRMITGYIPQHDENGIILPNELSHIESVEAVDLIRQCINIPFKRPSVESIRGHPLIRLCRQHTKLPHTNNDYTIISTIGRGQFGSVLLAVNKYTGEQVAIKESFGPQNTFLQKDARTMMCCLCQQLVPFLGYFELPYSLSSLNDNSFSSPPELHCYLVMEYCDGGNLEEFIMKFPGLLPDIYIKHFLGDIALGLRYLHFTKGLVHRDLKPENFVLCTQSKNGTLLPGEIPRIKITDYGFSRAILDDKIASEKGTLLFEAPEILRHEGYYTSKTDLYSVGVIIYHLVTKTWPFGCSKESFFEEMAKRSSLKFPNTIIIEKSLKDLMIRLITHEENERIGWKEFFLHPYVRQCLELKGVSMDFNRHEIYSFN
>23.m00354(unclassified_kinase)
MTYKTSSFDFKSLLLHLDEKDKVSQGAEAVIYKVSTPNCIFLIKHRFAKSYREPTLDKSMNKKRVSNENKTLQRFNELNIPCPKVFYCNNLDIVMEYIDGKTLKSFVNGMYKNEKYSDEAICVMGKLGKLIGTIHKKGFIHGDLTTSNFMIKQTGDIIIIDFGLTTMSETIENRAVDLYVLERALLCTHYKAEDLFRYILEGYRETGDKANEVIQHLNEVRLRGRKKDMSG
>11.m00349(unclassified_kinase)
MMMVMEYCDRGSLYDVLSKGDLKMKFETLFDFSEQIAKGLEYLHNKNILHRDLKSLNILVQTKVNEKGQEHLVLKICDFGLSRFNSTDNLNTLQKLRGTYAYCAPEIYFSQPFTYKSDIFSYGIILWEMTYRTIHQKYQRPYQEFPDIKLDVQIILKSATLNLRPTIPASTPLSLTNLIKQCIIKEQDGRPSSSDILMDINKMKKEYESNPSAWDTCIISN
>123.m00117(unclassified_kinase)
MGNTLINVGHEQVLVDRKLGQGGFSQVYLVHSQISNREYAMKVMYYGDQNDLKRIQQEINVHKALCKNEFIVPLIDSAIYSEPEKKVVLLMDYCPVSTINVLERTYPNPIKEEAVLRMFYQICHAVAFMHSQNPPLCHRDLKVENVLFKNKKFLLTDFGSVVPESKFYNRTKGDCPIIDENIQKYTTLAYRSPEMINLYDYKPIGRKADVWALGCILYKICYFDTPFEESPMRIQFCKYSIPNNYYSKKVTQFFEKIFVIDPFERINTFQLMDMIAKEVNLPNPYANLMDQSDPVASSAPSPSPNPVQPQEETLKPQVSTSSSAGLFWDNFKDIPTQSDDSLKQKPSILQPKTSGESQTSSSITHSTNSVNNSSSNISPSLNKSTDLFSFDEYPKKSYTPMTTSTDLFSFNQPSNTTVSQSPKPSSSASLFDFGTPSTKQTTIVMTSNSSNTHSPQPKSQALFDFESESPFNSNSQKKDDIFASLNTSKSKSSSPNIQQTNGDLFWKGTKDSFDFNGQW
>143.m00081(unclassified_kinase)
MKCTPCADGYFMSWIGECKSIDEVKGCKGEIDKEYGCRECSERYYLINKECSKCKENCTTCSINNECNSCENEYVLTNKECIYYLDINKCKEVKNNKCWKCSFWYGTNEEGNECNKEVVWWMIMIIIIIIIIIIIITIVMIIMMVNYIMKRKEKKEREKTTTIFKITQSNIKFISLGDGILTNKKAIELQEGEEIKVNEEIRELICIGNDKKEKMKIQISSKEENEKYSIRTNPNFITIEGGYACEFELFIIIKCTTKIKDKIMIISKTLNKAQEETIKSISIEGETEISTRLDPDEIKEEKKIGEGPFGIVYVGEFRGNKVAIKKIKQIEKSEDKKKEFEKEVAILDKFRDEYIIHCYGAVFIPSKICMVTEYVEYGSIQDITNKRNITEISKKIRIKFMIDGAKGISYLHSNGILHRDIKPDNFLVVSLDDNIEVNCKLTDFGSARNINMMMTNMTFTKGVGTPKYMAPEVLNHQHYKMQSDIYSFSIIILQFITYFFFHYKLCF
>165.m00062(unclassified_kinase)
MLIYYIILLIICIHAKAYDCIPSGDKFEDGFNNKIDTLCKTTNNDYSYHFTYNFTYSLTKPMECKSTYFSGNFTMTSSKDYWNAKTFYIQKHSQITLNGKFHTREEFNIGKNSKINWNGNVSFERVITFETTPSLNQPQLIIWNSNWIHLYKTTTTYKGFEIINPGGNKQCFDVMSFNNNTALDFDKKSYNHYLPKDFDKGLSMTDGTAYLLSNKRLMRFCPNGIDLDKNVICTMIGTDYSPSYSGRGDYIFNYPHCPCDDNRNECTLNIQSSLTSVNFYNTTIGNTILHIDHDITLNNFVYAKQINVDDNVKLSINSLSSINKYNQMIKFNNFEITNIRKQNNKSQFKYNSETNTLEIDGSNHIKHLSNQSNKPFNLIINGDLTCNSFVSDCIYYFTTSSISTTLTINGKGNNNIMIIDESITLINPFPNCVVLTGKSNEAFKCINCKNGYYLNSKHECQENSHCTKLNNQNHCVECDYGYYLNLNTQVCTKNPSGCKFGNETHCYHCGEEYVNVNGECKRMNNCTKSERNYCLKCLNGYKIENNTCVKDKEECYYEGNECVSCSNEYTLNNGTCESKENKNGKNQEIYCENGKYIKNNQCIECTESEICNSDDIELKCKYEQQLDNNTCINETCEEGKIKDQNGKCNYNISNCLNESYVNGKCVECLTTYSPNSKGECINTTIENCEEQNTYGCKRCSDGYYLTTNMKCSKCDDNCTTCFGSSTYCMSCSSDKYLSSNRTCQSNKELNGTCLQLLADGSGCGICNKGYYRNGKGCSECGENCSTCNQKDKCTTCADGYFMSWIGECKSIDEVKGCKGEIDKEYGCRECSEGYYLINKECSKCKENCTRYEYILKNKECIYYLDINKCKEVKNNKCWKCSFWYGTNEEGNECNKEVVWWMIMIIVIIIVIIIIITIVMIIMMVNYIMKRKEKKEREKTTTIFKITQSNIRFISLGDGILTNKKEIELQEGEEIKVNEEIRELICIGNDKKEKMKIQISSKEENEKYSIRTNPNVITIEGGYACEFEVFITIKCTAKIKDKIMIISKTLNKAQEETIKSISIKGETEISTRLDPDEIKEEKKIGEGSFGIVYVGEFRGNKVAIKKMKQVEENEDKKKEFEKEVAMLDKFRNEYIIQFYGAVFIPNKICMVTEFAKYGSIQDIMNKRNITEISKKIRIKFMIDGAKGISYLHSNGILHRDIKPDNFLVVSLDDNIEVNCKLTDFGSARNINMMMTNMTFTKGIGTPKYMAPEVLNRQHYKMQSDIYSFSITMLQIIIWQDPFPKTLYPHPWDIADTITIGKRPNIIQEVEEDIKEIIEKSWQQEPKERITIDEIVRMLEGIESKE
>170.m00130(unclassified_kinase)
NQNNECTLLNEIHGCKSNITSKGCDSCEDGYYLVFNECFKCGNHCKKCKNIENCQVCENNYILNSLTLSCVSMSFVDHCIKTENSKCSHCSFRYKLNENKESCIPNVVWWIVLLEIITAILILIIIVSIVCVVTKVFIYNVFLKQKSIIMNIKKLKIQMNVHATSDIMISTESIQFKTLDNLLIGNISNSKKEVIINCPFINDYKYQMTIYPECVNLKPNKCCHVKVSLLPYCTCLINDTISLYEVDSLNKKRLIYTLPIKAQTELSPKLDIADVIEQKIIGEGRFGVISKGSYKGIPVAIKRLKEFSFNTEKSLNTDFTKEVEMLYKIRCDYIVHFYGALCFDFNKSIIMEYAPFGSLRNLIIKKNLNTQINKQSRIKFIIDAAKGIQYLHNNGILHRDIKPENILIMSLDTNNVSVCAKLTDFGSARNINMLQTNMTFTTGVGSPAFMAPDILLLQKYKTPADIYAFAITMYETMKWGGAYDNWDGLFEYPWQIAEFVVSGKRLEKPEGMEDNIFLIISKCWNNNPQQRLDITTLIELLTNV
>381.m00038(unclassified_kinase)
MIRYFSVNNIIIHNITSECTRTFTKDDEDDFNSFVITVYVSLLSLPNDNYLISLSTNNYVIINNYNSSKIHTVYTYPNQWLKYESTNQTTLNIYRKKEPYQRIEFTLTIGKSNEGTVTLIKEVEDSDKSISTVIISSSKPLSILDKIKFSETTSSMKSQIMFIGIMIYKENVIECIQCKSGYYLNSNNKCQKNSHCTKINNQSHCVECEYGYYLNSTYECQISQKNCTIGTETYCYQCKERYVNENGECQDMNNCKKSERNYCLKCSNGYKIENNTCVKDEEECYYEGNECASCSNEYTLNNGICESKENKNGKNEEIYCENGKYIKDNQCIECTKSAICNSDDIELKCKNEQRLDNNTCINETREEGKIKDQNGKCNYNISNCSNESYVNGKCVECLTTYSLNSKGECINITIEKCEEQNTYGCKRCSDGYYLTTNMKCSKCDDNCKTCFGSAIYCMSCSSDKYLSSNRTCQSNKELNGTCLQLLADGSGCGICNKGYYRNGKGCEICERMCETCNQKDKCITCADEYFMSWIGECKSIDEVKGCKGEIDKEYGCRECSEGYYLINKECSKCKENCTRCSIKNECNSCEDEYVLKNKECIYYLDINKCKEVKNNKCWKCSFWYGTNEEGNECNKEVVWWMIMIIIIIIIIIIIITIVMIIIITNYIMKRKEKKEREKTTTIFKITQSNIRFISLGDGILSNKNEIELQEGEEIKVNEEIRELICIGNSKKEKMKIQISSKEENEKYSIRTNPNVITIEGGYACEFELFITIKCTTKIKDKIMIISKTLNKAQEETIKIISIEGGTEISTRLDPDEIKEEKKIGEGTFGIVYVGEFRGNKVAIKKMKQIEENEDKKKEFEKEVAMLDKFRDEYIIQFYGAVFIPNKICMVTEYAEYGSIQNIMNKRNITEISKKIRIKFLIDGAKGISYLHSNGMLHRDIKPDNFLVVSLDDNIEVNCKLTDFGSARNINMMMTNMTFTKGIGTPKYMAPEILNRQHYKMQSDIYSFSITMLQIITWQDPFPKTLYPHPWLIADTITTGNRPVIIQEVEEDIKEIIEKSLQQESKERITIDEIVRMLETVYSNK
>450.m00027(unclassified_kinase)
MIMIIVIIIIIIIIITIVMIIMMVNYIMKRKEKKEREKTTTIFKITQSNIKFISLGDGILTNKKAIELQEGEEIKVNEEIRELICIGNDKKEKMKIQISSKEENEKYSIRTNPNVIIIEGGYACEFELFIIIKCTTKIKDKIMIISKTLNKAQEETIKSISIEGETEISTRLDPDEIKEEKKIGEGPFRVVYVGEFRRNKVAIKKMKQVEESEDKKKEFEKEVAMLDKFRDEYIIHFYGAVFIPNKICIVTEYAEYGSIQNIINKRKITEIPKKIRIKFMIDGAKGISYLHSNGILHRDIKPDNFLVVSLDDNIEVNCKLTDFGSARNINMMMTNMTFTKGVGTPKYMAPEVLNHQHYKMQSDIYSFSIIILQFITYFFFHYKLCF
>56.m00184(unclassified_kinase)
MIIMMVNYIMKRKEKKEREKTTTIFKITQSNIRFISLGDGILTNKKEIELQEGEEIKVNEEIRELICIGNDKKEKMKIQISSKEENEKYSIRTNPNVITIEGGYACEFELFITIKCTTKIKDKIMIISKTLNKAQEETIKSISIEGETEISTRLDPDEIKEEKKIGEGSFGIVYVGEFRGNKVAIKKMKQVEESEDKKKEFEKEVAMLDKFRDEYIIHFYGAVFIPNKICMVTEYAKYGSIQDIMNKRNITEISKKIRIKFMIDGAKGISYLHSNGILHRDIKPDNFLVVSLDDNIEVNCKLTDFGSARNINMMMTNMTFTKGIGTPKYMAPEVLNREHYKMQSDIYSFSITMLQIITWQDPFPKTLYPHPWLIADTITTGKRPNIIQEVEEDIKEIIEKSWQQEPKERITIDEIVRMLEKIQNSKN
>603.m00022(unclassified_kinase)
METQKQFHDWIIKEPLGSGTYGNVFRCLNTKTNKSAAIKIINEESNALNETTIIKKLQGNKSIIRFFECGYELYGYCLVFELHIMNLNQLRLNQPTLRFSVQTSFRLLYKMIKILEYIHSKQILHCDIKPDNFMISQDGDIILIDFGLSEYYQDFSCHQKLGFKGSLKFASPNQHLGKKSIPIDDIIPLFYIFYQNITGILPWDTISNPHEIYQLKIKFKSFSLFNHSLIPLSLALLFESSICNSKTVNYQLILDTLSKLFNSQSIPLSPIFESNEYDEKIFPSLKDDNYKKDTLLENNIDKQEQYYSSQVTSPELSQNFFTNIKSTVSKINPFSFIMLRIK
>372.m00048(unclassified_kinase)
MSEGPRFLQKDFSQIELIGSGSYGKVYSAVRNDDKKKYAIKVLITTGEVRMEEVKNEIRSLACINNNKYIVRYYDTWIERLSEEDYEWVNKQKNDPDEDKSVDDDTNYFSEEEMEFDEVSCLDPNEIEWEDSPYSNESEEYSSQEDEYEYEYIEESETIENKEENKEEENKEEENEENKEEENVNLTIVENKIQDNQSEKYGICIQMEYCTGGDLSKIIKNKELHYSSQEGKNKVMNYFKQIVMGVSAIHQHCIIHGDLKPGNILKEKDTMKIGDFGLARTNTDYKSKILGTIGYAAPEIVTGNYDNKIDIYSLGIILYEMCLSPTTRSEFIYNLDRLKNQRKINGTVENQYQMYKELILEMTEPNPKDRPTIDEVLKKLTILDEDLKKISELLPFIQEKSNLWPQLSAAIESKMKEKIKDIEKEETEEFELTPTHLEIIRSLTEIHILYGTKAMFMNPFIPSSLLKESGIEYHEVQSPLLINKEGELMVLINNYQEVVRVIINQIKDPTSYIIRSTTVSLHVTI
>18.m00300(unclassified_kinase)
MAFDFLKIVKDLDDIKIPCVVDERTLRIKRDPACPFPRVVLSPLAFILGVLYLSNGDEDLIPNYKESIATIISPLIQLPLSNDFIESFKENKSSTEISQLPFSKECIDFVNGPVCLLSKYTAESILGNGSYGIVMKAHDADGKIVAIKESGKENVSTLQREAIIMRLCNHPNIVKFLSYTVAQDSFAFRLNAPNLKLDFPRAFLVMELCDGGDLDTFLSEYAAQHHDYLPLDLVSNLFKQIAASQHYLHFEKGFIHRDIKLENFLLVKHEPYPIVKIADFGFGRAIADVMATFKGTPLFTSPQIIRKQPYTSKTDLYSIGVCLYRLTTCQYPFSTTKKEFYSQMKERKEVEFPLRFREDTRYTELIDLVKKLMCYDEDKRISWEDFYKHPYMNHI
>415.m00037(unclassified_kinase)
MINAFSDVFPNQTLTYIQSTSFPTPVVIKDDMIKNPEECKRIQLERKLLLTISHPNLLTYYSIVHLPRIDGLQVTSHIEYMDLLDLYTFIHGLSTPPPISFIRYALIQLLNGLQYIRTACKSILSSLTPYTILLSNDDSMPLPRIKISNFVHSISPFQPYYKLAFAAPELLWDLQWGTVNRHEKQDVWSLGMILYFIITGDHVFRKGDIIRELMEHKEIIFSNISNDELRELVSRMLVYDENRRITFQELNNHNFIRASKLLIYSNEGSHQYKFIRVIGEGHFGKVYEAQELFGKKRMVALKEIKSTNDNQVLRESRIMRICNHPNLVKIYDYFTSPYPIFVTENDGDEELNGGNYHYIVMEKCDCDLLTYCKEHSLSEIQILEIFKQLVQGIHYLLRVEKIFHRDLKLENFLLKREINGSVVVKISDYGLSKIVVEQSLFESCVGTPQYMAPEVSFVN
>957.m00017(unclassified_kinase)
MFSFSSKTAISSKSQQYIPTKPMAAPRRVEQLSVNSPLKKEIESKPKKDDEKKPTQLSLDMFDIGKPLGQGKFGNVYLENTKNSFDYVCALKVIFKRQLQKCEMGIQMKREIELQSHLNHPNILKLFGFFEDKNRWFLVLEYCKKGELYRLLQQAGRFDERRAARYIKATTEALKYCQEMNCIHRDLKPENIMIDHNDQVKLSDFGWSVQAKTKRNTYCGTLDYLCPEIVLEKYYDGSIGQWCLEVLTFELCTGEPPFQSNSREEV
>210.m00080(unclassified_kinase)
MINAFSDVFPNQTLTYIQSTSFPTPVVIKDDMIKNPEECKRIQLERKLLLTISHPNLLTYYSIVHLPRIDGLQVTSHIEYMDLLDLYTFIHGLSTPPPISFIRYALIQLLNGLQYIRTACKSILSSLTPYTILLSNDDSMPLPRIKISNFVHSISPFQPYYKLAFAAPELLWDLQWGTVNRHEKQDVWSLGMILYFIITGDHVFRKGDIIRELMEHKEIIFSNISNDELRELVSRMLVYDENRRITFQELNNHNFIRASKLLIYSNEGSHQYKFIRVIGEGHFGKVYEAQELFGKKRMVALKEIKSTNDNQVLRESRIMRICNHPNLVKIYDYFTSPYPIFVTENDGDEELNGGNYHYIVMEKCDCDLLTYCKEHSLSEIQILEIFKQLVQGIHYLLRVEKIFHRDLKLENFLLKREINGSVVVKISDYGLSKIVVEQSLFESCVGTPQYMAPEVSFVNLKGNYTINADMYSLGVCLYYLVSQRWPPIQNKDSLWICIDSNISNDLVFPDGFNKDFIYIIQQMLEIDVKKRISWDELFVHPFITQKLQCVFVDINQFFVKSLLPPPQALINAQKIKISTPRVRHQRNDFSMEEDDDNDDFDKIIQCFKSNDEIFDDDWIEALNACKRRNVIISSLRISEDCLNSFLEFIKGTITDPVEMPETLKFENCEIPSSLKKDVYYISTHFDIVFDSISTKFY
>3.m00550(unclassified_kinase)
MINALSDVFPNQTLTYIQSTSFPTPVVIKDDMIKNPEECKRIQLERKLLLTISHPNLLTYYSIVHLPRIDGLQVTSHIEYMDLLDLYTFIHGLSTPPPISFIRYALIQLLNGLQYIRTACKSILSSLTPYTILLSNDDSMPLPRIKISNFVHSISPFQPYYKLAFAAPELLWDLQWGTVNRHEKQDVWSLGMILYFIITGDHVFRKGDIIRELMEHKEIIFSNISNDELRELVSRMLVYDENRRITFQELNNHNFIRASKLLIYSNEGSHQYKFIRVIGEGHFGKVYEAQELFGKKRMVALKEIKSTNDNQVLRESRIMRICNHPNLVKIYDYFTSPYPIFVTENDGDEELNGGNYHYIVMEKCDCDLLTYCKEHSLSEIQILEIFKQLVQGIHYLLRVEKIFHRDLKLENFLLKREINGSVVVKISDYGLSKIVVEQSLFESCVGTPQYMAPEVSFVNLKGNYTINADMYSLGVCLYYLVSQRWPPIQNKDSLWICIDSNISNDLVFPDGFNKDFIYIIQQMLEIDVKKRISWDELFVHPFITQKLQ
>384.m00040(unclassified_kinase)
MFKKTKLINIVRNETADKVKEYLNKKKVDKKTFEKFKTKEENPLYVSMIIRKDFDMSQELIKVMIKVKADINKYDEAEQTILHYVCNTFTSDASFIMALLQFPGINVNAKNRDEQTPLHIFCNHFANVQSYKTVLQKFVELHAEIDATNSYLETPLIKTVKNQKLRGLIVQFLIDNGANINVANKAKNTALHFVVVLNRVDLINILVKGGADIYCLNNKNESPLSLAKEKGSMAVITKLYEVHNLLQWLSSISNDFVALYARKFLQQELHPKLLKSLSDEELTDVLEVIVEEEKHITILKDSLRKFELILPEEKEIKAVVVTTPERKPMLSASKRSSLPANVDSWTIGSNQIEFTGETKPSRSNKVGTGSTCSVYRGIYKKINSEGGTTDFDVAVKVMDEGIDLGENSEFLHEFEIQKTIAHKNIVKFFGIVIDDTISIVMEFCSHFSLFDVLNDPNQQVDFPTALNFCEQMSVGLGVLHNNKPSILHRDFKSLNVLVTNDYTLKISDFGMSRFDTTENREKDLKELSGTIPYCSPEIIPSDGHQGLYTTKSDIYSLGIVFWEIFRRVVFGSYTKPWFKEYNIPAANDFAILNLISEGKRPTLEIKEYNEACKNYVPPSVHQLYYSCVDEEPDKRPNAEELIKMIESMKQEYIHNNTIWNKYYVPVGYKKM
>265.m00084(unclassified_kinase)
MNMSSIFVRFIQLTKDLLTFEADQPISKQQYIILERISSNNIIKYYRCKHRNGLQQVCVKICRREKRYRYDGQEEILHEINTLRRLKNQNIIHIQQYFIGKSYAGYEMELMEGGNLQQWIEVHQYIPIELFCIVSTQLLKALHYIHSNEIVHRDITLHSILLTTPNNFNSLKLTHFEQSFNVNEPIVDEHITIDFHYAAPELFRHYLYTFSADVWSLGILLFKCFTSQYPFESTGKEELVKAILRGKVEFPLSLPSLFIKMERSLLNPNVDNRLSPKETLKILFQSQD
>125.m00098(unclassified_kinase)
MIKSPKRCLPPFEEYQKGIPKYVPFAYDPDALKRLPFGYIELMNNCPSQPMLYYNPRYSMHKKTMKNFLAKFPQKKQIGRGSFWDIYCVRDPDDGILKVVKVSIQPQMAGVYENEFANIEATKNCEYIIQCIYTQRIDHMYFIMMDLMKGSIWDLLHQRPMEFFEIIYVTGTVLRGLRELHHLGLAHMDVKPENIFVLNDGRVKLGDLNSCRKIGEPLSLDDIGEASYCAPEVIGGQASQLADVFSLGITVFEMDTRRKFPNYEQNFYFTDPILLKLFRFEELKQMYLFMTVTQPCYRVSVDQLLSMSIFENPDAKVFPSVL
>221.m00085(ptk_1)
MNLMILIYYLISFVYSEEAICGDGERDLFYEECDNVAFCSNCKCEYGYSYDKEKNACNPQCDIDGCLTGCDASQSCSKCNVSEGYYEDCHGCRNGFFQQGFMKCIKVTDELKATVRSCKNVIEATDLTYIRKLDFISGTSKTLHLKKSEAVLSVENCFDRLESKTPYSYGFWFEINAKEEGFISIETTRHYSSYVIDYYILQGKDIGEDTRIIILNNCRDDLEPNTSEDCEFENDDIDWYILDSHAITHVVPGIPKYVFISMAFSDIFTKDPVVLFTFQKNSCGSFYEEILWNDIINGSSTKILKRSNMFPSTNKCINTPQYGSWFLIRGIEQSISISTCNTENGVNAGFNVIEVDSGSINSTLSCSEDNPTAKCVVTGSKSCENGDTYHSKAIISLKPGKNYFIFLTTNNLQQVQLRMDVKAVCPMGCGENGICSTASGGCVCLNGYIKKGEICTLCGNKVVDEEEDCDISQQKDDIKCDIDTCMCHYGYIPMLINGTTKCSLETCGNGIVDDGEECDGGIGCDHCICEEGYNPYYTPRKSCLSVMCGNKIVNDGEECDGGDGCYECECQAGWYKTGDTSCRSLEIGLFLKIETSSGVCLYILLWLSLLLIIMFRYKKLTLEIQEEWRAQTDLPFLESTIIPFNKTNSQYIDIRTNTSYFEFDNPSISFKDIDNRMEVDEPVQTTVELKNNYKEVLYFTFHCGEYPKYDIMFSPVIGTVRPGDSIIITVNLIVKCTTILKERVPVTLRYGKLKSILKEIEKNNPEVLQINSSQNSDISDDPRNKSDTTSSHSTDKGHGITKNNSVISNESGQSKSKKNKEDRLKGIHKFHVYLNLQVESALSTKLDYEEINLFHPPIGSGTFGIVYRAEWRMVDVAVKVLKTDLVDLNDLLPNFMQEAEMMERIRCQYVVNFIGSVVSSDTLCLVTEFCPLGSLRKYMKTNAMSEFLKVRFCQDIARGMEYLHENDIVHRDLKTDNILVYSNNPHDAVTIKVTDFGTSRSFIESSGNIALQNIGTPMYMAPEIFQSEQMTLKSDVFSFAICMLEIWLGKEPYDPMKFPDSESILKYVCSGKRLHISDSCLIKTIIEQCWAQKPNERPTFKEAGNLLLPIVVNLTHINTKKSSTKTGGSSHSTEQDIDSKKISSFSLINSSEISSEYVSNKKGRDVSINENEIKK
>4.m00669(camk_1)
MSHISAKITILEAKNTVSHKGEGIDSYFKLKANFLAVALKTRTAEKSSTPKYNETFTIEVPDSQKKGVSRTIVLIGYKPKRFSDKVLGEVEINLEKNEDVDGWFELKKKKEDKKGKVSVHVIVKFAGQKEAKKEETFEEFPDRSEFDKKYTKENEIGQGAFSVVYKGIRKEDGVSVAVKQVNKTSQSSDQLKLLRREIDVMRKLSNHPNVVKLYDVYEDEKTILMVIEYMSGGELYDQIIQRGSFTEADASDIVYQILSALCYIHSNGIGHRDLKPENLLCATPKGDIVKIADFGLSKDNSDGNTAMTTCCGSPSYVAPEVLEGSSYDHECDIWSLGVITYVLLSGYLPFFGETQDELFQKIMSGDYTFNYSCFKGVSEEAKDFINKCLVVDPQERATAAQLMEHPWVHPENRNLPSMKSAALHPTASMNELSSGFNPKNRQNPGA
>70.m00184(camk_1)
MSKEVGDYLLKKEIGKGAFSVVYEAIKKSTNEEVAVKVIDTAKSDPQKLQGEIKILKMVDHPYIIKLYDVFDGNDGKLYIITDLVKGGELFDRISDKTFYPEDKAKIVVKRLISAIGYLHSMNIVHRDLKPENILLKSPDDDTDVRIADFGFSKMITEDAQILLTACGTPVYVAPEVLNAKGYGMEVDMWSIGVITYVLLCGYPPFFGDTLGEILSAVCAADYDFQEEYWSEVSNEAIQFISNLLVLEPSLRLTAEEALQDPWLAVCFYF
>597.m00022(cmgc_1)
MEEEPIISDIYYEIQNRRFKKDGIKLGGGSYGEVTLRTDGVTNKKVAVKQFNLGDQSLMGRDFDGYPLEILREIKVLRELDHSNIVKVVDFYFHRNLLYMVMEYHPSDLEKEIRNGRLKTDPMRVCRYLKMILEGVRYLHMNFLLHRDLKPANILISEDDVLKITDFGSVRPFGSECDQFTKGVITPSYRPPEIWFGAIIYGPAVDVWSIGCIFAEMARGEILFAGNDSQILESIYVILGTPNSGPSSEWVGVEKLQGYIKPLQEISINSLSRYVPNLDNEGNLLIHKMLRYNPNKRISCERALKHPYFQQLTMDQSN
>469.m00047(camk_1)
MSDSAWGVLECTTPKYPSIPLYDTTSLFGRNNPSMKIRNLTISSRHFIIQIKQEGNEKKYICIDTSTNGTYINNEIMGKRMATKEIKLYDEISMLDPQKDEGSISYIFIPFEEQKKEKIEGGPQNKYDIGRYLGSGNFARVREVIEKDNKQKYAIKIIDRQKMKEIGENEKAVLNEYSIMKNLHHINIIQLHDVFLTQQYFYLVFELVEGGDLFKLTLNKGCLNEKECRIVIKQIFYGLKYLHQNKIIHRDIKLENILLTSNGIIKITDFGLSKDTKKSIAETICGTPMYVSPELLSGKNYNEKTDIWSAGVVLYTIACGFQPFRSENETEDGKGGNRELFDLILNGYYQFISPYWDNISLELKDLISHMLIVNPKQRYDIEECLSHPFITSTKRDNLDLNQPAIKREYDR
>243.m00079(ptk_1)
INTVCTNNCGNNGLCSSHTGKCECNDGYVLKDETCSLCGNGKLDEGEECDLSIEGYSDSKCSINCNCLYGFEPKSINGILKCAVSTCDNGKVDEFEECDGGYGCDHCVCVNGTKKYAKARNGCMLSTCGNRKWDEGEECDGGDGCIECECQPGWYSQNKADCSSMSKGITNFLFWGIGSIIYIIFYILLLLLILFIYYHLIKQIKQEINDEKLIIFENTIIPFDKTNSQYIDLKQQNPYFSFSSNTIDFGDIRPEINEPIDTTIILTNNWKYPMHFTFHSGDYTKYEIMCKPFTGTIRPGDFAELNITFMAKCTTLLNEKIPITLRYGQLGNILKDIKKENPDLIAQNSQSSQNSEMDNRSHSSSTNGASNSQPQKSTNSSSKATSSKSNENDKSNPKNKNVKSKVSKFHVYLNLQVESALSTKLDYEEIHLQHPPIGGGTFGIVYRAEWRRVDVAVKVMKTDLVGLAELLPNFSQEAEMMERIRCPYIVNFIGSVTTPDTLCLVTEFCPLGSLRKFMKTNPLTDLLKVRFCQDIARGMEYLHQNDILHRDLKTDNVLVYSKNPHDPITAKVTDFGTSRSFIESSGKIELQNIGTPVYMAPEISRKDQMTLKSDVYSFAICMLEIWLGRDPYDPMKFPDSESILRFVGAGKRLDVAEDCIFKTLIEQSWKHNPSERPTFKELGTVLDGILRRMTDKSNSTKGHSGSTRTETKSQEFSSSEKRYSINTSSSSTTHNMEDSKENEESIGTSTSSQVISF
>160.m00093(pak_ste20)
MKKKKEKEENLVISEPEGFQHIHHGEYTLGELTGIPPEWEAQLKSSGITEKEIKAHPEVVHDVLDFHNKNLAEIEETEVGKEENEKEINCMKEDDGQFQLQIQPLPDEKEVDLKSFINKNDPDEIYENLEKIGEGGVGDVFRATRKVDGCEVALKRMRITKKSKRAIVTEVTILNQYRHENVVTYIECYLINEMLWLVMEYMDGGCLTDIIDRHKEVPLTEHFISFICTETLKALTYLHSFHCVHRDIKSDNLLLKKDGSIKLSDFGYAAQLTKQKSNRTSIVGTPYWMAPELIRSQRYDEKVDIWSLGIMCMEMADGNPPYMDYPPMRALFLITTKGIPPLKDKEKWSTLFNTFVSDCLVLNPQLRKTSFEMIKHPFLETKVSKSEMADLIQKVADLPPQEDDDDESEIDSGIDDE
>63.m00153(camk_2)
MSQCYRVGQFIIGKKLGEGMCGKVYLAFHEKTGVKVAIKIVDKTKLMRKPEMKRKVEREIAFLKIINHRNVMQLYTVYETTRYLFLVMELLEGGELFDYISSKGKLEIEEVLVYFQQLIFAVEHFHSRHICHHDLKPENLLLTKDLQTIKVCDFGMSSYCGNNKLREYCGSPHYTAPEVCKKEAYDGLISDIWSCGVILYVMAFGLMPFDGDTLEELIEKVKVGKFAYPEDIEVPEEVKDLINRMLRVNPKERITIKEIKEHKFFQSNNPIIENVPSVIEEAGEPIKNIDSNIMAILCYLLNNVHITEIRENLFDPRPNTIRAFYRLLEQHRKNAQGDPFAFSRNSPGPQSLKNTIFAIPGSSPSDVAFSPAFNDLANRIKVEIPHVKTPKPSPSPMMINQEANNSISMGQSPIMFSVPREAEWGFVAANNVSTTEIIELDCSVQTARNKVEKAFNELAINWKKEGEVYECDYKYLEEEDVNVMFEVSIEEGEINEISAGFGIVTTIRFVYTQGDIVSFSDVYNLITKLVTDVDY
>406.m00055(unclassified_kinase)
MFRLNERQWNQIKKDLKFVSKGAQGEVFKGKLLNQEVAVKKFKHEDDFVKEVECINNCACEFIVSIFGITPTPEAIFLDWFPYDLEAYVIENQLTLKESTVLLSDISKGLAYIHRVGYIHLDIRPKNILVRNQRAVICDFGMSIIDQPPYSHNRAVDCWVAPEIVFGKEVSTKTDIYSLGLVIWFVFESKGTDPFPKTTTESMIKAAFQGKERPRWNAPKSDELKKIYDITKKCWRDEMESRPTARMIVDIFKEIKDKTL
>335.m00064(unclassified_kinase)
MADEVPAKLDEKSQEILREYLATKQEDKTPLEMIYFDLAVGLREDETMEYRMAVVNFVERRFKLIRHGKVREEYPFTSLNTVTVCSSPTQFKMKLTLCEQPSILLLMQNESDFNSLFEILRTITTDNNSILFKEDFLQDYCHLVKMVSCKKHGKTFWARRSLNIYNGLIALYAVNGEIPLTILPFSDNVEITKHQRLILIFQCVIRRVYLRFETEEECNEVETLCKKCQQYYHKPQTMIVKDFFSGKLADLTPTCRELCNKNNLYPEECEKHFDTLCEILRSQTKKRYATVTEKRQLQQKIEHPQAHIEKPKKEPPPEEDDLLRYCKTEDPHKYFTNLVSIGKGGFGEVFCAQRIEDGKPIALKMLKHSVDERYTKIGAEVARLSNWKHPNIVGFEGCWLYNNQVYIGMEYCSLGTLKTLLKNRMRPFQDADTAFLLLETLKALKYIHEEGFIHRDIKTANIMLKQNFEIKVIDFGLVVRINSKPSNRAGSKAYMAPEVIKQIPYNEKVDIWSIGCVAQELFEGSPPYRELGMFKGLFKTA
>469.m00050(caseinkinase_1)
MEFRVAEQYRLVHKIGGGSFGEIYSAVDVTDNSKRAVKLEKNDRKPQQLAFEHRVYSLFIDEIGFPKIYHYGTEGDYNTLVMQLLGPSLEDLMKAKHQLTLLSVCLIAEQLLSRFEVIHSKSIIHRDVKPNNFLLDNNTIYVIDFGLAKRYRRFETRQHIQMKDGYGLVGTARYASIHAHLGMELSRRDDLESLGYLFVYLLKGSLPWQDLSSSPDGKYTGIGDMKMKIIPSELCNGLPHEFVDYLEYTKQLQFNEKPDYTALRSMFHNLLVTINPDKEDWHIESI

******************* KinG information on E. histolytica kinome ***************

EAL50927|14.m00282&385&PVPK_like(AGC_8)& Pkinase, 55   317  1.1e-58 *
EAL51610|5.m00460&467&AGC_other& Pkinase, 82   377  1.9e-72 *  Pkinase_C, 395   437  7.5e-05 *
EAL42679|587.m00022&474&AGC_other& Pkinase, 90   385  5.6e-69 *  Pkinase_C, 403   447  7.6e-10 *
EAL46652|134.m00121&1134&AGC_other& PH, 354   446  6.1e-05 *  Pkinase, 770  1035  2.2e-67 *
EAL46604|137.m00095&974&PKA/PKG_like(AGC1)& PH, 182   275  5.4e-14 *  Pkinase, 600   860  1.3e-75 *
EAL46569|139.m00125&982&AGC_other& PX, 63   166  4e-13 *  PH, 177   274  6.2e-09 *  Pkinase, 614   870  2.3e-70 *
EAL49081|53.m00193&964&PKA/PKG_like(AGC1)& PH, 167   262  1.1e-12 *  Pkinase, 572   831  1.3e-74 *
EAL44256|282.m00060&410&PVPK_like(AGC_8)& Pkinase, 52   333  1.3e-75 *
EAL51848|3.m00665&384&PVPK_like(AGC_8)& Pkinase, 30   311  2.1e-88 *
EAL51099|11.m00309&441&PKA/PKG_like(AGC1)& PH, 1    98  1.3e-20 *  Pkinase, 118   373  3.5e-81 *
EAL51161|11.m00327&433&AKT_like(AGC_3)& PH, 3    99  1.8e-21 *  Pkinase, 118   373  2.2e-90 *
EAL51863|3.m00681&420&Yeast_AGC(AGC_5)& PH, 4    98  3.4e-15 *  Pkinase, 118   352  2.2e-74 *  Pkinase_C, 372   419  0.00045 *
EAL44036|304.m00063&439&PKA/PKG_like(AGC1)& PH, 7   102  1    92  4e-25 *  Pkinase, 121   376  1.4e-91 *
EAL51709|4.m00671&434&AKT_like(AGC_3)& PH, 2    97  4.2e-16 *  Pkinase, 118   372  9.8e-89 *  Pkinase_C, 392   434  0.004 *
EAL45324|203.m00119&347&PKA/PKG_like(AGC1)& Pkinase, 22   277  2.9e-107 *  Pkinase_C, 297   341  2.3e-09 *
EAL51743|4.m00660&409&PKA/PKG_like(AGC1)& Pkinase, 87   338  6.8e-103 *  Pkinase_C, 358   403  2.5e-08 *
EAL47900|87.m00164&609&AKT_like(AGC_3)& FHA,  58   124  2.1e-09 *  Pkinase, 144   407  2.3e-67 *
EAL49497|41.m00205&395&RS6K_like(AGC_6)& Pkinase, 8   265  3.5e-87 *
EAL46484|143.m00086&317&PKA/PKG_like(AGC1)& Pkinase, 62   311  1.9e-81 *
EAL49749|35.m00259&466&AKT_like(AGC_3)++Yeast_AGC(AGC_5)& PH, 3    97  4.2e-24 *  Pkinase, 148   401  1.9e-95 *
EAL48681|64.m00188&308&PKA/PKG_like(AGC1)++Yeast_AGC(AGC_5)++AKT_like(AGC_3)++AGC_other& Pkinase, 2   240  2.3e-77 * Pkinase_C,  260   307  0.00046 * 
EAL48054|83.m00188&395&RS6K_like(AGC_6)++Yeast_AGC(AGC_5)++PKA/PKG_like(AGC1)& Pkinase, 8   265  9e-88 *
EAL44121|295.m00033&317&PKA/PKG_like(AGC1)& Pkinase, 62   311  2.5e-85 *
EAL51282|9.m00402&433&AKT_like(AGC_3)& PH, 3    99   1.1e-22* Pkinase, 118   373  4.4e-92 *
EAL51053|12.m00331&419& CAMK_like(CAMK_1)& Pkinase, 1   287  3.4e-8 *
EAL46808|128.m00110&535&KIN1/SNF1/Nim1_like(CAMK_2)& Pkinase, 10   265  4.5e-87 *
EAL47554|99.m00169&581&KIN1/SNF1/Nim1_like(CAMK_2)& Pkinase, 11   262  1.5e-65 *
EAL45240|207.m00060&411&CAMK_like(CAMK_1)& Pkinase, 127   390  6.5e-96 *
EAL48567|68.m00246&319&KIN1/SNF1/Nim1_like(CAMK_2)& Pkinase, 64   313  3.5e-88 *
EAL50516|20.m00281&344&CAMK_like(CAMK_1)& Pkinase, 8   264  1.1e-101 *
EAL45042|220.m00061&457&CAMK_like(CAMK_1)& C2, 8    90  3.1e-11 *  Pkinase, 166   420  2.4e-94 *
EAL44271|281.m00055&296&CAMK_like(CAMK_1)& Pkinase, 18   275  1.7e-81 *
EAL51748|4.m00666&446&CAMK_like(CAMK_1)& C2, 6    91  0.0017 *  Pkinase, 150   408  4e-112 *
EAL42927|484.m00039&379&KIN1/SNF1/Nim1_like(CAMK_2)& Pkinase, 121   378  1.3e-86 *
EAL46480|143.m00082&561&KIN1/SNF1/Nim1_like(CAMK_2)& Pkinase, 283   534  5.4e-55 *
EAL45225|208.m00080&329&CAMK_like(CAMK_1)& Pkinase, 26   283  3.6e-79 *
EAL43382|395.m00030&398&CAMK_like(CAMK_1)& Pkinase, 121   378  2.8e-62 *
EAL52022|2.m00588&408&CAMK_like(CAMK_1)& FHA, 24    90  0.00072 *  Pkinase, 126   387  3.2e-86 *
EAL49672|37.m00222&434&CAMK_like(CAMK_1)& FHA, 36   104  1.3e-06 *  Pkinase, 139   397  4.4e-85 *
EAL46195|157.m00095&438&KIN1/SNF1/Nim1_like(CAMK_2)& Pkinase, 14   254  1.8e-69 *
EAL52204|1.m00608&581&KIN1/SNF1/Nim1_like(CAMK_2)& Pkinase, 15   280  1.1e-13 *  Pkinase, 297   561 1.4e-57 *
EAL44695|248.m00070&589&KIN1/SNF1/Nim1_like(CAMK_2)& Pkinase, 294   563  3.2e-72 *
EAL50571|20.m00275&476&KIN1/SNF1/Nim1_like(CAMK_2)& Pkinase, 40   270  7.7e-72 *  Endonuclease_5, 251   462  8.9e-38 *
EAL51108|11.m00358&691&KIN1/SNF1/Nim1_like(CAMK_2)& Pkinase, 10   264  4.4e-43 *  Pkinase, 281   541  4.4e-63 *
EAL50206|26.m00299&567&CAMK_like(CAMK_1)& Pkinase, 283   556  1.2e-65 *
EAL45303|204.m00101&397&CAMK_like(CAMK_1)& Pkinase, 104   360  8.6e-83 *
EAL47814|90.m00150&424&CAMK_like(CAMK_1)& FHA, 24    93  2.5e-08 *  Pkinase, 124   386  1.2e-100 *
EAL49913|32.m00220&411&KIN1/SNF1/Nim1_like(CAMK_2)& Pkinase, 134   391  2.1e-79 *
EAL51289|9.m00409&396&CAMK_other& Pkinase, 125   389  9.3e-70 *
EAL47579|98.m00130&447&KIN1/SNF1/Nim1_like(CAMK_2)& FHA, 24    92  0.00022 *  Pkinase, 125   429  3.7e-76 *
EAL43891|324.m00036&323&CAMK_like(CAMK_1)& Pkinase, 26   277  2e-74 *
EAL42885|492.m00043&317&KIN1/SNF1/Nim1_like(CAMK_2)&Pkinase, 62   311  7e-80 *
EAL47199|113.m00145&270&CAMK_like(CAMK_1)&Pkinase, 8   264  1.1e-101 *
EAL45530|192.m00083&317&KIN1/SNF1/Nim1_like(CAMK_2)&Pkinase, 62   311  2.4e-88 *
EAL47444|103.m00187&340&KIN1/SNF1/Nim1_like(CAMK_2)&Pkinase,  36   320  4.2e-66 *
EAL46865|126.m00115&435&KIN1/SNF1/Nim1_like(CAMK_2)&Pkinase,  131   415  4.2e-66 *
EAL47540|100.m00137&308&CaseinKinase_1& Pkinase, 12   283  2.1e-3 *
EAL46514|2.m00498&335&CaseinKinase_1& Pkinase, 10   281  2.2e-17 *
EAL51808|3.m00686&302&CaseinKinase_1& Pkinase, 10   278  1.2e-25 *
EAL45243|207.m00083&286&CaseinKinase_1& Pkinase, 9   267  7.4e-23 * 
EAL50481|21.m00246&302&CaseinKinase_1&Pkinase,  13   282  3e-28 *
EAL47115|116.m00121&670&CLK(CMGC_5)& Pkinase, 106   432  3.9e-46 *
EAL51017|13.m00349&584&CLK(CMGC_5)& Pkinase, 96   422  5.8e-53 *
EAL48111|81.m00173&806&CLK(CMGC_5)& Pkinase, 221   558  2.1e-60 *  
EAL45193|210.m00085&386& CLK(CMGC_5)& Pkinase, 66   385  1.6e-54 *
EAL52019|2.m00585&333&CLK(CMGC_5)& Pkinase, 17   329  2.6e-63 *
EAL50739|17.m00331&371&CLK(CMGC_5)& Pkinase, 44   370  2.1e-31 *
EAL49256|48.m00203&413&CLK(CMGC_5)& Pkinase, 59   374  8.5e-70 *
EAL46812|128.m00114&611&CLK(CMGC_5)& Pkinase, 103   441  2.5e-58 *
EAL45325|203.m00120&608&CLK(CMGC_5)& Pkinase, 117   437  2.6e-70 *
EAL44320|277.m00055&675&CLK(CMGC_5)& Pkinase, 123   453  1.1e-55 *
EAL46498|142.m00170&588&CLK(CMGC_5)& Pkinase, 92   418  9.2e-58 *
EAL50831|16.m00336&579&CLK(CMGC_5)& Pkinase, 96   426  2.7e-56 *
EAL50664|18.m00324&675&CLK(CMGC_5)& Pkinase, 110   440  2.5e-61 *
EAL43769|338.m00045&739&CLK(CMGC_5)& Pkinase, 93   415  6.9e-71 *
EAL43478|377.m00034&576&CLK(CMGC_5)& Pkinas, 97   419  1.5e-58 *
EAL48687|63.m00154&659&CLK(CMGC_5)& Pkinase, 97   420  4.3e-63 *
EAL47870|88.m00150&753&CLK(CMGC_5)& Pkinase, 105   426  5.8e-67 *
EAL47884|88.m00164&389&CLK(CMGC_5)& Pkinase, 69   384  1.4e-47 *
EAL46145|160.m00103&735&CLK(CMGC_5)&Pkinase,  107   411  8.9e-72 *
EAL45873|174.m00081&687&CLK(CMGC_5)&Pkinase, 102   439  1.8e-60 *
EAL43919|321.m00064&586&CLK(CMGC_5)&Pkinase, 93   416  2.9e-71 *
EAL45968|169.m00119&383&CLK(CMGC_5)&Pkinase,  63   378  3.8e-51 *
EAL44193|288.m00064&335&GSK(CMGC_3)& Pkinase, 30   310  5.8e-75 *
EAL52130|1.m00732&370&GSK(CMGC_3)& Pkinase, 33   317  3.1e-83 *
EAL46406|147.m00106&382&GSK(CMGC_3)& Pkinase, 33   315  4.8e-69 *
EAL43525|370.m00041&386&GSK(CMGC_3)& Pkinase, 33   316  6.8e-70 *
EAL44848|234.m00046&1071&MEKK_ste11& Pkinase, 2   257  6.8e-89 *
EAL49284|47.m00164&1760&MEKK_ste11& Pkinase, 420   675  2.7e-90 *
EAL44776|242.m00084&354&MEKK_ste11& Pkinase, 25   276  6.4e-77 *
EAL52106|1.m00708&601&MEKK_ste11& Pkinase, 335   585  1.8e-68 *
EAL42727|562.m00023&484&NimA& Pkinase, 10   260  5.5e-80 *
EAL51342|8.m00424&425&Polo& Pkinase, 127   399  1.3e-76 *
EAL47176|114.m00135&547&Polo& Pkinase, 47   298  3e-86 * POLO_box, 377   439  0.037 *
EAL47207|113.m00153&1167&Raf& Pkinase, 856  1113  7e-42 *
EAL46814|128.m00116&1154&Raf& TM, o619-641i *  Pkinase, 866  1122  1.6e-42 *
EAL43446|383.m00035&1883&Raf& VSP, 387   745  0.005 * TM, o1430-1452i *  Pkinase, 1608  1867  6.4e-53 *
EAL49149|51.m00165&807&Raf& Ank, 222   255  0.77 *  Ank, 256   288  0.079 * Ank, 292   328  0.2 * Ank, 329   363 0.00036 * Ank, 364   396  3.3e-05 * Ank, 397   438  1 * Pkinase, 516   785  1.2e-57 *
EAL46534|141.m00090&1380&Raf& TM, o5-24i584-606o * Pkinase, 826  1084  4.2e-45 *
EAL49304|46.m00221&897&Raf& TM, o4-23i421-443o *  Pkinase, 591   852  5.3e-52 *
EAL48554|68.m00231&303&CDK(CMGC_1)& Pkinase, 20   301  5.6e-83 *  
EAL50962|13.m00287&310&CDK(CMGC_1)& Pkinase, 26   307  1.9e-92 *
EAL45081|217.m00086&318&CDK(CMGC_1)& Pkinase, 19   304  1.4e-11 *
EAL51586|6.m00489&292&CDK(CMGC_1)& Pkinase, 9   290  2.2e-78 *
EAL47010|119.m00121&291&CDK(CMGC_1)& Pkinase, 4   283  9.9e-94 *
EAL51379|8.m00377&310&CDK(CMGC_1)& Pkinase, 25   306  1.3e-63 *
EAL47349|107.m00124&293&CDK(CMGC_1)& Pkinase, 10   287  1.4e-65 *
EAL50278|24.m00253&236&CDK(CMGC_1)& Pkinase, 1   233 1.1e-45 *
EAL46776|129.m00132&305&CK2(CMGC_4)& Pkinase, 20   300  1.5e-59 *
EAL49076|53.m00188&329&CK2(CMGC_4)& Pkinase, 39   324  5.1e-75 *
EAL51479|7.m00413&334&CK2(CMGC_4)& Pkinase, 43   328  4.1e-64 *
EAL48573|67.m00092&352&MAPK(CMGC_2)& Pkinase, 24   306  1.4e-92 *
EAL49335|46.m00257&340&MAPK(CMGC_2)& Pkinase, 21   305  3.7e-46 *
EAL48534|68.m00211&582&MixedLineageKinase& Pkinase, 88   368  3.8e-36 *
EAL47388|105.m00135&1962&MixedLineageKinase& LRR_1, 841   863  0.2 *  LRR_1, 864   886  12 *  LRR_1, 887   906  20 *  LRR_1, 909   936  4 *  LRR_1, 950   972  69 *  LRR_1, 974   996  5.3 *  LRR_1, 997  1019  1.4 *  LRR_1, 1020  1042  40 *  Pkinase, 1688  1955  3.9e-14 *  LRR_1, 1910  1932  1.8e+02 *
EAL48512|69.m00184&390&PAK_Ste20& Pkinase, 149   372  3.4e-60 *
EAL45066|218.m00063&907&PAK_Ste20& Pkinase, 45   295  5.4e-76 *
EAL43940|317.m00037&1011&PAK_Ste20& TM, i37-59o *  PH, 395   490  8.2e-17 *  PH, 495   589 *  PH, 611   708  8.7e-16 *  Pkinase, 737   991  5.9e-66 *
EAL46191|157.m00090&1093&PAK_Ste20& TM, o654-676i *  Pkinase, 830  1088  5.1e-4 *
EAL51574|6.m00477&409&PAK_Ste20& PBD, 35    91  0.003 *  Pkinase, 124   374  2.2e-59 *
EAL51061|12.m00339&422&PAK_Ste20& PBD, 17    73  6e-10 *  Pkinase, 131   384  8.8e-84 *
EAL46137|160.m00100&470&PAK_Ste20& PH, 11   105  4.6e-21 *  PBD, 105   161  2.8e-11 *  Pkinase, 198   448  1.2e-77 *
EAL49835|34.m00274&435&PAK_Ste20& Pkinase, 168   417  2.2e-82 *
EAL44538|260.m00083&582&PAK_Ste20& Pkinase, 330   578  1.8e-59 *
EAL43906|322.m00041&978&PAK_Ste20& Pkinase, 12   263  1e-71 *  Calpain_III, 759   886  0.00057 *
EAL52161|1.m00662&479&PAK_Ste20& PH, 18   112  1e-18 *  PBD, 114   170  1.9e-06 *  Pkinase, 204   454  1.6e-78 *
EAL52122|1.m00724&467&PAK_Ste20& PH, 1    82  0.0057 * PBD, 84   141  3.7e-07 *  Pkinase, 192   447  8.5e-86 *
EAL47460|103.m00175&435&PAK_Ste20& Pkinase, 131   415  2.1e-66 *
EAL52133|1.m00734&582&PAK_Ste20& Pkinase, 314   564  3.1e-71 *
EAL51627|5.m00480&593&PAK_Ste20& Pkinase, 337   586  2.1e-66 *
EAL47985|85.m00134&602&PAK_Ste20& Pkinase, 335   585  8.2e-75 *
EAL51244|10.m00339&1718&Tec/Atk(PTK_2)& VSP, 935  1301  0.0069 *  TM, o1279-1301i *  Pkinase, 1451  1711  3.3e-49 *
EAL47096|117.m00153&1175&Src(PTK_1)& Pkinase, 851  1107  8.5e-55 *
EAL51036|12.m00314&892&Tyk2/Jak1(PTK_7)& TM, i403-425o *  Pkinase, 574   831  6e-51 *
EAL46739|131.m00138&1112&Src(PTK_1)& TM, i403-425o *  Pkinase, 627 883  1e-49 *
EAL46645|135.m00110&1183&FocalAdhesionKinase(PTK_9)& TM, i593-615o *  Pkinase, 855  1116  9.4e-48*
EAL46390|148.m00076&1092&Abl(PTK_5)& TM, o579-601i *  Pkinase, 789  1052  9e-39 *
EAL50878|15.m00355&1772&Src(PTK_1)& TM, o1323-1345i *  Pkinase, 1510  1767  2.5e-47 *
EAL46163|159.m00103&1087&SYK/ZAP70(PTK_6)& TM, o584-606i *  Pkinase, 818  1073  1.5e-3 *
EAL46125|161.m00093&1054&SYK/ZAP70(PTK_6)& TM, o538-560i *  Pkinase, 749  1011  3.2e-47 *
EAL45116|215.m00082&1052&Fes/Fps(PTK_4)& TM, o528-550i *  Pkinase, 744  1009  3.9e-39 *
EAL44751|243.m00059&1088&Src(PTK_1)& YajC, 628   706   0.0034 *  Pkinase, 802  1062  8.2e-49 *
EAL50197|26.m00330&670&Src(PTK_1)& TM, o360-382i *  Pkinase, 404   656   1.7e-59 *
EAL44342|275.m00123&1277&Fes/Fps(PTK_4)& VSP, 503   859  0.0037 *  TM, o826-857i *  Pkinase, 1011  1268  1.1e-44 *
EAL44197|288.m00068&1240&FocalAdhesionKinase(PTK_9)& VSP, 20   284  0.0053 *  TM, o796-818i *  Pkinase, 971  1230  1.6e-45 *
EAL44055|302.m00043&1087&Ros/Sevenless(PTK_18)& TM, o562-584i *  Pkinase, 791  1051  8.4e-36 *
EAL44038|304.m00065&686&Fes/Fps(PTK_4)& TM, o370-392i *  Pkinase, 410   661  6.2e-5 *
EAL43584|361.m00050&1345&SYK/ZAP70(PTK_6)& TM, i593-615o *  Pkinase, 844  1102  3.9e-48 *
EAL49684|37.m00236&1568&FocalAdhesionKinase(PTK_9)& Pkinase, 1300  1561  8.1e-34 *
EAL49641|38.m00212&1226&Ros/Sevenless(PTK_18)& TM, o707-729i *  Pkinase, 896  1154  5.6e-45 *
EAL51629|5.m00482&1197&FocalAdhesionKinase(PTK_9)& TM, o622-644i *  Pkinase, 877  1133  2.3e-53 *
EAL48877|58.m00154&1730&Tec/Atk(PTK_2)& TM, o1292-1314i *   Pkinase, 1461  1722  8.3e-48 *
EAL48728|62.m00162&1070&Fes/Fps(PTK_4)& TM, o553-575i *  Pkinase, 764  1027  1.9e-32 *
EAL48634|65.m00153&1191&Abl(PTK_5)& TM, o609-631i *  Pkinase, 872  1128  2.3e-52 *
EAL48289|75.m00161&951&Eph/Elk/Eck(PTK_11)& TM, o416-438i *  Pkinase, 590   847  1.1e-57 *
EAL48115|81.m00177&1176&Fes/Fps(PTK_4)& TM, o391-413i578-600o *  Pkinase, 792  1047  4.9e-41 *
EAL47634|96.m00144&685&Ack(PTK_8)& Ank, 157   191  0.26 *  Ank, 192   228  0.0063 *  Ank, 229   263  4.8e-06 *  Ank, 264   296  5.8e-05 *  Pkinase, 418   664  1.2e-44 * 
EAL48591|66.m00148&1690&Eph/Elk/Eck(PTK_11)& LRR_1, 530   554  1.2e+02 *  LRR_1, 732   754  22 *  LRR_1, 755   777  39 *  LRR_1, 778   795  18 *  LRR_1, 799   821  0.24 *  LRR_1, 838   860  56 *  LRR_1, 862   884  43 *  LRR_1, 885   905  3.4 *  LRR_1, 907   929  0.23 *  Pkinase, 1439  1687 *
EAL49260|48.m00208&1925&Tyk2/Jak1(PTK_7)& LRR_1, 801   823  4.6 *  LRR_1, 824   847  0.27 *  LRR_1, 875   895  18 *  LRR_1, 917   944  9.9 * LRR_1, 962   984  1.6 *  LRR_1, 985  1005  13 *  LRR_1, 1008  1034  1.4e+02 *  Pkinase, 1645  1908  1e-41 *
EAL43605|359.m00061&1150&FocalAdhesionKinase(PTK_9)& VSP, 13   318  0.0071 * TM, o627-649i *  Pkinase, 798  1066  2.7e-41 *
EAL46348|150.m00109&756&Src(PTK_1)& Kelch_1, 24    73  0.1 *  Kelch_1, 78   125  0.075 *  Kelch_1, 128   178  0.0079 *  Kelch_1, 182   228  0.00013 *  Pkinase, 426   729  2.8e-37 *
EAL46707|132.m00103&1061&Ros/Sevenless(PTK_18)& TM, o547-569i *  Pkinase, 758  1020  9.4e-39 *
EAL46614|136.m00104&1199&Src(PTK_1)& TM, o621-643i *  Pkinase, 875  1131  3.4e-54 *
EAL46347|150.m00108&731&Abl(PTK_5)& Kelch_1, 35    82 0.00059 *  Kelch_1, 85   130  0.059 *  Kelch_1, 135   180  0.062 *  Kelch_1, 192   23  0.045 *  Kelch_2, 300   344  29 * Pkinase, 435   705   3.1e-30 * 
EAL46290|152.m00104&1055&Fes/Fps(PTK_4)++Ros/Sevenless(PTK_18)& EGF_2, 356   387  0.0064 *  TM, o538-560i *  Pkinase, 750  1012  7.5e-44 *
EAL50802|16.m00305&1041&Fes/Fps(PTK_4)++SYK/ZAP70(PTK_6)& TM, o520-542i *  Pkinase, 739  1001  9.5e-43 *
EAL45634|187.m00083&1215&FocalAdhesionKinase(PTK_9)++LTK/ALK(PTK_17)& TM, o624-646i *  Pkinase, 883  1139  1e-59 *
EAL44293|279.m00072&1055&Ros/Sevenless(PTK_18)++SYK/ZAP70(PTK_6)& TM, o10-32i538-560o *  Pkinase, 753  1013  2.4e-46 *
EAL43461|380.m00030&1198&Fes/Fps(PTK_4)++FocalAdhesionKinase(PTK_9)& TM, o623-645i *  Pkinase, 877  1133  2.2e-56 *
EAL43291|408.m00044&1136&Fes/Fps(PTK_4)++SYK/ZAP70(PTK_6)++Tie/Tek(PTK_13)& TM, o593-615i *  Pkinase, 827  1083  1.7e-45 *
EAL49457|42.m00184&2577&Abl(PTK_5)++Src(PTK_1)& TM, o2122-2144i *  Pkinase, 2307  2566  1e-44 *
EAL49283|47.m00163&490&Fes/Fps(PTK_4)& TM, i47-69o *  Pkinase, 223   483  3.1e-4 *
EAL48435|71.m00130&1204&Src(PTK_1)& TM, i7-26o621-643i *  Pkinase, 877  1133  1.4e-51 *
EAL48020|84.m00151&1719&Csk(PTK_3)++FGF(PTK_15)++IRK(PTK_16)& VSP, 903  1295  0.0062 *  TM, o1309-1342i *  Pkinase, 1448  1709  1.9e-51 *
EAL47697|94.m00141&1278&FocalAdhesionKinase(PTK_9)& PPC, 178   275  2.4e-05 *  Pkinase, 812  1069  8.7e-50 *
EAL46204|157.m00104&1029&Src(PTK_1)& TM, o551-573i *  Pkinase, 728   987  6.6e-48 *  
EAL50568|20.m00345&1104&Fes/Fps(PTK_4)++FocalAdhesionKinase(PTK_9)++Src(PTK_1)& VSP, 209   633  0.0016 * TM, o605-627i *  Pkinase, 775  1043  5.4e-46 *
EAL44430|268.m00089&1100&Fes/Fps(PTK_4)++Src(PTK_1)& VSP, 266   610  0.00029 *  TM, o578-600i *  Pkinase, 748  1016  4.5e-43 *
EAL47552|99.m00167&1113&FocalAdhesionKinase(PTK_9)++Src(PTK_1)& Furin-like, 259   359  0.0053 *  VSP, 259   604  0.00025 * TM, o575-597i *  Pkinase, 745  1013  1e-40 *
EAL43199|426.m00028&596&Abl(PTK_5)++Fes/Fps(PTK_4)& TM, i286-308o *  Pkinase, 329   586  2.8e-54 *
EAL49069|53.m00181&911&Abl(PTK_5)& Pkinase, 655   907  7.6e-56 *
EAL51949|2.m00624&612&Abl(PTK_5)& TM, o99   121i * Pkinase,  309   572  9e-39 *
EAL44349|275.m00093&1090&Fes/Fps(PTK_4)& VSP,  316   672  0.0037 *  Pkinase,  824  1081  1.1e-44 *
EAL43409|391.m00024&1022&SYK/ZAP70(PTK_6)& TM, o10    32i538   560o * Pkinase,  753  1013   2.4e-46 *
EAL45951|170.m00131&394&CMGC_other& Pkinase, 15   303  4.4e-8 *
EAL48399|72.m00185&335&CMGC_other& Pkinase, 7   294  2.8e-80 *
EAL43139|442.m00024&2128& Unclassified_Kinase& AFP, 148   159  64 *  AFP, 224   235  45 *  AFP, 322   333  48 *  AFP, 463   474  67 *  AFP, 842   853  84 *  AFP, 967   978  22 *  AFP, 1242  1253  12 * AFP, 1576  1587  73 *  AFP, 1707  1718  83 *  TM, o1774-1796i *  Pkinase, 1951  2128  2e-09 *
EAL44647|251.m00091&1656& Unclassified_Kinase& VSP, 68   389  0.0034 *  AFP, 356   367  16 *  AFP, 605   616  41 *  AFP, 677   692  87 *  AFP, 943   954  16 *  AFP, 1169  1180  45 *  AFP, 1184  1197  1.2e+02 *  TM, o1223-1245i *  Pkinase, 1393  1650  1.6e-56 *
EAL45331|203.m00148&628& Unclassified_Kinase& Pkinase, 106   384  9.5e-26 *
EAL46989|120.m00107&1301& Unclassified_Kinase& Pkinase, 23   285  6.8e-08 *  WD40, 900   937  1.2e-05 *  WD40, 948   984  4.1 *  WD40, 1041  1078  2.2 *  WD40, 1085  1120  1.7 *  WD40, 1183  1218  3.9 *  WD40, 1262  1301  1.1e-05 *
EAL44266|281.m00050&267& Unclassified_Kinase& Pkinase, 15   267  7.7e-40 *
EAL46113|162.m00079&1061& Unclassified_Kinase& Pkinase, 140   364  1.8e-29 *  Sel1, 643   678  4.3 *  Sel1, 679   717  6.3e-06 *  Sel1, 718   753  1.4e-08 *  Sel1, 754   789  1e-05 *  Sel1, 790   825  0.0045 *  Sel1, 826   864  4.9 *  Sel1, 865   901  8e-06 *  Sel1, 902   937  1.9e-06 *  Sel1, 938   973  0.13 *  Sel1, 974  1010  5.1 *  Sel1, 1011  1046  0.00013 *
EAL48256|76.m00142&281& Unclassified_Kinase& Pkinase, 2   281  9.9e-40 *
EAL48757|61.m00176&798& Unclassified_Kinase& TM, i340-362o *  Pkinase, 396   668  2.2e-42 *  Ribonuc_2-5A, 673   796  4.2e-18 *
EAL46886|125.m00096&322& Unclassified_Kinase& Pkinase, 72   310  9.6e-13 *
EAL50561|20.m00328&1012& Unclassified_Kinase& Pkinase, 84   322  2.5e-13 *  RhoGEF, 382   561  3.3e-35 *
EAL45981|169.m00134&260& Unclassified_Kinase& Pkinase, 13   252  7.7e-24 *
EAL45798|178.m00096&301& Unclassified_Kinase& Pkinase, 5   261  1e-37 *
EAL52094|1.m00696&1062& Unclassified_Kinase& TM, o245-267i542-564o *  Pkinase, 757  1019  7.9e-33 *
EAL51211|10.m00356&1917& Unclassified_Kinase& GCC2_GCC3, 285   331  0.0027 *  GCC2_GCC3, 444   490  4.7e-07 *  GCC2_GCC3, 526   570  5.9e-08 *  GCC2_GCC3, 607   654  0.0058 *  GCC2_GCC3, 690   734  0.0045 * TM, o1474-1496i *  Pkinase, 1645  1908  9.1e-51 *
EAL51187|10.m00374&1726& Unclassified_Kinase& TM, o1292-1314i *  Pkinase, 1457  1723  6.2e-44 *
EAL47104|116.m00109&1585& Unclassified_Kinase& TM, o1144-1166i *  Pkinase, 1318  1579  1.1e-17 *
EAL46950|122.m00125&388& Unclassified_Kinase& Pkinase, 150   381  1.4e-27 *
EAL46931|123.m00120&1637& Unclassified_Kinase& TM, o1183-1205i1226-1248o *  Pkinase, 1368  1630  2.8e-46 *
EAL46526|141.m00082&206& Unclassified_Kinase& Pkinase, 55   206  2.9e-06 *
EAL46379|148.m00080&1050& Unclassified_Kinase& TM, o533-555i *  Pkinase, 746  1007  2.8e-34 *
EAL46343|150.m00104&2171& Unclassified_Kinase&  TM, o1726-1748i *  Pkinase, 1903  2164  1e-46 *
EAL50747|17.m00339&1038& Unclassified_Kinase& Pkinase, 145   387  4.4e-53 *  TPR_2, 469   502  19 *  Sel1, 569   604  8.5 *  Sel1, 605   640  0.31 *  Sel1, 641   679  2.3 *  Sel1, 680   715  1.9e-07 *  Sel1, 716   751  0.0028 *  Sel1, 752   787  9.8e-07 *  Sel1, 788   823  1.7e-10 *  Sel1, 824   859  2.1e-05 *  TPR_2, 860   893  0.017 *  Sel1, 892   927  0.14 *
EAL45866|174.m00087&1183& Unclassified_Kinase& Laminin_EGF, 673   719  0.0047 *  Pkinase, 916  1176  2.1e-47 *
EAL45498|194.m00115&908& Unclassified_Kinase& Pkinase, 142   523  1.7e-09 *
EAL45429|198.m00118&1687& Unclassified_Kinase& VSP, 827  1145  0.0037 *  TM, o1252-1274i *  Pkinase, 1422  1681  3.7e-42 *
EAL45408|199.m00096&1790& Unclassified_Kinase& TM, o1348-1370i *  Pkinase, 1526  1782  4.1e-42 *
EAL45198|210.m00090&2116& Unclassified_Kinase& TM, o1701-1723i *  Pkinase, 1878  2115  4e-34 *
EAL44883|232.m00085&545& Unclassified_Kinase& TM, i120-142o *  Pkinase, 278   538  2.6e-42 *
EAL44808|239.m00060&1355& Unclassified_Kinase& Laminin_EGF, 731   777  0.0044 *  TM, o910-932i *  Pkinase, 1088  1348  3.9e-47 *
EAL44793|240.m00067&1324& Unclassified_Kinase& Laminin_EGF, 732   778  0.0047 *  TM, o879-901i *  Pkinase, 1057  1317  1.5e-49 *
EAL44608|253.m00089&779& Unclassified_Kinase& TM, o364-386i *  Pkinase, 396   648  1.6e-46 *  Ribonuc_2-5A, 653   776  2.6e-30 *
EAL50207|26.m00300&1279& Unclassified_Kinase& TM, o838-860i *  Pkinase, 1013  1278  2.2e-45 *
EAL44517|261.m00054&1697& Unclassified_Kinase& VSP, 947  1284  0.0019 *  TM, o1253-1275 *  Pkinase, 1429  1689  7.1e-39 *
EAL44446|267.m00063&390& Unclassified_Kinase& Pkinase, 14   260  4.7e-30 *
EAL44362|274.m00077&895& Unclassified_Kinase& TM, o267-289i391-413o *  Pkinase, 565   819  5.3e-10 *
EAL49850|33.m00254&271& Unclassified_Kinase& Pkinase, 65   269  1.5e-18 *
EAL43672|348.m00054&1054& Unclassified_Kinase& TM, o539-561i *  Pkinase, 754  1014  2.2e-34 *
EAL49693|37.m00199&405& Unclassified_Kinase& Pkinase, 152   400  5.3e-15 *
EAL49614|39.m00215&375& Unclassified_Kinase& Pkinase, 16   277  1.3e-10 *
EAL42916|485.m00035&225& Unclassified_Kinase& Pkinase, 58   220  3.2e-08 *
EAL42898|490.m00040&396& Unclassified_Kinase& Pkinase, 134   391  2.1e-08 *
EAL49169|50.m00185&733& Unclassified_Kinase& VSP, 1   289  0.002 *  TM, i291-313o *  Pkinase, 462   721  7.6e-53 *
EAL49154|50.m00194&1273& Unclassified_Kinase& Laminin_EGF, 677   723  0.0047 *  TM, o856-878i *  Pkinase, 1006  1266  2.1e-46 * 
EAL51587|6.m00490&1754& Unclassified_Kinase& Pkinase, 1484  1748  3.4e-51 *
EAL48664|64.m00162&1708& Unclassified_Kinase& Pkinase, 1369  1656  2.5e-10 *
EAL48633|65.m00152&1917& Unclassified_Kinase& GBP_PSP, 259   281  0.61 *  VSP, 497   821  0.0024 *  C_tripleX, 626   641  14 *  C_tripleX, 654   670  4.8 *  C_tripleX, 746   761  33 *  GBP_PSP, 907   928  11 *  C_tripleX, 1057  1072  8.3 *  C_tripleX, 1132  1147  4.2 *  GBP_PSP, 1147  1169  2.3 *  GBP_PSP, 1412  1433  23 *  TM, o1474-1496i *  Pkinase, 1651  1910  3.2e-49 * 
EAL42605|650.m00017&799& Unclassified_Kinase& VSP, 63   374  0.0036 *  TM, i350-372o * Pkinase, 536   796  3.4e-49 * 
EAL42602|651.m00023&479& Unclassified_Kinase& Pkinase, 172   416  2.4e-36 *
EAL48610|66.m00169&1336& Unclassified_Kinase& TM, o891-913i * Pkinase,1070  1331  3.9e-41 *
EAL48572|67.m00091&1309& Unclassified_Kinase& Laminin_EGF, 685   731  0.0062 *  TM, o864-886i *  Pkinase, 1042  1302  3e-43 *
EAL48478|70.m00160&1642& Unclassified_Kinase& VSP, 63   394  0.0029 *  TM, o1207-1229i *  Pkinase, 1378  1638  6.6e-47 * 
EAL48444|71.m00139&1465& Unclassified_Kinase& TM, o1023-1045i *  Pkinase, 1199  1460  2.6e-39 * 
EAL48394|72.m00194&1348& Unclassified_Kinase& VSP, 574   935  0.0035 *  TM, o913-935i1034-1056o *  Pkinase, 1084  1343  3.3e-41 * 
EAL48015|84.m00131&505& Unclassified_Kinase& Pkinase, 233   500  1.3e-10 *
EAL47889|88.m00178&631& Unclassified_Kinase& Ank, 39    76  15 *  Ank, 77   112  1.1 *  Ank, 113   150  0.72 *  Pkinase, 320   605  2.7e-36 *
EAL47662|95.m00150&796& Unclassified_Kinase& Laminin_EGF, 268   314  0.0065 *  TM, o445-467i *  Pkinase, 623   795  3.9e-08 * 
EAL45655|186.m00132&345& Unclassified_Kinase& Pkinase, 85  235  0.0 *
EAL45964|169.m00115&671& Unclassified_Kinase& Ank, 39    76  15 *  Ank, 77   112  1.1 *  Ank, 113   150  0.72 *  Ank, 151   185  0.091 *  Ank, 186   218  0.02 *  Pkinase, 360   645  2.7e-36 *
EAL50909|14.m00339&490& Unclassified_Kinase& Pkinase, 29   285  7.5e-42 *  SH2, 384   469  0.0002 *
EAL45714|183.m00108&474& Unclassified_Kinase& Pkinase, 101  232  0.0 *
EAL47358|106.m00152&342& Unclassified_Kinase& Pkinase, 10   260  1.4e-11 * 
EAL48855|59.m00190&419& Unclassified_Kinase& Pkinase, 119   371  7.4e-45 *
EAL43544|367.m00042&863& Unclassified_Kinase& Pkinase, 12   380  2.8e-41 *
EAL46803|128.m00130&907& Unclassified_Kinase& Pkinase, 19   454  4.1e-37 *
EAL48585|67.m00104&680& Unclassified_Kinase& Pkinase, 51   338  2.5e-10 *
EAL44544|259.m00046&671& Unclassified_Kinase& Pkinase, 270   544  6.2e-05 *
EAL44155|291.m00044&787& Unclassified_Kinase& Pkinase, 318   652  0.00033 *
EAL49844|33.m00246&438& Unclassified_Kinase& Pkinase, 177   412  1e-06 *
EAL45418|198.m00107&500& Unclassified_Kinase& Pkinase, 12   269  1.8e-35 *
EAL47048|118.m00167&552& Unclassified_Kinase& Pkinase, 13   274  3.7e-34 *
EAL48461|70.m00181&423& Unclassified_Kinase& Pkinase, 152   418  1.4e-20 *
EAL48361|73.m00159&410& Unclassified_Kinase& Pkinase, 25   375  0.00015 *
EAL50192|26.m00325&562& Unclassified_Kinase& Pkinase, 275   546  1.5e-64 *
EAL51829|3.m00644&296& Unclassified_Kinase& Pkinase, 12   289  1.2e-10 *
EAL47318|108.m00113&1989& Unclassified_Kinase& LRR_1, 878   900  0.015 *  LRR_1, 901   923  4.7 *  LRR_1, 924   942  19 *  LRR_1, 945   968  5.8 *  LRR_1, 1029  1051  2 *  LRR_1, 1052  1074  0.33 *  LRR_1, 1075  1097  34 *  Pkinase, 1678  1942  9.3e-1 *
EAL46608|137.m00099&1747& Unclassified_Kinase& LRR_1, 684   706  0.97 *  LRR_1, 707   730  14 *  LRR_1, 731   757  27 *  LRR_1, 803   827  20 *  LRR_1, 847   869  4.6 *  LRR_1, 870   892  0.12 *  LRR_1, 893   917  19 *  Pkinase, 1465  1738  4.1e-16 *
EAL52028|2.m00594&1827& Unclassified_Kinase& TM, i159-181o *  LRR_1, 746   768  11 *  LRR_1, 769   791  31 *  LRR_1, 792   813  0.1 *  LRR_1, 856   877  63 *  LRR_1, 879   898  6.6 *  LRR_1, 901   923  11 *  LRR_1, 924   946  44 *  Pkinase, 1545  1820  7.8e-19 *
EAL49131|51.m00162&1700& Unclassified_Kinase& LRR_1, 644   666  8.2 *  LRR_1, 667   689  29 *  LRR_1, 690   711  0.63 *  LRR_1, 777   796   7.4 *  LRR_1, 799   821  7.9 *  LRR_1, 822   844  74 *  Pkinase, 1429  1695  1.1e-23 *  LRR_1, 1458  1483  69 *
EAL51590|6.m00493&540& Unclassified_Kinase& Pkinase, 263   529  1.3e-52 *
EAL48601|66.m00158&518& Unclassified_Kinase& Pkinase, 248   515  1.6e-36 *
EAL50274|25.m00267&515& Unclassified_Kinase& Pkinase, 240   512  6.9e-56 *
EAL44472|265.m00081&288& Unclassified_Kinase& Pkinase, 31   283  2.4e-17 *
EAL49750|35.m00260&512& Unclassified_Kinase& Pkinase, 237   507  3.5e-38 *
EAL50999|13.m00330&567& Unclassified_Kinase& Pkinase, 284   562  1.1e-36 *
EAL46032|167.m00136&292& Unclassified_Kinase& Pkinase, 11   281  3.1e-54 *
EAL49250|48.m00197&511& Unclassified_Kinase& Pkinase, 23   310  5.8e-43 *  SH2, 409   492  3.4e-05 *
EAL45554|191.m00120&584& Unclassified_Kinase& Pkinase, 16   281  1.6e-14 *  Pkinase, 298   562  6.4e-58 *
EAL44991|223.m00070&865& Unclassified_Kinase& Pkinase, 610   861  2.3e-31 *
EAL43661|349.m00048&726& Unclassified_Kinase& Pkinase, 272   543  1.8e-55 *
EAL51605|6.m00415&505& Unclassified_Kinase& Pkinase, 238   493  3.2e-09 *
EAL47608|97.m00136&600& Unclassified_Kinase& Pkinase, 302   578  1.1e-52 *
EAL50368|23.m00354&231& Unclassified_Kinase& Pkinase, 89  167  0.0 *
EAL51138|11.m00349&221& Unclassified_Kinase& Pkinase, 1   200  4.3e-10 *
EAL46928|123.m00117&519& Unclassified_Kinase& Pkinase, 13   275  3.4e-39 *
EAL46479|143.m00081&507& Unclassified_Kinase& TM, o120   142i * Pkinase, 298 507 * 
EAL46055|165.m00062&1344& Unclassified_Kinase& Laminin_EGF, 731 777 * TM, o899   921i * Pkinase, 1077 1337 * 
EAL45950|170.m00130&544& Unclassified_Kinase& TM, i107   129o * Pkinase, 275 541 * 
EAL43457|381.m00038&1084& Unclassified_Kinase& Laminin_EGF, 460 506 * TM, o644   666i * Pkinase, 817 1077 * 
EAL43090|450.m00027&386& Unclassified_Kinase& TM, o4    26i * Pkinase, 177 386 * 
EAL48968|56.m00184&427& Unclassified_Kinase& Pkinase, 159 419 * 
EAL42660|603.m00022&342& Unclassified_Kinase& Pkinase, 10 260 * 
EAL43515|372.m00048&525& Unclassified_Kinase& Pkinase, 12 380 * 
EAL50700|18.m00300&395& Unclassified_Kinase& Pkinase, 120 392 * 
EAL43260|415.m00037&459& Unclassified_Kinase& Pkinase, 272 458 *
EAL42462|957.m00017&266& Unclassified_Kinase& Pkinase, 62 266 * 
EAL45188|210.m00080&697& Unclassified_Kinase& Pkinase, 272 543 *
EAL51887|3.m00550&548& Unclassified_Kinase& Pkinase, 272 543 * 
EAL43439|384.m00040&671& Unclassified_Kinase& Ank, 39  76 * Ank, 77  112 * Ank, 113  150 * Ank, 151  185 * Ank, 186  218 * Pkinase, 360  645 * 
EAL44480|265.m00084&288& Unclassified_Kinase& Pkinase, 31  283 * 
EAL46874|125.m00098&322& Unclassified_Kinase& Pkinase, 72  310 * 
EAL45017|221.m00085&1175& Src(PTK_1)& Pkinase, 852  1107 * 
EAL51708|4.m00669&446& CAMK_like(CAMK_1)& C2, 6  91 * Pkinase, 150  408 * 
EAL48464|70.m00184&270& CAMK_like(CAMK_1)& Pkinase, 8  264 * 
EAL42670|597.m00022&318& CDK(CMGC_1)& Pkinase, 20  309 * 
EAL42977|469.m00047&411& CAMK_like(CAMK_1)& Pkinase, 127  390 * 
EAL44758|243.m00079&757& Src(PTK_1)& TM, i172   194o * Pkinase, 431  686 * 
EAL46149|160.m00093&417& PAK_ste20& PBD, 12  68 * Pkinase, 126  379 * 
EAL48686|63.m00153&535& KIN1/SNF1/Nim1_like(CAMK_2)& Pkinase, 10  265 * 
EAL43310|406.m00055&260& Unclassified_Kinase& Pkinase, 13  252 * 
EAL43799|335.m00064&541& Unclassified_Kinase& Pkinase, 335  538 * 
EAL42980|469.m00050&286& CaseinKinase_1& Pkinase, 9  267 *  
