# Supplementary material for: Classification of Protein Kinases on the Basis of Both Kinase and Non-Kinase Regions
Source: PLoS One. 2010 Sep 15;5(9):e12460. doi: 10.1371/journal.pone.0012460 (PMC2939887; doi:10.1371/journal.pone.0012460)
Supplement: Table S1 — Summary information on hybrid kinases in human kinome. id: percentage of identity with the best matching catalytic domain profile, cov: percentage of coverage with the best matching catalytic domain profile, closest sequences: subfamily classification of the closest sequences based on LMS distance, dist: lowest LMS distance in the whole data set. (0.02 MB XLS) [file pone.0012460.s004.xls]

## Sheet: Feuille1
	Profile classification			Swissprot information				LMS classification
Prot ID	class	id	cov	ID	annotation	evidence	experimental characterization	closest sequences	dist	hybrid classification
ENSP00000303165	agc1	36	99	ST32A	S/T kinase	transcript	NA	agc_other	0.49	agc1/agc_other
ENSP00000356130	agc2	30	73	DUSTY	S/T kinase	protein	NA	cmgc,camk,unclassified	0.97	?
ENSP00000351781	agc6	30	90	STK16	S/T kinase	protein	kinase activity	cmgc,nima,camk	0.94	?
ENSP00000256443	cmgc1	91	100	CDK7	cmgc, cdc2/cdkx subfamily	protein	Phosphorylates large subunit of RNA polymerase II	cmgc2	0.88	cmgc1/cmgc2
ENSP00000355304	cmgc_other	42	100	MOK	cmgc, cdc2/cdkx subfamily	protein	phosphorylates known MAP kinase substrates	cmgc1,cmgc_other	0.93	cmgc_other/cmgc1
ENSP00000338673	cmgc_other	68	100	CDK10	cmgc, cdc2/cdkx subfamily	protein	NA	cmgc1	0.86	cmgc_other/cmgc1
ENSP00000320754	camk1	30	100	STK33	camk	protein	NA	cmgc1,unclassified	0.95	?
ENSP00000202788	camk1	34	98	MAPK5	camk	protein	p38 regulated, phosphorylates HSP27	camk_other	0.88	camk1/camk_other
ENSP00000155926	camk1	30	94	TRIB2	camk, tribbles subfamily	transcript	NA	camk2	0.68	camk1/camk2
ENSP00000359424	camk1	30	79	IKKA	I-kappa-B subfamily	protein	cytokine regulated, phosphorylates histone H3	unclassified,hybrid	0.77	camk1/unclassified
ENSP00000278916	camk2	37	100	CHK1	camk,nim1 subfamily	protein	phosphorylates cdc25A, cdc25a,cdc25c, rad51,tlk1	camk1	0.94	camk2/camk1
ENSP00000296088	camk2	48	100	SNRK	camk	protein	STK11-activated	agc6,camk2	0.94	camk2/agc6
ENSP00000343248	camk2	30	99	SBK1	S/T kinase	protein	NA	unclassified,cmgc	0.95	?
ENSP00000369030	camk2	31	74	Q59GL9	S/T kinase	transcript	NA	unclassified,cmgc	0.29	camk2/unclassified
ENSP00000256797	camk2	31	92	ERN2	S/T kinase	protein	NA	hybrid,camk1	0.81	?
ENSP00000363115	ptk1	59	87	FGR	Tyr kinase, src subfamily	protein	NA	ptk8,hybrid	0.46	ptk1/ptk8
ENSP00000229470	ptk1	97	100	Q5R3A8	Tyr kinase	transcript	NA	ptk8,hybrid	0.10	ptk1/ptk8
ENSP00000336740	ptk1	30	98	LIMK1	TKL S/T kinase	protein	ROCK kinase-regulated, phosphorylates cofilin	hybrids, unclassified	0.75	?
ENSP00000259808	ptk2	33	98	RIPK1	TKL S/T kinase	protein	NfkappaB activation, kinase activity	camk1,agc6,cmgc	0.96	dual kinase
ENSP00000354170	ptk3	31	88	Q59FL9	Tyr kinase	transcript	NA	ptk15	0.29	ptk15
ENSP00000332687	ptk4	31	99	LIMK2	S/T kinase	protein	ROCK-regulated, phosphorylates cofilin	hybrids	0.16	?
ENSP00000344798	ptk8	83	100	RET	Tyr kinase	protein	Auto-phosphorylation	ptk15	0.94	ptk8/ptk15
ENSP00000339916	ptk11	30	72	Q7L3H5	NA	transcript	NA	hybrids	0.16	?
ENSP00000357494	ptk18	100	100	ROS	Tyr kinase, insulin receptor subfamily	transcript	NA	ptk16,ptk14,ptk17	0.96	?
ENSP00000297293	ptk19	30	100	LMTK2	Tyr kinase	protein	S/T kinase activity	ptk18	0.89	ptk19/ptk18
ENSP00000296084	ptk23	97	100	RYK	Tyr kinase	transcript	NA	ptk12,unclassified,ptk10	0.95	?
ENSP00000373600	mlk	30	98	LRRK1	ROCO subfamily	protein	Auto-phosphorylation, GTP-regulated	unclassified,ptk5,cmgc	0.98	?
ENSP00000264777	mekk_ste11	99	100	M3K1	MAP kinase kinase kinase subfamily	protein	phosphorylates JNKK1 and JNKK2	mlk,camk	0.95	mekk_ste11/other
ENSP00000225768	mekk_ste11	31	97	ERN1	S/T kinase	protein	Auto-phosporylation	hybrids	0.81	?
ENSP00000343940	raf	33	97	TESK2	TKL S/T kinase	transcript	phosphorylates cofilin	unclassified	0.03	raf/unclassified
ENSP00000220751	raf	31	97	RIPK2	TKL S/T kinase	protein	NA	unclassified,cmgc,agc	0.96	?
ENSP00000264889	polo	30	97	BMP2K	S/T kinase	protein	NA	cmgc1	0.94	polo/cmgc1
ENSP00000245865	pak	30	84	STRAA	STE20 subfamily	protein	catalytically deficient	camk1	0.96	pak/camk1
ENSP00000199389	translationk	86	74	E2AK1	GCN2 subfamily	protein	phosphorylates eIF2α	camk1,unclassified,raf	0.95	translationk/camk1
ENSP00000299613	wee1	94	100	WEE1	WEE1 subfamily	protein	phosphorylates cyclin B1,cdc2	ck1,unclassified,agc	0.96	?
ENSP00000262300	wee1	37	99	PMYT1	WEE1 subfamily	protein	phosphorylates cdc2	agc6,unclassified	0.96	wee1/agc6
ENSP00000342381	ck1	33	94	VRK2	CK1 S/T kinase, VRK subfamily.	protein	NA	unclassified,translationk	0.98	ck1/unclassified
