# Supplementary material for: Classification of Protein Kinases on the Basis of Both Kinase and Non-Kinase Regions
Source: PLoS One. 2010 Sep 15;5(9):e12460. doi: 10.1371/journal.pone.0012460 (PMC2939887; doi:10.1371/journal.pone.0012460)
Supplement: Table S2 — Detailed information on hybrid kinases in human kinome. For each hybrid kinase, we report the domain architecture (specifying the Pfam domain id, position in sequence and HMMer e-value), and the domain architectures of the five closest sequences. Sequences indicated by * are hybrids that appear close to other hybrids. (0.04 MB XLS) [file pone.0012460.s005.xls]

## Sheet: Feuille1
Hybrid kinases		Closest sequences
Prot ID (profile class)	Domain architecture	Prot ID (profile class)	LMS dist	Domain architecture
ENSP00000303165(agc1)	Pkinase, 23 281 1.9e-72 ;	ENSP00000282908(agc_other)	0.488744	Pkinase, 23 283 8.2e-71 ;
		ENSP00000357609(agc_other)	0.576507	Pkinase, 32 292 4.3e-69 ;
		ENSP00000298630(agc_other)	0.626541	Pkinase, 93 353 4.3e-69 ;
		ENSP00000368865(agc6)	0.942634	Pkinase, 39 227 5.7e-48 ;
		ENSP00000310643(agc1)	0.951665	Pkinase, 49 277 3.8e-68 ;
ENSP00000356130(agc2)	Pkinase, 652 909 1.4e-36 ;	ENSP00000181839(cmgc_other)	0.971784	Pkinase, 705 998 7.6e-98;
		ENSP00000320853(camk2)	0.973245	Pkinase, 50 301 9.7e-101 ;
		ENSP00000371997(kinase)	0.973758	Pkinase, 21 287 3.9e-48 ;
		ENSP00000306043(cmgc1)	0.974451	Pkinase, 4 287 7.5e-111 ;
		ENSP00000340557(cmgc_other)	0.974663	Pkinase, 705 998 7.6e-98;
ENSP00000351781(agc6)	Pkinase, 20 290 9.3e-40 ;	ENSP00000266970(cmgc1)	0.920249	Pkinase, 4 286 6.5e-117 ;
		ENSP00000362703(nima)	0.931104	Pkinase, 15 238 3e-47 ;
		ENSP00000362702(nima)	0.941494	Pkinase, 79 340 3.8e-81 ;
		ENSP00000355091(camk2)	0.94494	Pkinase, 20 271 3.5e-106; UBA, 291 327 7.7e-04; KA1, 652 701 3.4e-22;
		ENSP00000303698(camk2)	0.947416	Pkinase, 56 330 5.3e-95; UBA, 350 386 8.8e-05; KA1, 703 752 7.0e-24;
ENSP00000256443(cmgc1)	Pkinase, 12 295 2.8e-105 ;	ENSP00000215832(cmgc2)	0.879667	Pkinase, 25 313 3.4e-88 ;
		ENSP00000327293(cmgc2)	0.887615	Pkinase, 42 286 6.7e-86 ;
		ENSP00000263025(cmgc2)	0.89435	Pkinase, 42 330 3.5e-92 ;
		ENSP00000211287(cmgc2)	0.89887	Pkinase, 25 308 1.3e-89 ;
		ENSP00000266970(cmgc1)	0.899792	Pkinase, 4 286 6.5e-117 ;
ENSP00000355304(cmgc_other)	Pkinase, 4 285 1e-77 ;	ENSP00000297518(cmgc1)	0.927966	Pkinase, 4 288 5.2e-97 ;
		ENSP00000322343(cmgc1)	0.937066	Pkinase, 4 288 1.2e-81 ;
		ENSP00000216378(cmgc_other)	0.938707	Pkinase, 5 288 1.7e-122 ;
		ENSP00000371405(cmgc5)	0.952548	Pkinase, 157 472 1.1e-73 ;
		ENSP00000313643(cmgc2)	0.952927	Pkinase, 13 304 7.2e-96 ;
ENSP00000338673(cmgc_other)	Pkinase, 39 323 4.1e-82 ;	ENSP00000293215(cmgc1)	0.85792	Pkinase, 4 286 4.7e-112 ;
		ENSP00000297518(cmgc1)	0.865629	Pkinase, 4 288 5.2e-97 ;
		ENSP00000266970(cmgc1)	0.876914	Pkinase, 4 286 6.5e-117 ;
		ENSP00000345856(cmgc_other)	0.895847	Pkinase, 428 713 2.6e-87 ;
		ENSP00000351629(cmgc_other)	0.896917	Pkinase, 440 725 2.6e-87 ;
ENSP00000320754(camk1)	Pkinase, 116 381 2e-90 ;	ENSP00000293215(cmgc1)	0.947107	Pkinase, 4 286 4.7e-112 ;
		ENSP00000310468(kinase)	0.950213	Pkinase, 24 305 8.9e-50 ;
		ENSP00000365730(kinase)	0.951861	Pkinase, 36 286 7e-94 ;
		ENSP00000354757(kinase)	0.952513	Pkinase, 24 274 1.2e-92 ;
		ENSP00000325748(kinase)	0.953231	Pkinase, 20 270 1.9e-93 ;
ENSP00000202788(camk1)	Pkinase, 10 292 1.6e-77 ;	ENSP00000356070(camk_other)	0.87602	Pkinase, 64 325 1.6e-80 ;
		ENSP00000350639(camk_other)	0.882406	Pkinase, 43 304 1.2e-77 ;
		ENSP00000340586(camk1)	0.922288	Pkinase, 15 270 1.8e-104 ;
		ENSP00000359161(camk1)	0.924572	Pkinase, 15 293 4.6e-95 ;
		ENSP00000256460(camk1)	0.925315	Pkinase, 20 276 4.7e-104 ;
ENSP00000155926(camk1)	Pkinase, 64 308 1.4e-25 ;	ENSP00000312150(camk2)	0.676165	Pkinase, 104 338 1.8e-19 ;
		ENSP00000217233(camk2)	0.877573	Pkinase, 71 315 4.8e-11 ;
		ENSP00000372532(pak)	0.962194	Pkinase, 7 258 9.4e-80 ;
		ENSP00000202788(camk1)	0.969114	Pkinase, 10 292 1.6e-77 ;
		ENSP00000274289(polo)	0.972864	Pkinase, 82 334 7.4e-88; POLO_box, 510 573 1.5e-30; POLO_box, 606 677 1.9e-34;
ENSP00000359424(camk1)*	Pkinase, 15 307 1.9e-44 ;	ENSP00000339151(kinase)	0.769133	Pkinase, 15 312 3.2e-49 ;
		ENSP00000369030(camk2)*	0.794661	Pkinase, 1 263 1.1e-18 ;
		ENSP00000372021(camk1)	0.955449	Pkinase, 129 395 2.2e-92 ;
		ENSP00000329178(camk1)	0.958748	FHA, 113 192 5.3e-13; Pkinase, 220 486 2.2e-92;
		ENSP00000372023(camk1)	0.960057	FHA, 156 235 5.3e-13; Pkinase, 263 529 2.2e-92;
ENSP00000278916(camk2)	Pkinase, 9 265 7.8e-78 ;	ENSP00000340586(camk1)	0.937905	Pkinase, 15 270 1.8e-104 ;
		ENSP00000256460(camk1)	0.940259	Pkinase, 20 276 4.7e-104 ;
		ENSP00000368124(camk1)	0.940629	Pkinase, 23 279 4.2e-108 ;
		ENSP00000291041(camk1)	0.943704	Pkinase, 98 355 2.9e-94 ;
		ENSP00000359161(camk1)	0.944632	Pkinase, 15 293 4.6e-95 ;
ENSP00000296088(camk2)	Pkinase, 33 286 3.2e-96 ;	ENSP00000363277(agc6)	0.943734	Pkinase, 71 328 2.7e-96; Pkinase_C, 350 394 1.0e-12; Pkinase, 427 684 1.8e-114;
		ENSP00000262893(camk2)	0.946004	Pkinase, 59 340 1.2e-94; UBA, 360 396 1.6e-05;
		ENSP00000303698(camk2)	0.946858	Pkinase, 56 330 5.3e-95; UBA, 350 386 8.8e-05; KA1, 703 752 7.0e-24;
		ENSP00000351687(camk2)	0.946938	Pkinase, 56 307 1.4e-105; UBA, 327 363 8.8e-05; KA1, 704 753 7.0e-24;
		ENSP00000300843(camk2)	0.947341	Pkinase, 59 310 1.7e-105; UBA, 330 366 1.6e-05;
ENSP00000343248(camk2)	Pkinase, 53 313 5.5e-52 ;	ENSP00000361892(kinase)	0.95424	Pkinase, 30 281 4.1e-93 ;
		ENSP00000306340(cmgc_other)	0.959884	Pkinase, 4 287 4.6e-99 ;
		ENSP00000354168(kinase)	0.960196	Pkinase, 12 267 3.1e-72 ;
		ENSP00000361887(kinase)	0.962159	Pkinase, 30 281 4.1e-93 ;
		ENSP00000296800(kinase)	0.962673	Pkinase, 18 203 3e-45 ;
ENSP00000369030(camk2)	Pkinase, 1 263 1.1e-18 ;	ENSP00000339151(kinase)	0.286112	Pkinase, 15 312 3.2e-49 ;
		ENSP00000359424(camk1)	0.794661	Pkinase, 15 307 1.9e-44 ;
		ENSP00000372021(camk1)	0.954255	Pkinase, 129 395 2.2e-92 ;
		ENSP00000265334(cmgc_other)	0.956985	Pkinase, 4 286 1.6e-94 ;
		ENSP00000329178(camk1)	0.95852	FHA, 113 192 5.3e-13; Pkinase, 220 486 2.2e-92;
ENSP00000256797(camk2)*	Pkinase, 568 829 1.6e-41; Ribonuc_2-5A, 834 960 1.4e-70;	ENSP00000225768(mekk_ste11)	0.808474	PQQ, 60 97 8.2e-03; Pkinase, 600 861 4.6e-42; Ribonuc_2-5A, 866 992 5.6e-75;
		ENSP00000340586(camk1)	0.966691	Pkinase, 15 270 1.8e-104 ;
		ENSP00000359161(camk1)	0.96729	Pkinase, 15 293 4.6e-95 ;
		ENSP00000225577(agc6)	0.969685	Pkinase, 91 352 1.4e-92; Pkinase_C, 372 417 2.8e-14;
		ENSP00000290277(raf)	0.970053	RBD, 19 91 1.3e-35; C1_1, 99 147 7.5e-16; Pkinase, 310 568 8.8e-69;
ENSP00000363115(ptk1)*	SH3_1, 80 136 3.7e-28; SH2, 144 226 3.5e-46; Pkinase, 263 512 2.0e-44;	ENSP00000348295(ptk8)	0.463134	SH3_1, 85 141 8.1e-30; Pkinase, 221 465 6.8e-39;
		ENSP00000357656(ptk8)	0.491311	SH3_1, 85 141 8.1e-30; SH2, 149 231 1.6e-44; Pkinase, 271 520 1.2e-49;
		ENSP00000229470(ptk1)*	0.50506	SH2, 104 186 1.6e-44; Pkinase, 223 472 1.6e-48;
		ENSP00000324740(ptk8)	0.544468	SH3_1, 94 150 7.7e-27; SH2, 158 240 2.4e-43; Pkinase, 277 526 2.0e-46;
		ENSP00000362659(ptk8)	0.592195	SH3_1, 87 149 4.1e-21; SH2, 157 239 2.5e-42; Pkinase, 276 525 3.7e-48;
ENSP00000229470(ptk1)*	SH2, 104 186 1.6e-44; Pkinase, 223 472 1.6e-48;	ENSP00000348295(ptk8)	0.10442	SH3_1, 85 141 8.1e-30; Pkinase, 221 465 6.8e-39;
		ENSP00000357656(ptk8)	0.15146	SH3_1, 85 141 8.1e-30; SH2, 149 231 1.6e-44; Pkinase, 271 520 1.2e-49;
		ENSP00000324740(ptk8)	0.432211	SH3_1, 94 150 7.7e-27; SH2, 158 240 2.4e-43; Pkinase, 277 526 2.0e-46;
		ENSP00000363115(ptk1)*	0.50506	SH3_1, 80 136 3.7e-28; SH2, 144 226 3.5e-46; Pkinase, 263 512 2.0e-44;
		ENSP00000362659(ptk8)	0.521199	SH3_1, 87 149 4.1e-21; SH2, 157 239 2.5e-42; Pkinase, 276 525 3.7e-48;
ENSP00000336740(ptk1)*	LIM, 25 80 1.0e-22; LIM, 84 142 1.5e-21; PDZ, 165 255 5.3e-19; Pkinase, 339 604 3.8e-49;	ENSP00000332687(ptk4)*	0.748125	LIM, 12 68 1.4e-20; LIM, 72 129 1.6e-08; PDZ, 152 236 2.9e-20; Pkinase, 331 601 1.2e-45;
		ENSP00000339916(ptk11)*	0.756111	LIM, 6 47 8.4e-06; LIM, 51 108 1.6e-08; PDZ, 131 215 2.9e-20; Pkinase, 310 608 5.0e-43;
		ENSP00000338127(kinase)	0.94532	Pkinase, 57 311 3.9e-46 ;
		ENSP00000343940(raf)	0.945606	Pkinase, 59 335 4e-35 ;
		ENSP00000361158(kinase)	0.947054	Pkinase, 59 309 4.3e-44 ;
ENSP00000259808(ptk2)	Pkinase, 17 285 1.8e-51; Death, 584 669 1.3e-22;	ENSP00000361014(camk1)	0.959464	Pkinase, 49 374 5e-72 ;
		ENSP00000368865(agc6)	0.960076	Pkinase, 39 227 5.7e-48 ;
		ENSP00000308912(cmgc_other)	0.967621	Pkinase, 4 284 3.1e-113 ;
		ENSP00000332454(plantrk)	0.968191	Pkinase, 22 282 7.5e-43; Ank, 437 469 1.3e-05; Ank, 470 502 1.8e-06; Ank, 503 535 4.4e-07; Ank, 536 568 1.7e-08; Ank, 569 602 2.6e-05; Ank, 603 635 4.1e-09; Ank, 636 668 2.2e-04; Ank, 669 701 4.3e-09; Ank, 702 732 2.9e-04; Ank, 734 766 1.0e-06;
		ENSP00000330161(plantrk)	0.969192	Pkinase, 22 293 5.4e-44; Ank, 485 517 1.3e-05; Ank, 518 550 1.8e-06; Ank, 551 583 4.4e-07; Ank, 584 616 1.7e-08; Ank, 617 650 2.6e-05; Ank, 651 683 4.1e-09; Ank, 684 716 2.2e-04; Ank, 717 749 4.3e-09; Ank, 750 780 2.9e-04; Ank, 782 814 1.0e-06;
ENSP00000354170(ptk3)	ig, 141 198 2.3e-05; I-set, 244 332 2.5e-10; ig, 355 428 6.4e-07; Pkinase, 560 875 1.1e-09;	ENSP00000339824(ptk15)	0.285281	ig, 54 111 2.3e-05; I-set, 157 245 2.5e-10; ig, 268 340 1.4e-05; Pkinase, 474 750 3.0e-45;
		ENSP00000231803(ptk15)	0.316276	ig, 54 111 2.3e-05; I-set, 157 245 2.5e-10; Pkinase, 360 636 3.0e-45;
		ENSP00000353262(ptk15)	0.685448	ig, 83 144 5.9e-12; I-set, 167 268 4.5e-05; Pkinase, 393 669 6.1e-47;
		ENSP00000358055(ptk15)	0.692728	ig, 57 118 5.9e-12; I-set, 141 242 4.5e-05; Pkinase, 367 643 6.1e-47;
		ENSP00000358056(ptk15)	0.695213	ig, 55 109 9.1e-04; ig, 172 233 5.9e-12; Pkinase, 365 641 6.1e-47;
ENSP00000332687(ptk4)*	LIM, 12 68 1.4e-20; LIM, 72 129 1.6e-08; PDZ, 152 236 2.9e-20; Pkinase, 331 601 1.2e-45;	ENSP00000339916(ptk11)*	0.164086	LIM, 6 47 8.4e-06; LIM, 51 108 1.6e-08; PDZ, 131 215 2.9e-20; Pkinase, 310 608 5.0e-43;
		ENSP00000336740(ptk1)*	0.748125	LIM, 25 80 1.0e-22; LIM, 84 142 1.5e-21; PDZ, 165 255 5.3e-19; Pkinase, 339 604 3.8e-49;
		ENSP00000343940(raf)	0.953533	Pkinase, 59 335 4e-35 ;
		ENSP00000361158(kinase)	0.954793	Pkinase, 59 309 4.3e-44 ;
		ENSP00000288602(raf)	0.961383	RBD, 155 227 8.3e-39; C1_1, 235 283 4.0e-17; Pkinase, 457 714 1.8e-83;
ENSP00000344798(ptk8)	Cadherin, 172 261 5.6e-17; Pkinase, 724 1005 8.2e-42;	ENSP00000353262(ptk15)	0.933677	ig, 83 144 5.9e-12; I-set, 167 268 4.5e-05; Pkinase, 393 669 6.1e-47;
		ENSP00000358055(ptk15)	0.934796	ig, 57 118 5.9e-12; I-set, 141 242 4.5e-05; Pkinase, 367 643 6.1e-47;
		ENSP00000358056(ptk15)	0.934816	ig, 55 109 9.1e-04; ig, 172 233 5.9e-12; Pkinase, 365 641 6.1e-47;
		ENSP00000358054(ptk15)	0.934857	ig, 55 109 9.1e-04; ig, 172 233 5.9e-12; Pkinase, 369 645 6.1e-47;
		ENSP00000366412(ptk15)	0.936425	V-set, 111 195 6.7e-03; I-set, 265 353 7.0e-11; ig, 376 447 7.4e-06; Pkinase, 695 971 1.6e-47;
ENSP00000339916(ptk11)*	LIM, 6 47 8.4e-06; LIM, 51 108 1.6e-08; PDZ, 131 215 2.9e-20; Pkinase, 310 608 5.0e-43;	ENSP00000332687(ptk4)*	0.164086	LIM, 12 68 1.4e-20; LIM, 72 129 1.6e-08; PDZ, 152 236 2.9e-20; Pkinase, 331 601 1.2e-45;
		ENSP00000336740(ptk1)*	0.756111	LIM, 25 80 1.0e-22; LIM, 84 142 1.5e-21; PDZ, 165 255 5.3e-19; Pkinase, 339 604 3.8e-49;
		ENSP00000343940(raf)*	0.955164	Pkinase, 59 335 4e-35 ;
		ENSP00000361158(kinase)	0.956338	Pkinase, 59 309 4.3e-44 ;
		ENSP00000288602(raf)	0.962531	RBD, 155 227 8.3e-39; C1_1, 235 283 4.0e-17; Pkinase, 457 714 1.8e-83;
ENSP00000357494(ptk18)	fn3, 99 183 1.4e-04; fn3, 194 275 3.1e-10; fn3, 558 661 8.3e-03; fn3, 1041 1140 1.3e-04; fn3, 1659 1745 5.6e-03; Pkinase, 1945 2217 1.7e-38;	ENSP00000357178(ptk16)	0.95579	Recep_L_domain, 47 159 2.8e-38; Furin-like, 173 329 6.2e-92; Recep_L_domain, 346 461 1.7e-36; Pkinase, 979 1246 1.2e-34;
		ENSP00000261799(ptk14)	0.963148	ig, 47 102 3.7e-05; ig, 228 293 2.0e-06; Pkinase, 600 958 3.6e-34;
		ENSP00000303830(ptk16)	0.965934	Recep_L_domain, 52 164 1.1e-44; Furin-like, 179 340 1.1e-95; Recep_L_domain, 359 474 1.5e-48; fn3, 854 937 1.5e-03; Pkinase, 1023 1290 2.3e-37;
		ENSP00000347293(ptk17)	0.966363	Pkinase, 449 716 2e-19 ;
		ENSP00000306717(ptk17)	0.966651	Ldl_recept_a, 423 471 4.6e-03; MAM, 480 636 9.8e-27; Pkinase, 1116 1383 1.0e-26;
ENSP00000297293(ptk19)	Pkinase, 137 407 1e-10 ;	ENSP00000324196(ptk18)	0.887426	Pkinase, 77 347 6.3e-21 ;
		ENSP00000363924(ptk18)	0.926216	Pkinase, 125 395 6.3e-21 ;
		ENSP00000270238(kinase)	0.93733	Pkinase, 133 408 2.7e-23 ;
		ENSP00000364583(kinase)	0.974762	Pkinase, 181 439 5.1e-61 ;
		ENSP00000297876(kinase)	0.975	Pkinase, 195 453 5.1e-61 ;
ENSP00000296084(ptk23)	WIF, 64 192 1.5e-72; Pkinase, 330 596 5.3e-16;	ENSP00000263798(ptk12)	0.949322	ig, 57 119 1.5e-12; fn3, 225 310 1.7e-08; fn3, 322 406 5.9e-06; Pkinase, 518 786 5.3e-39;
		ENSP00000270238(kinase)	0.953345	Pkinase, 133 408 2.7e-23 ;
		ENSP00000269571(ptk10)	0.95963	Recep_L_domain, 52 173 2.2e-43; Furin-like, 189 343 4.1e-94; Recep_L_domain, 366 486 7.2e-31; Pkinase, 720 976 1.1e-39;
		ENSP00000312309(ptk8)	0.959976	Pkinase, 116 377 4.6e-27 ;
		ENSP00000217188(ptk8)	0.96103	SH3_2, 55 110 5.3e-04; SH2, 120 197 5.2e-27; Pkinase, 230 480 7.7e-42;
ENSP00000373600(mlk)	Miro, 640 760 1.8e-06; Pkinase, 1242 1520 1.4e-39;	ENSP00000298910(kinase)	0.975167	Miro, 1336 1455 4.8e-36; Pkinase, 1879 2132 1.7e-35;
		ENSP00000356595(ptk5)	0.979822	SH3_1, 110 165 4.5e-19; SH2, 173 248 1.7e-37; Pkinase, 288 539 1.6e-47; F_actin_bind, 1020 1182 2.2e-122;
		ENSP00000300647(cmgc_other)	0.980348	Pkinase, 727 1020 1.3e-97 ;
		ENSP00000347427(kinase)	0.981181	Pkinase, 1 187 4.4e-22; CNH, 917 1208 6.7e-100;
		ENSP00000261392(camk1)	0.982252	I-set, 815 905 6.4e-18; Pkinase, 1024 1274 7.7e-29;
ENSP00000264777(mekk_ste11)	SWIM, 318 346 3.4e-05; Pkinase, 1222 1487 5.6e-88;	ENSP00000005198(mlk)	0.949034	SH3_1, 55 114 3.1e-15; Pkinase, 144 403 1.6e-94;
		ENSP00000339299(camk1)	0.966297	Spectrin, 218 338 2.6e-03; Spectrin, 340 446 9.3e-07; Spectrin, 566 670 9.4e-04; Spectrin, 907 1012 8.8e-05; Spectrin, 1138 1244 7.8e-09; RhoGEF, 1296 1466 9.4e-30; PH, 1480 1591 1.5e-14; SH3_1, 1659 1719 1.4e-05; RhoGEF, 1973 2144 7.7e-41; PH, 2158 2271 4.7e-09; I-set, 2685 2776 2.7e-24; Pkinase, 2796 3050 1.7e-66;
		ENSP00000253055(mlk)	0.967651	SH3_1, 19 79 1.3e-15; Pkinase, 98 357 8.3e-77;
		ENSP00000263800(ptk17)	0.968641	Pkinase, 510 777 2e-19 ;
		ENSP00000354877(kinase)	0.969261	Pkinase, 9 271 3e-82 ;
ENSP00000225768(mekk_ste11)*	PQQ, 60 97 8.2e-03; Pkinase, 600 861 4.6e-42; Ribonuc_2-5A, 866 992 5.6e-75;	ENSP00000256797(camk2)*	0.808474	Pkinase, 568 829 1.6e-41; Ribonuc_2-5A, 834 960 1.4e-70;
		ENSP00000264889(polo)*	0.964942	Pkinase, 51 314 1.8e-34 ;
		ENSP00000355832(agc6)	0.967001	Pkinase, 131 390 2.8e-99; Pkinase_C, 410 454 1.2e-12; Pkinase, 487 744 5.4e-108;
		ENSP00000368124(camk1)	0.97056	Pkinase, 23 279 4.2e-108 ;
		ENSP00000364129(tgfb)	0.971702	Activin_recp, 34 114 2.3e-25; Pkinase, 128 415 7.3e-61;
ENSP00000343940(raf)	Pkinase, 59 335 4e-35 ;	ENSP00000361158(kinase)	0.029774	Pkinase, 59 309 4.3e-44 ;
		ENSP00000338127(kinase)	0.79685	Pkinase, 57 311 3.9e-46 ;
		ENSP00000336740(ptk1)	0.945606	LIM, 25 80 1.0e-22; LIM, 84 142 1.5e-21; PDZ, 165 255 5.3e-19; Pkinase, 339 604 3.8e-49;
		ENSP00000332687(ptk4)	0.953533	LIM, 12 68 1.4e-20; LIM, 72 129 1.6e-08; PDZ, 152 236 2.9e-20; Pkinase, 331 601 1.2e-45;
		ENSP00000339916(ptk11)	0.955164	LIM, 6 47 8.4e-06; LIM, 51 108 1.6e-08; PDZ, 131 215 2.9e-20; Pkinase, 310 608 5.0e-43;
ENSP00000220751(raf)	Pkinase, 18 290 9.7e-42; CARD, 437 524 6.1e-24;	ENSP00000306678(kinase)	0.964778	Pkinase, 26 281 2.0e-34; Ank, 361 393 9.3e-04; Ank, 394 426 5.5e-06; Ank, 427 459 3.6e-08; Ank, 460 492 2.1e-08; Ank, 493 525 9.7e-09; Ank, 526 558 1.4e-06; Ank, 559 591 8.3e-06; Ank, 592 624 1.3e-06; Ank, 625 657 1.0e-08; Ank, 658 690 8.6e-07; Ank, 691 723 4.8e-07;
		ENSP00000286878(cmgc1)	0.965998	Pkinase, 4 267 1e-56 ;
		ENSP00000355832(agc6)	0.97012	Pkinase, 131 390 2.8e-99; Pkinase_C, 410 454 1.2e-12; Pkinase, 487 744 5.4e-108;
		ENSP00000291906(agc2)	0.970883	HR1, 18 90 6.5e-22; HR1, 105 177 2.6e-19; HR1, 178 255 1.2e-20; Pkinase, 559 818 8.3e-81; Pkinase_C, 838 885 1.4e-09;
		ENSP00000356125(camk2)	0.970948	Pkinase, 53 303 2.6e-100 ;
ENSP00000264889(polo)	Pkinase, 51 314 1.8e-34 ;	ENSP00000370938(cmgc1)	0.937982	Pkinase, 20 335 1.7e-72 ;
		ENSP00000357907(cmgc1)	0.943478	Pkinase, 20 335 1.4e-73 ;
		ENSP00000222330(cmgc3)	0.954271	Pkinase, 119 403 1e-104 ;
		ENSP00000274289(polo)	0.957459	Pkinase, 82 334 7.4e-88; POLO_box, 510 573 1.5e-30; POLO_box, 606 677 1.9e-34;
		ENSP00000265334(cmgc_other)	0.961107	Pkinase, 4 286 1.6e-94 ;
ENSP00000245865(pak)	Pkinase, 32 334 4.7e-13 ;	ENSP00000369096(camk1)	0.956188	Pkinase, 14 272 3.5e-102 ;
		ENSP00000305090(camk1)	0.963817	Pkinase, 13 271 2.0e-101; CaMKII_AD, 357 484 5.6e-93;
		ENSP00000339740(camk1)	0.964397	Pkinase, 14 272 9.5e-102; CaMKII_AD, 346 473 1.9e-94;
		ENSP00000306043(cmgc1)	0.968695	Pkinase, 4 287 7.5e-111 ;
		ENSP00000261991(agc6)	0.970593	Pkinase, 49 318 1.1e-87; Pkinase_C, 338 381 1.1e-12; Pkinase, 426 687 2.3e-88;
ENSP00000199389(translationk)	Pkinase, 167 583 4.3e-45 ;	ENSP00000305090(camk1)	0.94885	Pkinase, 13 271 2.0e-101; CaMKII_AD, 357 484 5.6e-93;
		ENSP00000358338(kinase)	0.95525	Pkinase, 36 284 5.7e-65 ;
		ENSP00000288602(raf)	0.955838	RBD, 155 227 8.3e-39; C1_1, 235 283 4.0e-17; Pkinase, 457 714 1.8e-83;
		ENSP00000358335(kinase)	0.956216	Pkinase, 36 284 5.7e-65 ;
		ENSP00000277853(camk1)	0.957092	Pkinase, 14 272 9.8e-98; CaMKII_AD, 363 490 2.7e-87;
ENSP00000299613(wee1)	Pkinase, 299 569 2.5e-76 ;	ENSP00000259750(ck1)	0.96044	Pkinase, 34 293 2.9e-23 ;
		ENSP00000312741(kinase)	0.969083	Pkinase, 165 446 4.8e-81 ;
		ENSP00000294261(agc6)	0.971278	Pkinase, 33 301 6.6e-90; Pkinase_C, 321 365 1.8e-12; Pkinase, 411 674 3.4e-81;
		ENSP00000367900(cmgc_other)	0.973151	Pkinase, 426 711 2.2e-85 ;
		ENSP00000345856(cmgc_other)	0.973154	Pkinase, 428 713 2.6e-87 ;
ENSP00000262300(wee1)	Pkinase, 110 359 1e-51 ;	ENSP00000308413(agc6)	0.961084	Pkinase, 67 330 4.0e-90; Pkinase_C, 350 395 9.5e-16;
		ENSP00000297332(kinase)	0.963209	Pkinase, 1293 1551 4.8e-77 ;
		ENSP00000324560(kinase)	0.963895	Pkinase, 16 278 1.5e-81;
		ENSP00000265125(kinase)	0.963986	Pkinase, 1343 1601 4.8e-77 ;
		ENSP00000270238(kinase)	0.964714	Pkinase, 133 408 2.7e-23 ;
ENSP00000342381(ck1)	Pkinase, 29 292 5.4e-07 ;	ENSP00000310468(kinase)	0.976512	Pkinase, 24 305 8.9e-50 ;
		ENSP00000354757(kinase)	0.977585	Pkinase, 24 274 1.2e-92 ;
		ENSP00000233057(translationk)	0.977958	dsrm, 10 75 4.0e-19; dsrm, 101 165 1.4e-14; Pkinase, 267 536 6.4e-60;
		ENSP00000359924(kinase)	0.978126	Pkinase, 24 274 1.2e-92 ;
		ENSP00000367074(ck1)	0.97849	Pkinase, 17 281 3.5e-34 ;
