# Supplementary material for: Classification of Protein Kinases on the Basis of Both Kinase and Non-Kinase Regions
Source: PLoS One. 2010 Sep 15;5(9):e12460. doi: 10.1371/journal.pone.0012460 (PMC2939887; doi:10.1371/journal.pone.0012460)
Supplement: Table S3 — AUC values of human kinases. (0.05 MB XLS) [file pone.0012460.s006.xls]

## Sheet: Feuille1
ENSP00000282908(agc_other)	0.767647243793187
ENSP00000347655(agc4)	0.950783784664705
ENSP00000345997(agc_other)	0.973141829078988
ENSP00000298630(agc_other)	0.878880669594093
ENSP00000327642(agc1)	0.96585070863465
ENSP00000225577(agc6)	0.9414868378962
ENSP00000363277(agc6)	0.945389020962032
ENSP00000262848(agc1)	0.928383904488216
ENSP00000251472(agc_other)	0.957758907196732
ENSP00000309591(agc1)	0.935864652518057
ENSP00000371763(agc1)	0.871500588879496
ENSP00000355726(agc_other)	0.984590047164215
ENSP00000355832(agc6)	0.952568051154858
ENSP00000270202(agc3)	0.822062700581636
ENSP00000284384(agc2)	0.953530763474227
ENSP00000234179(agc2)	0.902885171760646
ENSP00000261991(agc6)	0.940159953437353
ENSP00000264952(agc4)	0.966721896583896
ENSP00000355237(agc_other)	0.982263367894276
ENSP00000229812(agc_other)	0.968423738819164
ENSP00000262211(agc_other)	0.906631606638848
ENSP00000261569(agc_other)	0.961622683773578
ENSP00000264763(agc4)	0.954152734552362
ENSP00000359719(agc1)	0.939143758326694
ENSP00000309428(agc3)	0.842641244897427
ENSP00000372035(agc_other)	0.97951556071169
ENSP00000291906(agc2)	0.928304797505252
ENSP00000368884(agc6)	0.946525415125263
ENSP00000262811(agc_other)	0.950901567552612
ENSP00000264399(agc1)	0.96779656171864
ENSP00000308413(agc6)	0.92970030871754
ENSP00000356832(agc_other)	0.914909298583747
ENSP00000317578(agc4)	0.96639197223794
ENSP00000359722(agc1)	0.926584436817782
ENSP00000302750(agc_other)	0.980851358116708
ENSP00000355727(agc_other)	0.984132468278136
ENSP00000365107(agc_other)	0.962563292310204
ENSP00000312262(agc4)	0.960915879774204
ENSP00000329127(agc2)	0.945558759345036
ENSP00000368865(agc6)	0.940216759493382
ENSP00000314954(agc_other)	0.97225401135897
ENSP00000291281(agc2)	0.903434925956152
ENSP00000262752(agc6)	0.948029723198568
ENSP00000361078(agc_other)	0.94719997350353
ENSP00000354857(agc2)	0.925178176798425
ENSP00000297734(agc1)	0.940267700575367
ENSP00000303165(agc1)	0.406221070774754
ENSP00000359716(agc1)	0.935724133156836
ENSP00000366979(agc_other)	0.972354575435679
ENSP00000361079(agc_other)	0.956412135064786
ENSP00000294261(agc6)	0.94809457315086
ENSP00000237305(agc_other)	0.903917063241798
ENSP00000263125(agc2)	0.958794749133878
ENSP00000367830(agc2)	0.955180239396304
ENSP00000291270(agc_other)	0.972316779418685
ENSP00000342201(agc_other)	0.97408059863427
ENSP00000333568(agc2)	0.897901425847028
ENSP00000351781(agc6)	0.660670819183571
ENSP00000310643(agc1)	0.920695703099926
ENSP00000331602(agc2)	0.954001578506907
ENSP00000253339(agc_other)	0.974038310328934
ENSP00000363092(agc1)	0.966298025305056
ENSP00000340608(agc_other)	0.892122285100304
ENSP00000346895(agc1)	0.8757645359498
ENSP00000343325(agc2)	0.930699921835758
ENSP00000355729(agc_other)	0.984354427519156
ENSP00000359715(agc1)	0.933485831034753
ENSP00000306124(agc2)	0.949869473204712
ENSP00000261535(agc_other)	0.984336848823498
ENSP00000317985(agc_other)	0.982522882368713
ENSP00000343446(agc_other)	0.806407655670816
ENSP00000263826(agc3)	0.83516129990589
ENSP00000355728(agc_other)	0.984036831393789
ENSP00000373683(agc_other)	0.970557669873874
ENSP00000365923(agc6)	0.925329352586465
ENSP00000356831(agc_other)	0.903755423080298
ENSP00000331816(agc_other)	0.918113465376159
ENSP00000263431(agc2)	0.95855071040301
ENSP00000344220(agc1)	0.871869334405761
ENSP00000261833(agc_other)	0.981984413449397
ENSP00000356130(agc2)	0.697183056812466
ENSP00000357609(agc_other)	0.864401282160677
ENSP00000305355(agc2)	0.953538990745121
ENSP00000354671(agc_other)	0.956982838511832
ENSP00000346168(agc_other)	0.971843523080004
ENSP00000358104(agc4)	0.953949901563685
ENSP00000295797(agc2)	0.955761448411422
ENSP00000321410(cmgc2)	0.95201878715961
ENSP00000326830(cmgc5)	0.968613999164246
ENSP00000371400(cmgc4)	0.857647556106351
ENSP00000211287(cmgc2)	0.950119969300752
ENSP00000356076(cmgc5)	0.973193184535356
ENSP00000263551(cmgc5)	0.983843305285097
ENSP00000340373(cmgc5)	0.97830461979513
ENSP00000343108(cmgc5)	0.981371949716143
ENSP00000371405(cmgc5)	0.96524263179001
ENSP00000308669(cmgc2)	0.9446503320797
ENSP00000283003(cmgc5)	0.972224602423437
ENSP00000362875(cmgc2)	0.947591073875878
ENSP00000338975(cmgc1)	0.94957515142196
ENSP00000297518(cmgc1)	0.951009764226355
ENSP00000293215(cmgc1)	0.934797388707765
ENSP00000338673(cmgc_other)	0.633955271231108
ENSP00000263025(cmgc2)	0.93675225468365
ENSP00000368301(cmgc5)	0.98435523647313
ENSP00000313643(cmgc2)	0.850461115929037
ENSP00000222330(cmgc3)	0.850095440738926
ENSP00000357907(cmgc1)	0.958588493091327
ENSP00000266970(cmgc1)	0.92981198291831
ENSP00000357345(cmgc5)	0.973793285921599
ENSP00000345856(cmgc_other)	0.929696257444458
ENSP00000300647(cmgc_other)	0.926748753095507
ENSP00000367900(cmgc_other)	0.935730342467631
ENSP00000262506(cmgc4)	0.853986932107039
ENSP00000306340(cmgc_other)	0.939211452905836
ENSP00000216378(cmgc_other)	0.950729785265906
ENSP00000368080(cmgc_other)	0.94040769637055
ENSP00000286878(cmgc1)	0.95700980923559
ENSP00000306043(cmgc1)	0.94155901583308
ENSP00000353176(cmgc1)	0.96678282454497
ENSP00000276052(cmgc1)	0.961579126947192
ENSP00000261845(cmgc2)	0.96243261623179
ENSP00000181839(cmgc_other)	0.921802529659697
ENSP00000323106(cmgc5)	0.98087555955477
ENSP00000369390(cmgc1)	0.9681260450956
ENSP00000260967(cmgc1)	0.964908288539256
ENSP00000342589(cmgc1)	0.96774951419446
ENSP00000352157(cmgc2)	0.954271457603688
ENSP00000340557(cmgc_other)	0.921061393425547
ENSP00000257904(cmgc1)	0.866117360169255
ENSP00000291823(cmgc5)	0.97444083238941
ENSP00000265334(cmgc_other)	0.958176959956286
ENSP00000363726(cmgc1)	0.964163238893819
ENSP00000369540(cmgc5)	0.904628777491308
ENSP00000352687(cmgc5)	0.973508736697814
ENSP00000327293(cmgc2)	0.93294652253334
ENSP00000358567(cmgc5)	0.983794724527106
ENSP00000308912(cmgc_other)	0.887403686969439
ENSP00000340956(cmgc5)	0.983427711728888
ENSP00000328452(cmgc5)	0.981329102627863
ENSP00000229794(cmgc2)	0.949056435410015
ENSP00000319032(cmgc5)	0.976903958694322
ENSP00000333685(cmgc2)	0.944033345700903
ENSP00000316948(cmgc5)	0.976375471602718
ENSP00000010132(cmgc5)	0.978662648317728
ENSP00000351629(cmgc_other)	0.930708534209572
ENSP00000342105(cmgc5)	0.973655394018316
ENSP00000313021(cmgc_other)	0.95509572444858
ENSP00000221803(cmgc5)	0.976700204546695
ENSP00000349935(cmgc5)	0.968461913314814
ENSP00000369327(cmgc_other)	0.957827063561984
ENSP00000312789(cmgc5)	0.976354294630312
ENSP00000322343(cmgc1)	0.842489745767223
ENSP00000262393(cmgc2)	0.95225189821672
ENSP00000215659(cmgc2)	0.946375929295776
ENSP00000299612(cmgc2)	0.963310264755043
ENSP00000261211(cmgc1)	0.963675106700257
ENSP00000353483(cmgc2)	0.955597774688937
ENSP00000243067(cmgc1)	0.948104430332624
ENSP00000304226(cmgc5)	0.984776549003664
ENSP00000256443(cmgc1)	0.657014123402636
ENSP00000344112(cmgc5)	0.98082506018063
ENSP00000269463(cmgc2)	0.960992802898866
ENSP00000362362(cmgc1)	0.954385789735917
ENSP00000265734(cmgc1)	0.933436769239075
ENSP00000302071(cmgc1)	0.968507887501477
ENSP00000324806(cmgc3)	0.8748205409953
ENSP00000355304(cmgc_other)	0.67530377346444
ENSP00000337691(cmgc2)	0.837572171481398
ENSP00000370938(cmgc1)	0.955742066091595
ENSP00000215832(cmgc2)	0.941080199198782
ENSP00000346148(camk2)	0.959574602336246
ENSP00000320754(camk1)	0.683733188263999
ENSP00000335347(camk2)	0.974241422017577
ENSP00000329016(camk2)	0.967182434031557
ENSP00000326375(camk1)	0.970150718055943
ENSP00000262893(camk2)	0.962636709580507
ENSP00000339179(camk2)	0.97934635326664
ENSP00000158166(camk2)	0.8067701975525
ENSP00000255448(camk1)	0.97552634088541
ENSP00000250896(camk1)	0.96514049906504
ENSP00000298048(camk2)	0.968839799870444
ENSP00000305090(camk1)	0.966884899257086
ENSP00000367421(camk1)	0.984830725856197
ENSP00000261402(camk2)	0.97496538545152
ENSP00000274643(camk1)	0.974303140266636
ENSP00000278916(camk2)	0.66956625479907
ENSP00000319192(camk1)	0.981558020466835
ENSP00000343764(camk1)	0.98564386298067
ENSP00000361013(camk1)	0.922818349713464
ENSP00000009105(camk1)	0.96840225634106
ENSP00000311684(camk1)	0.9685999661417
ENSP00000300843(camk2)	0.967951223158217
ENSP00000303887(camk1)	0.976095838218574
ENSP00000356087(camk1)	0.971800761929535
ENSP00000329178(camk1)	0.959352410735468
ENSP00000320622(camk1)	0.982648158803073
ENSP00000353109(camk1)	0.989476212852905
ENSP00000315599(camk1)	0.966299330830027
ENSP00000297373(camk1)	0.957386092405755
ENSP00000296088(camk2)	0.691058976443157
ENSP00000326518(camk1)	0.967229398746257
ENSP00000365093(camk1)	0.982425175779933
ENSP00000295943(camk1)	0.96958604549095
ENSP00000275780(camk1)	0.936253376214888
ENSP00000371188(camk2)	0.807645328994082
ENSP00000263955(camk1)	0.94269624021041
ENSP00000339299(camk1)	0.972323324525433
ENSP00000303698(camk2)	0.97382051438475
ENSP00000371614(camk2)	0.965514135479378
ENSP00000261891(camk1)	0.97916302103277
ENSP00000353452(camk1)	0.982893971953602
ENSP00000368124(camk1)	0.966113831186133
ENSP00000340800(camk1)	0.935330325331662
ENSP00000277853(camk1)	0.96587856524316
ENSP00000362634(camk2)	0.967075754048694
ENSP00000365152(camk1)	0.979737816387175
ENSP00000326544(camk1)	0.968534328580565
ENSP00000356070(camk_other)	0.865935230460503
ENSP00000329968(camk1)	0.963737300482098
ENSP00000307082(camk1)	0.966928415940672
ENSP00000360290(camk2)	0.957657762288443
ENSP00000351687(camk2)	0.97393054951176
ENSP00000326427(camk1)	0.968116796093686
ENSP00000354089(camk1)	0.934304593235969
ENSP00000326600(camk1)	0.969569815403998
ENSP00000375081(camk2)	0.966924861230848
ENSP00000356125(camk2)	0.972031725274592
ENSP00000352810(camk1)	0.933621654847727
ENSP00000346122(camk1)	0.98680351699625
ENSP00000353530(camk1)	0.982756004386198
ENSP00000301264(camk1)	0.97853298802924
ENSP00000312150(camk2)	0.717126152927907
ENSP00000202788(camk1)	0.684012705458545
ENSP00000217233(camk2)	0.93919455881901
ENSP00000359161(camk1)	0.962292561485467
ENSP00000265458(camk2)	0.973344666360748
ENSP00000340586(camk1)	0.960689955526485
ENSP00000320853(camk2)	0.968913061115069
ENSP00000372023(camk1)	0.961002307232393
ENSP00000343248(camk2)	0.68871830458001
ENSP00000353846(camk1)	0.975272836197493
ENSP00000354004(camk1)	0.982295901302755
ENSP00000270112(camk2)	0.970181876753625
ENSP00000350785(camk1)	0.980683656820646
ENSP00000367405(camk1)	0.98456747892324
ENSP00000372021(camk1)	0.955745752005383
ENSP00000369030(camk2)	0.647625691632199
ENSP00000256797(camk2)	0.672576394950005
ENSP00000256460(camk1)	0.96746902041658
ENSP00000291041(camk1)	0.955764607876585
ENSP00000369096(camk1)	0.95954350837595
ENSP00000324856(camk2)	0.97615273318941
ENSP00000155926(camk1)	0.589852579564703
ENSP00000359424(camk1)	0.726203734362147
ENSP00000355091(camk2)	0.972583346739883
ENSP00000364449(camk2)	0.980808569885423
ENSP00000262891(camk2)	0.969349336211594
ENSP00000350639(camk_other)	0.874873562918538
ENSP00000355885(camk2)	0.97761622363054
ENSP00000310697(camk2)	0.962227891559985
ENSP00000261392(camk1)	0.978213437079475
ENSP00000319060(camk1)	0.96803376099457
ENSP00000329967(camk1)	0.979568135070818
ENSP00000258682(camk1)	0.971823233044587
ENSP00000339291(camk1)	0.979373972715885
ENSP00000282356(camk1)	0.967339242163036
ENSP00000270162(camk2)	0.976918163207648
ENSP00000316512(camk1)	0.936953303310813
ENSP00000268446(camk1)	0.97451578200495
ENSP00000309485(camk1)	0.966712063744783
ENSP00000305976(camk2)	0.97976497410461
ENSP00000361014(camk1)	0.926459342732597
ENSP00000339740(camk1)	0.966059563305036
ENSP00000355884(camk2)	0.974525702342753
ENSP00000263798(ptk12)	0.943831307124368
ENSP00000358054(ptk15)	0.937038542730737
ENSP00000357178(ptk16)	0.944463969668326
ENSP00000275493(ptk10)	0.944759039539723
ENSP00000341325(ptk21)	0.95146237925459
ENSP00000276497(ptk8)	0.948621200494393
ENSP00000341189(ptk9)	0.961061517344387
ENSP00000354207(ptk19)	0.963483598168128
ENSP00000346424(ptk9)	0.960398677180122
ENSP00000331504(ptk4)	0.914974982247677
ENSP00000217188(ptk8)	0.953084906983846
ENSP00000294423(ptk7)	0.965649504534724
ENSP00000220003(ptk3)	0.895373863519825
ENSP00000363761(ptk11)	0.969591726974554
ENSP00000361554(ptk13)	0.927266025878565
ENSP00000354170(ptk3)	0.215295264718369
ENSP00000259089(ptk8)	0.947991591825238
ENSP00000325992(ptk18)	0.926522616582675
ENSP00000301178(ptk12)	0.944548684159539
ENSP00000351209(ptk11)	0.964982729544344
ENSP00000352840(ptk18)	0.925799669811663
ENSP00000364898(ptk6)	0.924983038444754
ENSP00000281821(ptk11)	0.967953731916242
ENSP00000350224(ptk2)	0.95594264770346
ENSP00000286301(ptk14)	0.940322939461046
ENSP00000259808(ptk2)	0.687145793390912
ENSP00000292410(ptk15)	0.934471018374002
ENSP00000363115(ptk1)	0.340558033603738
ENSP00000362659(ptk8)	0.92375607910237
ENSP00000277120(ptk19)	0.96264122379359
ENSP00000297293(ptk19)	0.665502958352595
ENSP00000282397(ptk14)	0.947906351831155
ENSP00000166244(ptk11)	0.965066977697176
ENSP00000231803(ptk15)	0.896690524514653
ENSP00000337451(ptk11)	0.969214107086973
ENSP00000263923(ptk14)	0.926303677489683
ENSP00000366412(ptk15)	0.943154842245179
ENSP00000273854(ptk11)	0.96701735163504
ENSP00000257290(ptk14)	0.944295875434006
ENSP00000261799(ptk14)	0.948448397675485
ENSP00000363924(ptk18)	0.874393805359565
ENSP00000364899(ptk6)	0.923535692818442
ENSP00000324740(ptk8)	0.918333211258726
ENSP00000361946(ptk2)	0.942726508617734
ENSP00000370369(ptk14)	0.938969596537102
ENSP00000369375(ptk13)	0.927590768460413
ENSP00000332118(ptk11)	0.965763143039697
ENSP00000352637(ptk8)	0.950416515803222
ENSP00000343716(ptk13)	0.92948999075191
ENSP00000360120(ptk19)	0.97269052885457
ENSP00000275815(ptk11)	0.966541506943032
ENSP00000364860(ptk19)	0.975230732491475
ENSP00000264972(ptk6)	0.936570994537157
ENSP00000261937(ptk14)	0.944440178849775
ENSP00000358056(ptk15)	0.934859285270182
ENSP00000303830(ptk16)	0.94416567871515
ENSP00000354191(ptk11)	0.969528066899577
ENSP00000296084(ptk23)	0.677984960625193
ENSP00000324119(ptk18)	0.917956085965879
ENSP00000332816(ptk9)	0.967429213114608
ENSP00000231189(ptk2)	0.947432346968306
ENSP00000358309(ptk11)	0.968795833230535
ENSP00000350896(ptk11)	0.973267197504843
ENSP00000358055(ptk15)	0.934318888299121
ENSP00000329425(ptk8)	0.964212211701432
ENSP00000268035(ptk16)	0.940070564421352
ENSP00000324196(ptk18)	0.850320411647331
ENSP00000348295(ptk8)	0.899845738572982
ENSP00000325462(ptk18)	0.929221007747971
ENSP00000317272(ptk21)	0.956859098781327
ENSP00000357656(ptk8)	0.904272923039611
ENSP00000374323(ptk11)	0.972481599248413
ENSP00000264316(ptk2)	0.933820628352736
ENSP00000351486(ptk19)	0.961430727521231
ENSP00000347293(ptk17)	0.939051299726928
ENSP00000229470(ptk1)	0.114145747926896
ENSP00000264818(ptk7)	0.958595677709805
ENSP00000262651(ptk8)	0.950341442441726
ENSP00000258070(ptk2)	0.941266309764941
ENSP00000371341(ptk8)	0.96280401386049
ENSP00000311337(ptk15)	0.9349088445162
ENSP00000306717(ptk17)	0.940869332504502
ENSP00000356898(ptk20)	0.92946812791969
ENSP00000281092(ptk4)	0.908849329638656
ENSP00000263800(ptk17)	0.934026860765135
ENSP00000371067(ptk7)	0.964170553242871
ENSP00000364867(ptk19)	0.97285116112651
ENSP00000342242(ptk9)	0.967090911985563
ENSP00000296474(ptk21)	0.952254871736791
ENSP00000346899(ptk11)	0.966557845879716
ENSP00000339824(ptk15)	0.895385895198983
ENSP00000288135(ptk14)	0.939440048631306
ENSP00000344798(ptk8)	0.665177569597097
ENSP00000292408(ptk15)	0.934670880403005
ENSP00000356595(ptk5)	0.907797245270017
ENSP00000362665(ptk8)	0.954613634081626
ENSP00000222246(ptk7)	0.955928921430605
ENSP00000337825(ptk8)	0.95348178432624
ENSP00000313859(ptk3)	0.903468952810267
ENSP00000323216(ptk8)	0.961302790150983
ENSP00000361423(ptk5)	0.908696905519832
ENSP00000328213(ptk8)	0.95414183591722
ENSP00000230419(ptk18)	0.928286564203277
ENSP00000309878(ptk15)	0.938269790548854
ENSP00000342839(ptk9)	0.958088236789337
ENSP00000295408(ptk12)	0.946496430689275
ENSP00000312309(ptk8)	0.958484758507977
ENSP00000332687(ptk4)	0.391101622793583
ENSP00000357180(ptk19)	0.960293102694015
ENSP00000336740(ptk1)	0.69827332674638
ENSP00000217185(ptk8)	0.953357745077038
ENSP00000358061(ptk15)	0.93789274084152
ENSP00000308176(ptk2)	0.951830449910383
ENSP00000269571(ptk10)	0.946665714795473
ENSP00000363571(ptk19)	0.961924060134119
ENSP00000357615(ptk8)	0.949256536845963
ENSP00000353262(ptk15)	0.933652449706963
ENSP00000259875(ptk20)	0.923662497396412
ENSP00000339916(ptk11)	0.401349720893617
ENSP00000357494(ptk18)	0.682736887717426
ENSP00000342235(ptk10)	0.95181982721044
ENSP00000318217(ptk20)	0.924880355665654
ENSP00000339209(ptk5)	0.901917817655199
ENSP00000367072(ck1)	0.970811237622896
ENSP00000353904(ck1)	0.978447349851042
ENSP00000352929(ck1)	0.970199179425473
ENSP00000307357(ck1)	0.975968593504213
ENSP00000305777(ck1)	0.976861673480054
ENSP00000367074(ck1)	0.96976620382448
ENSP00000259750(ck1)	0.957064166302659
ENSP00000334735(ck1)	0.97770914990332
ENSP00000255641(ck1)	0.973587251380648
ENSP00000267890(ck1)	0.9785353735323
ENSP00000322723(ck1)	0.97472207701433
ENSP00000342381(ck1)	0.732283090481629
ENSP00000307753(ck1)	0.976734766778217
ENSP00000263802(ck1)	0.96621232081374
ENSP00000324464(ck1)	0.969473487302695
ENSP00000356742(mekk_ste11)	0.979736577846935
ENSP00000365004(mekk_ste11)	0.968693543742655
ENSP00000345629(mekk_ste11)	0.965654518513237
ENSP00000354485(mekk_ste11)	0.921942714823852
ENSP00000354927(mekk_ste11)	0.92418040175774
ENSP00000350195(mekk_ste11)	0.96456225144299
ENSP00000351140(mekk_ste11)	0.975608915777093
ENSP00000264777(mekk_ste11)	0.680324241406585
ENSP00000225768(mekk_ste11)	0.674197137900816
ENSP00000373999(mekk_ste11)	0.97734156843228
ENSP00000343463(mekk_ste11)	0.975349118824988
ENSP00000348104(mekk_ste11)	0.979950040346267
ENSP00000365005(mekk_ste11)	0.976537976818695
ENSP00000302486(mek_ste7)	0.973198644495286
ENSP00000262445(mek_ste7)	0.95588441343606
ENSP00000346493(mek_ste7)	0.972821256001503
ENSP00000314228(mek_ste7)	0.967377998993764
ENSP00000262948(mek_ste7)	0.971335594653075
ENSP00000342101(mek_ste7)	0.967349436588901
ENSP00000351997(mek_ste7)	0.97082401066565
ENSP00000319139(mek_ste7)	0.970358548234232
ENSP00000309597(mlk)	0.940660494855106
ENSP00000373600(mlk)	0.705825436538133
ENSP00000253055(mlk)	0.941676430806804
ENSP00000355583(mlk)	0.949224649899223
ENSP00000005198(mlk)	0.950716893539595
ENSP00000258597(nima)	0.963797058561706
ENSP00000233027(nima)	0.971746345891154
ENSP00000368363(nima)	0.973937489754591
ENSP00000373227(nima)	0.970647436159053
ENSP00000347767(nima)	0.973795022739583
ENSP00000268766(nima)	0.967807988792038
ENSP00000238616(nima)	0.977067874228488
ENSP00000362703(nima)	0.957071031943023
ENSP00000362702(nima)	0.96093637256669
ENSP00000336715(nima)	0.973784107737114
ENSP00000356355(nima)	0.960270943208892
ENSP00000372857(nima)	0.968708084829233
ENSP00000355966(nima)	0.948243546139449
ENSP00000309742(nima)	0.974405569344025
ENSP00000353625(pak)	0.959844156508256
ENSP00000278568(pak)	0.965941866060538
ENSP00000314067(pak)	0.965355365473691
ENSP00000245865(pak)	0.682701152446202
ENSP00000326864(pak)	0.956711839243979
ENSP00000260404(pak)	0.96462236920531
ENSP00000351049(pak)	0.960187717465357
ENSP00000372532(pak)	0.964576201978586
ENSP00000262836(pak)	0.965559709287842
ENSP00000353864(pak)	0.965966954616897
ENSP00000332454(plantrk)	0.786929520460424
ENSP00000358991(plantrk)	0.963386436777507
ENSP00000349096(plantrk)	0.964916729056347
ENSP00000358997(plantrk)	0.965415447017955
ENSP00000358990(plantrk)	0.964497207413036
ENSP00000330161(plantrk)	0.787520024691398
ENSP00000361275(polo)	0.94822009652039
ENSP00000264889(polo)	0.672892803280098
ENSP00000314499(polo)	0.971011125277572
ENSP00000300093(polo)	0.952654999206842
ENSP00000274289(polo)	0.952184629301023
ENSP00000364312(raf)	0.971777994486146
ENSP00000343940(raf)	0.724932146227941
ENSP00000268763(raf)	0.975389455788456
ENSP00000290277(raf)	0.93177084741984
ENSP00000251849(raf)	0.930751982380102
ENSP00000288602(raf)	0.961343682139835
ENSP00000220751(raf)	0.688006184762374
ENSP00000346667(raf)	0.972008771915792
ENSP00000313059(raf)	0.961854151196222
ENSP00000323178(raf)	0.97573742469298
ENSP00000252477(raf)	0.9617184013911
ENSP00000246914(raf)	0.958384591155802
ENSP00000339952(raf)	0.949828332156043
ENSP00000257963(tgfb)	0.975418111940794
ENSP00000351905(tgfb)	0.971612295956298
ENSP00000267008(tgfb)	0.979516129673167
ENSP00000335139(tgfb)	0.980261592127318
ENSP00000224764(tgfb)	0.9754184195458
ENSP00000257863(tgfb)	0.979606728078597
ENSP00000264568(tgfb)	0.979767984997237
ENSP00000364129(tgfb)	0.974274129114557
ENSP00000241416(tgfb)	0.969312870444307
ENSP00000340361(tgfb)	0.973319853765573
ENSP00000364133(tgfb)	0.97480789110141
ENSP00000263640(tgfb)	0.97633130008603
ENSP00000295754(tgfb)	0.971072908569097
ENSP00000363708(tgfb)	0.981381438206855
ENSP00000243349(tgfb)	0.979113882481554
ENSP00000335178(tgfb)	0.980652402554023
ENSP00000233057(translationk)	0.794115948389176
ENSP00000199389(translationk)	0.673403979459155
ENSP00000341954(translationk)	0.793727750839141
ENSP00000307235(translationk)	0.972247725457467
ENSP00000372174(translationk)	0.795374301310582
ENSP00000263791(translationk)	0.795767890757153
ENSP00000299613(wee1)	0.685592730923755
ENSP00000262300(wee1)	0.688228435168652
