# Supplementary material for: Classification of Protein Kinases on the Basis of Both Kinase and Non-Kinase Regions
Source: PLoS One. 2010 Sep 15;5(9):e12460. doi: 10.1371/journal.pone.0012460 (PMC2939887; doi:10.1371/journal.pone.0012460)
Supplement: Table S4 — Detailed results about unclassified human kinases. (0.02 MB XLS) [file pone.0012460.s007.xls]

## Sheet: Feuille1
	LMS
Prot ID	dista	closest sequencesb	hybrid classification
ENSP00000355927	0.974081	agc	agc
ENSP00000216274	0.242726	unclassified,camk2/camk1	camk
ENSP00000371997	0.242726	unclassified,camk	camk
ENSP00000339197	0.214177	camk1	camk1
ENSP00000302898	0.403683	unclassified,camk1	camk1
ENSP00000340257	0.468098	unclassified, camk1	camk1
ENSP00000312741	0.038668	unclassified,camk2	camk2
ENSP00000321230	0.038668	unclassified,camk2	camk2
ENSP00000296800	0.511352	camk2	camk2
ENSP00000354168	0.822082	camk2	camk2
ENSP00000313572	0.903691	camk2	camk2
ENSP00000268074	0.933069	unclassified,cmgc1	cmgc1
ENSP00000267079	0.649322	unclassified,mlk	mlk
ENSP00000265026	0.649322	unclassified,mlk	mlk
ENSP00000342059	0.962657	unclassified,pak	pak
ENSP00000306678	0.850807	plantrk,unclassified	plantrk
ENSP00000075503	0.959729	ptk	ptk
ENSP00000297954	0.021863	unclassified,raf	raf
ENSP00000364583	0.021863	unclassified,raf	raf
ENSP00000297876	0.023589	unclassified,raf	raf
ENSP00000361158	0.029774	hybrids,unclassified	raf
ENSP00000261716	0.489108	unclassified	unclassified
ENSP00000359924	0.028024	unclassified	unclassified
ENSP00000263881	0.011096	unclassified	unclassified
ENSP00000354757	0.028024	unclassified	unclassified
ENSP00000365730	0.181034	unclassified	unclassified
ENSP00000361892	0.082844	unclassified	unclassified
ENSP00000336824	0.012218	unclassified	unclassified
ENSP00000243300	0.889763	unclassified	unclassified
ENSP00000269296	0.019409	unclassified	unclassified
ENSP00000349880	0.007303	unclassified	unclassified
ENSP00000313644	0.029905	unclassified	unclassified
ENSP00000361887	0.082844	unclassified	unclassified
ENSP00000281111	0.032732	unclassified	unclassified
ENSP00000013125	0.528011	unclassified	unclassified
ENSP00000313950	0.403683	unclassified	unclassified
ENSP00000311713	0.39745	unclassified	unclassified
ENSP00000335100	0.088061	unclassified	unclassified
ENSP00000310094	0.341835	unclassified	unclassified
ENSP00000365716	0.181034	unclassified	unclassified
ENSP00000265944	0.676523	unclassified	unclassified
ENSP00000314650	0.010334	unclassified	unclassified
ENSP00000216911	0.637292	unclassified	unclassified
ENSP00000325748	0.452618	unclassified	unclassified
ENSP00000345352	0.020621	unclassified	unclassified
ENSP00000353824	0.617844	unclassified	unclassified
ENSP00000176763	0.758621	unclassified	unclassified
ENSP00000362606	0.617844	unclassified	unclassified
ENSP00000221409	0.833352	unclassified	unclassified
ENSP00000284483	0.007303	unclassified	unclassified
ENSP00000352084	0.510018	unclassified	unclassified
ENSP00000310468	0.084112	unclassified	unclassified
ENSP00000314363	0.029905	unclassified	unclassified
ENSP00000347427	0.019409	unclassified	unclassified
ENSP00000345434	0.011096	unclassified	unclassified
ENSP00000364361	0.468098	unclassified	unclassified
ENSP00000279394	0.341835	unclassified	unclassified
ENSP00000294066	0.732964	unclassified	unclassified
ENSP00000347009	0.372271	unclassified	unclassified
ENSP00000348278	0.39745	unclassified	unclassified
ENSP00000263810	0.010334	unclassified	unclassified
ENSP00000358770	0.012218	unclassified	unclassified
ENSP00000351475	0.963625	unclassified,agc6,agc_other	?
ENSP00000298910	0.975167	unclassified,hybrids,agc_other	?
ENSP00000358338	0.022403	unclassified,camk,translationk	?
ENSP00000310722	0.951582	cmgc,unclassified,planrl	?
ENSP00000354877	0.719201	unclassified,agc6,agc_other	?
ENSP00000265125	0.01413	unclassified,hybrid,nima,mekk_ste11	?
ENSP00000297332	0.01413	unclassified,wee1,nima,mekk_ste11	?
ENSP00000230510	0.969341	ptk8,mekk_ste11,mek_ste7	?
ENSP00000270861	0.950059	unclassified,polo,cmgc	?
ENSP00000343658	0.032732	unclassified	?
ENSP00000338127	0.79685	hybrids,unclassified	?
ENSP00000365692	0.722825	unclassified,cmgc,ptk15	?
ENSP00000339151	0.286112	hybrids,unclassified,cmgc	?
ENSP00000359928	0.963921	raf,plantrk	?
ENSP00000270238	0.916026	ptk18,hybrids	?
ENSP00000263056	0.965679	mek_ste7,cmgc1,ptk2	?
ENSP00000264459	0.134805	unclassified,agc,nima	?
ENSP00000307581	0.134805	unclassified,ac,nima	?
ENSP00000295709	0.967186	mlk,cmgc,agc	?
ENSP00000358335	0.022403	unclassified,camk2,hybrid	?
ENSP00000324560	0.719201	unclassified,mlk	?
a: lowest LMS distance in the whole data set.
b: subfamily classification of the closest sequences based on LMS distance,
