# Supplementary material for: Classification of Protein Kinases on the Basis of Both Kinase and Non-Kinase Regions
Source: PLoS One. 2010 Sep 15;5(9):e12460. doi: 10.1371/journal.pone.0012460 (PMC2939887; doi:10.1371/journal.pone.0012460)
Supplement: Table S5 — AUC values on E. histolytica kinases. (0.04 MB XLS) [file pone.0012460.s008.xls]

## Sheet: Feuille1
id	class	AUC
100.m00137	caseinkinase_1	0.96401945502837
103.m00175	pak_ste20	0.0121772408053986
103.m00187	camk_2	0.726140606295712
105.m00135	mixedlineagekinase	0.722715486571805
106.m00152	NA	NA
107.m00114	NA	NA
107.m00124	cmgc_1	0.726093173128178
108.m00113	NA	NA
10.m00339	ptk_2	0.920788880080988
10.m00356	NA	NA
10.m00374	NA	NA
111.m00138	NA	NA
113.m00145	camk_1	0.956171586586848
113.m00153	raf	0.593456759504816
114.m00135	polo	0.725100272088869
116.m00109	NA	NA
116.m00111	NA	NA
116.m00121	cmgc_5	0.984702984607367
117.m00153	ptk_1	0.881030459630835
118.m00167	NA	NA
119.m00121	cmgc_1	0.958404154683207
119.m00126	NA	NA
11.m00309	agc1	0.9023835892321
11.m00327	agc_3	0.90865273783153
11.m00349	NA	NA
11.m00358	camk_2	0.722490152411077
120.m00107	NA	NA
122.m00125	NA	NA
123.m00117	NA	NA
123.m00120	NA	NA
125.m00096	NA	NA
125.m00098	NA	NA
126.m00115	camk_2	0.727460267935587
128.m00110	camk_2	0.973833215786128
128.m00114	cmgc_5	0.982823779278627
128.m00116	raf	0.564423830263778
128.m00130	NA	NA
129.m00132	cmgc_4	0.666141050036615
12.m00314	ptk_7	0.727916367540163
12.m00331	camk_1	0.690041857877409
12.m00339	pak_ste20	0.974563574379475
131.m00138	ptk_1	0.938782805938106
132.m00103	ptk_18	0.603092632795618
134.m00121	agc_other	0.663333632960946
135.m00110	ptk_9	0.616868332368359
136.m00104	ptk_1	0.620503059766741
137.m00095	agc1	0.942758392801202
137.m00099	NA	NA
139.m00125	agc_other	0.94560313224811
13.m00287	cmgc_1	0.960408568628787
13.m00306	NA	NA
13.m00330	NA	NA
13.m00349	cmgc_5	0.98658723145857
141.m00082	NA	NA
141.m00090	raf	0.679560368559137
142.m00143	NA	NA
142.m00170	cmgc_5	0.98202706049702
143.m00081	NA	NA
143.m00082	camk_2	0.735417147149298
143.m00086	agc1	0.0713023181860206
146.m00104	NA	NA
147.m00106	cmgc_3	0.950815222963025
148.m00076	ptk_5	0.749387127933918
148.m00080	NA	NA
14.m00282	agc_8	0.948182091071224
14.m00339	NA	NA
150.m00104	NA	NA
150.m00108	ptk_5	0.688505099454137
150.m00109	ptk_1	0.68327019327002
152.m00104	ptk_4	0.874321286175178
153.m00102	NA	NA
157.m00090	pak_ste20	0.706100239357043
157.m00095	camk_2	0.962779966818396
157.m00104	ptk_1	0.658518729876974
159.m00103	ptk_6	0.592172407902406
15.m00355	ptk_1	0.699539711117701
160.m00093	pak_ste20	0.974303515936594
160.m00100	pak_ste20	0.973744783607442
160.m00103	cmgc_5	0.98323333341284
161.m00093	ptk_6	0.589102224194586
162.m00079	NA	NA
165.m00062	NA	NA
167.m00136	NA	NA
169.m00115	NA	NA
169.m00119	cmgc_5	0.79921522904501
169.m00134	NA	NA
16.m00305	ptk_4	0.663211343544928
16.m00336	cmgc_5	0.984113666417533
170.m00130	NA	NA
170.m00131	cmgc_other	0.695669144195698
174.m00081	cmgc_5	0.981895342762252
174.m00087	NA	NA
177.m00128	NA	NA
178.m00096	NA	NA
17.m00331	cmgc_5	0.958269440004645
17.m00339	NA	NA
183.m00108	NA	NA
186.m00132	NA	NA
187.m00083	ptk_9	0.517925815513382
18.m00300	NA	NA
18.m00324	cmgc_5	0.986828815436176
191.m00120	NA	NA
192.m00083	camk_2	0.889848109821906
194.m00115	NA	NA
198.m00107	NA	NA
198.m00118	NA	NA
199.m00086	NA	NA
199.m00096	NA	NA
1.m00608	camk_2	0.975445824473292
1.m00662	pak_ste20	0.973553629634217
1.m00696	NA	NA
1.m00708	mekk_ste11	0.594576684172055
1.m00724	pak_ste20	0.974782687230675
1.m00732	cmgc_3	0.95764288816751
1.m00734	pak_ste20	0.959438099899382
203.m00119	agc1	0.916042191965432
203.m00120	cmgc_5	0.984604957813306
203.m00148	NA	NA
204.m00101	camk_1	0.689438921080848
207.m00060	camk_1	0.95335025504451
207.m00071	NA	NA
207.m00083	caseinkinase_1	0.973967767985453
208.m00080	camk_1	0.964511865566254
20.m00275	camk_2	0.930107331727267
20.m00281	camk_1	0.959705820172876
20.m00328	NA	NA
20.m00345	ptk_4	0.785749479059705
210.m00080	NA	NA
210.m00085	cmgc_5	0.944130021273605
210.m00090	NA	NA
212.m00094	NA	NA
215.m00082	ptk_4	0.695350690128158
217.m00086	cmgc_1	0.783740269335304
218.m00063	pak_ste20	0.786243257159735
21.m00246	caseinkinase_1	0.965183405105502
220.m00061	camk_1	0.968615304047504
220.m00062	NA	NA
221.m00085	ptk_1	0.881030459630835
223.m00070	NA	NA
22.m00270	NA	NA
232.m00085	NA	NA
234.m00046	mekk_ste11	0.97122420007414
239.m00060	NA	NA
23.m00354	NA	NA
240.m00067	NA	NA
242.m00084	mekk_ste11	0.660779047377137
243.m00059	ptk_1	0.672897432878151
243.m00079	ptk_1	0.735012528551885
248.m00070	camk_2	0.972595186189798
24.m00253	cmgc_1	0.954516022360164
251.m00091	NA	NA
253.m00089	NA	NA
257.m00062	NA	NA
259.m00046	NA	NA
25.m00267	NA	NA
260.m00083	pak_ste20	0.754766510036536
261.m00054	NA	NA
265.m00081	NA	NA
265.m00084	NA	NA
267.m00063	NA	NA
268.m00070	NA	NA
268.m00089	ptk_4	0.665867243325145
26.m00299	camk_1	0.973912248943428
26.m00300	NA	NA
26.m00325	NA	NA
26.m00330	ptk_1	0.695102010704572
274.m00077	NA	NA
275.m00093	ptk_4	0.822368851990198
275.m00123	ptk_4	0.824852210468897
277.m00055	cmgc_5	0.98598343475179
279.m00072	ptk_18	0.378143808444353
281.m00050	NA	NA
281.m00055	camk_1	0.676196543747034
282.m00060	agc_8	0.937978203135069
286.m00068	NA	NA
288.m00064	cmgc_3	0.95927048760976
288.m00068	ptk_9	0.639726524666874
291.m00044	NA	NA
295.m00033	agc1	0.0653233047227844
2.m00498	caseinkinase_1	0.966576991813147
2.m00585	cmgc_5	0.970364045734271
2.m00588	camk_1	0.721866445278123
2.m00594	NA	NA
2.m00624	ptk_5	0.729323038361154
302.m00043	ptk_18	0.66423226424905
304.m00063	agc1	0.652612942997319
304.m00065	ptk_4	0.693436789908643
30.m00250	NA	NA
317.m00037	pak_ste20	0.985849622528642
321.m00064	cmgc_5	0.982540263327637
322.m00041	pak_ste20	0.749086944851674
324.m00036	camk_1	0.963678813720328
326.m00037	NA	NA
32.m00220	camk_2	0.67769391550265
335.m00064	NA	NA
338.m00045	cmgc_5	0.983474188990806
33.m00246	NA	NA
33.m00254	NA	NA
342.m00061	NA	NA
348.m00054	NA	NA
349.m00048	NA	NA
34.m00274	pak_ste20	0.972885644160478
359.m00061	ptk_9	0.645986291887203
35.m00259	agc_3	0.666008489222148
35.m00260	NA	NA
361.m00050	ptk_6	0.895464046958259
367.m00042	NA	NA
370.m00041	cmgc_3	0.953287218494418
372.m00048	NA	NA
377.m00034	cmgc_5	0.97921858609052
377.m00037	NA	NA
37.m00199	NA	NA
37.m00222	camk_1	0.97343120633636
37.m00236	ptk_9	0.726682408864785
380.m00030	ptk_4	0.324288647305212
381.m00038	NA	NA
383.m00035	raf	0.690472017653802
384.m00040	NA	NA
38.m00212	ptk_18	0.801656867926103
391.m00024	ptk_6	0.312679988375101
395.m00030	camk_1	0.96210978613438
39.m00215	NA	NA
3.m00550	NA	NA
3.m00644	NA	NA
3.m00665	agc_8	0.939283161202662
3.m00681	agc_5	0.270398483915457
3.m00686	caseinkinase_1	0.96584591186182
406.m00055	NA	NA
408.m00044	ptk_4	0.565886006492324
415.m00037	NA	NA
41.m00205	agc_6	0.65343625929447
426.m00028	ptk_5	0.69221744777254
42.m00184	ptk_5	0.683849464525862
442.m00024	NA	NA
450.m00027	NA	NA
469.m00047	camk_1	0.95335025504451
469.m00050	caseinkinase_1	0.973967767985453
46.m00221	raf	0.686429280806838
46.m00257	cmgc_2	0.726241259474547
47.m00163	ptk_4	0.667854758853321
47.m00164	mekk_ste11	0.939259218208598
484.m00039	camk_2	0.685039291788514
485.m00035	NA	NA
48.m00197	NA	NA
48.m00203	cmgc_5	0.980312345820614
48.m00208	ptk_7	0.732496627737701
490.m00040	NA	NA
492.m00043	camk_2	0.927741176488579
4.m00660	agc1	0.898855329048686
4.m00666	camk_1	0.971868619195796
4.m00669	camk_1	0.971868619195796
4.m00671	agc_3	0.89160038794568
50.m00185	NA	NA
50.m00194	NA	NA
51.m00162	NA	NA
51.m00165	raf	0.699103059425261
53.m00181	ptk_5	0.725006675056856
53.m00188	cmgc_4	0.968093101657433
53.m00193	agc1	0.94390386769334
55.m00196	NA	NA
562.m00023	nima	0.732059905526037
56.m00184	NA	NA
587.m00022	agc_other	0.898476424564847
58.m00154	ptk_2	0.9169312345233
597.m00022	cmgc_1	0.783740269335304
59.m00190	NA	NA
5.m00399	NA	NA
5.m00409	NA	NA
5.m00460	agc_other	0.893352730123361
5.m00480	pak_ste20	0.944743966180935
5.m00482	ptk_9	0.464804027905279
603.m00022	NA	NA
61.m00176	NA	NA
62.m00162	ptk_4	0.860487267454822
63.m00153	camk_2	0.973833215786128
63.m00154	cmgc_5	0.981630817401674
64.m00162	NA	NA
64.m00165	NA	NA
64.m00188	agc1	0.74336921010047
650.m00017	NA	NA
651.m00023	NA	NA
65.m00152	NA	NA
65.m00153	ptk_5	0.41555856387391
66.m00148	ptk_11	0.725808043070374
66.m00158	NA	NA
66.m00162	NA	NA
66.m00169	NA	NA
67.m00091	NA	NA
67.m00092	cmgc_2	0.656674586101707
67.m00104	NA	NA
68.m00211	mixedlineagekinase	0.685583095582962
68.m00231	cmgc_1	0.963226448486997
68.m00246	camk_2	0.906803523418049
69.m00184	pak_ste20	0.974161925830875
6.m00415	NA	NA
6.m00477	pak_ste20	0.97684022106917
6.m00489	cmgc_1	0.936638622863589
6.m00490	NA	NA
6.m00493	NA	NA
70.m00160	NA	NA
70.m00181	NA	NA
70.m00184	camk_1	0.956171586586848
71.m00130	ptk_1	0.749412075998148
71.m00139	NA	NA
72.m00185	cmgc_other	0.938218972857954
72.m00194	NA	NA
73.m00159	NA	NA
75.m00161	ptk_11	0.678241564437953
76.m00142	NA	NA
77.m00170	NA	NA
7.m00413	cmgc_4	0.94181611735241
81.m00173	cmgc_5	0.983685399240276
81.m00177	ptk_4	0.713727923023522
83.m00188	agc_6	0.653423073470227
84.m00131	NA	NA
84.m00151	ptk_3	0.696254114224106
85.m00134	pak_ste20	0.953575095615822
85.m00151	NA	NA
86.m00163	NA	NA
87.m00164	agc_3	0.67936829783239
88.m00150	cmgc_5	0.982268795686656
88.m00164	cmgc_5	0.799470394609145
88.m00178	NA	NA
8.m00377	cmgc_1	0.679007058875186
8.m00424	polo	0.717296349303242
90.m00150	camk_1	0.725399328667282
94.m00141	ptk_9	0.683903545760181
957.m00017	NA	NA
95.m00150	NA	NA
96.m00144	ptk_8	0.695867166039386
97.m00136	NA	NA
98.m00130	camk_2	0.712760839619472
99.m00167	ptk_9	0.506548890995974
99.m00169	camk_2	0.970780586898014
9.m00402	agc_3	0.90434397045546
9.m00409	camk_other	0.705804721745235
9.m00435	NA	NA
