# Supplementary material for: Classification of Protein Kinases on the Basis of Both Kinase and Non-Kinase Regions
Source: PLoS One. 2010 Sep 15;5(9):e12460. doi: 10.1371/journal.pone.0012460 (PMC2939887; doi:10.1371/journal.pone.0012460)
Supplement: Table S6 — Definition of the 55 subfamilies of the Hanks and Hunter classification. (0.01 MB XLS) [file pone.0012460.s009.xls]

## Sheet: Feuille1
Name	Description
agc1	Cyclic nucleotide regulated protein kinase (PKA PKG) family
agc2	Diacylglycerol-activated/phospholipid-dependent protein kinase C (PKC) family
agc3	Related to PKA and PKC (RAC/Akt) protein kinase family
agc4	Kinases that phoshorylate G protein-coupled receptors family
agc5	Budding yeast AGC-related protein kinase family
agc6	Kinases that phosphorylate ribosomal protein S6 family
agc7	Budding yeast DBF2/20 family
agc8	Flowering plant PVPK1 protein kinase homolog family
agc_other	Other AGC related kinase families
camk1	Kinases regulated by Ca2+/CaM and close relatives family
camk2	KIN1/SNF1/Nim1 family
camk3	Other CaMK related kinase families
cmgc1	Cyclin-dependent kinases (CDKs) and close relatives family
cmgc2	ERK (MAP) kinase family
cmgc3	Glycogen synthase kinase 3 (GSK3) family
cmgc4	Casein kinase II family
cmgc5	Clk family
cmgc_other	Other protein kinases sharing a similarity in catalytic domain with the cmgc protein kinases
ptk1	Src family (Non-membrane spanning protein tyrosine kinases)
ptk2	Tec/Atk family (Non-membrane spanning protein tyrosine kinases)
ptk3	Csk family (Non-membrane spanning protein tyrosine kinases)
ptk4	Fes (Fps) family (Non-membrane spanning protein tyrosine kinases)
ptk5	Abl family (Non-membrane spanning protein tyrosine kinases)
ptk6	Syk/ZAP70 family (Non-membrane spanning protein tyrosine kinases)
ptk7	Tyk2/Jak1 family (Non-membrane spanning protein tyrosine kinases)
ptk8	Ack family (Non-membrane spanning protein tyrosine kinases)
ptk9	Focal adhesion kinase (Fak) family (Non-membrane spanning protein tyrosine kinases)
ptk10	Epidermal growth factor receptor family (Membrane spanning protein tyrosine kinases)
ptk11	Eph/Elk/Eck receptor family (Membrane spanning protein tyrosine kinases)
ptk12	Axl family (Membrane spanning protein tyrosine kinases)
ptk13	Tie/Tek family (Membrane spanning protein tyrosine kinases)
ptk14	Platelet-derived growth factor receptor family (Membrane spanning protein tyrosine kinases)
ptk15	Fibroblast growth factor receptor family (Membrane spanning protein tyrosine kinases)
ptk16	Insulin receptor family (Membrane spanning protein tyrosine kinases)
ptk17	LTK/ALK family (Membrane spanning protein tyrosine kinases)
ptk18	Ros/Sevenless family (Membrane spanning protein tyrosine kinases)
ptk19	Trk/Ror family (Membrane spanning protein tyrosine kinases)
ptk20	DDR/TKT family (Membrane spanning protein tyrosine kinases)
ptk21	Hepatocyte growth factor receptor family (Membrane spanning protein tyrosine kinases)
ptk22	Nematode Kin15/16 family (Membrane spanning protein tyrosine kinases)
ptk23	Other membrane spanning tyrosine kinases (Membrane spanning protein tyrosine kinases)
polo	Polo family protein kinases (Involved in cell division)
mek_ste7	MEK/STE7 family (MAP Kinase Kinase, Dual specificity protein kinase)
pak	p21-ras activated / Ste20 family
mekk_ste11	MEKK/STE11 family (MAP Kinase Kinase Kinase)
nima	NimA family
wee1	wee1/mik1 family (Dual specificity protein kinases)
translationk	Protein kinases involved in translational control family
raf	Raf family
tgfb	Activin/TGFb receptor family
plantrk	Flowering plant putative receptor kinases and close relatives family
mlk	PSK/PTK "mixed lineage" leucine zipper domain family
ck1	Casein kinase I family
pkn	PKN prokaryotic protein kinase family
kinase/unclassified	Protein Kinases not assigned to any of the known subfamilies.
