# Supplementary material for: Classification of Protein Kinases on the Basis of Both Kinase and Non-Kinase Regions
Source: PLoS One. 2010 Sep 15;5(9):e12460. doi: 10.1371/journal.pone.0012460 (PMC2939887; doi:10.1371/journal.pone.0012460)
Supplement: Table S7 — List of ids for the 212 proteins of the validation data set. (0.02 MB XLS) [file pone.0012460.s010.xls]

## Sheet: Feuille1
ENSP00000263798
ENSP00000257963
ENSP00000321410
ENSP00000361275
ENSP00000357178
ENSP00000275493
ENSP00000211287
ENSP00000276497
ENSP00000341189
ENSP00000302486
ENSP00000327642
ENSP00000354207
ENSP00000331504
ENSP00000225577
ENSP00000356076
ENSP00000217188
ENSP00000220003
ENSP00000309591
ENSP00000361554
ENSP00000259089
ENSP00000261402
ENSP00000274643
ENSP00000364898
ENSP00000281821
ENSP00000241416
ENSP00000352929
ENSP00000262948
ENSP00000286301
ENSP00000009105
ENSP00000293215
ENSP00000363115
ENSP00000338673
ENSP00000264952
ENSP00000340361
ENSP00000315599
ENSP00000297373
ENSP00000282397
ENSP00000313643
ENSP00000166244
ENSP00000337451
ENSP00000357907
ENSP00000264763
ENSP00000266970
ENSP00000233057
ENSP00000263923
ENSP00000314067
ENSP00000357345
ENSP00000309428
ENSP00000305777
ENSP00000257290
ENSP00000199389
ENSP00000354485
ENSP00000261799
ENSP00000324740
ENSP00000347767
ENSP00000368884
ENSP00000262506
ENSP00000332118
ENSP00000306340
ENSP00000261891
ENSP00000368080
ENSP00000364860
ENSP00000364133
ENSP00000264399
ENSP00000299613
ENSP00000317578
ENSP00000263640
ENSP00000251849
ENSP00000365152
ENSP00000353176
ENSP00000238616
ENSP00000276052
ENSP00000332816
ENSP00000231189
ENSP00000261845
ENSP00000358309
ENSP00000350896
ENSP00000329968
ENSP00000307082
ENSP00000268035
ENSP00000312262
ENSP00000288602
ENSP00000181839
ENSP00000357656
ENSP00000264316
ENSP00000255641
ENSP00000351997
ENSP00000356125
ENSP00000260967
ENSP00000262752
ENSP00000260404
ENSP00000351486
ENSP00000264818
ENSP00000301264
ENSP00000297734
ENSP00000258070
ENSP00000257904
ENSP00000295754
ENSP00000265334
ENSP00000340586
ENSP00000351049
ENSP00000281092
ENSP00000294261
ENSP00000237305
ENSP00000263125
ENSP00000367830
ENSP00000263800
ENSP00000353846
ENSP00000371067
ENSP00000310643
ENSP00000262836
ENSP00000367405
ENSP00000229794
ENSP00000355583
ENSP00000333685
ENSP00000316948
ENSP00000010132
ENSP00000262300
ENSP00000342105
ENSP00000313021
ENSP00000363092
ENSP00000340608
ENSP00000312789
ENSP00000256460
ENSP00000288135
ENSP00000306124
ENSP00000291041
ENSP00000322343
ENSP00000344798
ENSP00000292408
ENSP00000356595
ENSP00000215659
ENSP00000337825
ENSP00000230419
ENSP00000262891
ENSP00000356355
ENSP00000261211
ENSP00000353483
ENSP00000312309
ENSP00000256443
ENSP00000355966
ENSP00000243349
ENSP00000217185
ENSP00000365005
ENSP00000282356
ENSP00000263431
ENSP00000269571
ENSP00000344220
ENSP00000324464
ENSP00000357615
ENSP00000265734
ENSP00000302071
ENSP00000355304
ENSP00000330161
ENSP00000305976
ENSP00000357494
ENSP00000354671
ENSP00000342235
ENSP00000339740
ENSP00000355884
ENSP00000318217
ENSP00000358104
ENSP00000295797
ENSP00000320754
ENSP00000329016
ENSP00000263551
ENSP00000250896
ENSP00000298048
ENSP00000262848
ENSP00000251472
ENSP00000224764
ENSP00000309597
ENSP00000257863
ENSP00000264568
ENSP00000270202
ENSP00000329178
ENSP00000355237
ENSP00000229812
ENSP00000297293
ENSP00000262211
ENSP00000263955
ENSP00000291906
ENSP00000362634
ENSP00000253055
ENSP00000355727
ENSP00000365107
ENSP00000360290
ENSP00000375081
ENSP00000349096
ENSP00000217233
ENSP00000291823
ENSP00000320853
ENSP00000267890
ENSP00000270112
ENSP00000358997
ENSP00000342381
ENSP00000253339
ENSP00000262393
ENSP00000155926
ENSP00000263826
ENSP00000304226
ENSP00000261833
ENSP00000361014
ENSP00000297954
ENSP00000310722
ENSP00000311713
ENSP00000295709
ENSP00000310094
ENSP00000230510
ENSP00000302898
ENSP00000361158
ENSP00000270238
